# Supplementary material for: Deciphering cell states and genealogies of human haematopoiesis
Source: Nature. 2024 Jan 22;627(8003):389–98. doi: 10.1038/s41586-024-07066-z (PMC10937407; doi:10.1038/s41586-024-07066-z)
Supplement: Supplementary file 5 — This file contains probe and oligo designs. [file 41586_2024_7066_MOESM5_ESM.xlsx]

## Sheet: Primers
Name	Sequence
Nextera_N701	CAAGCAGAAGACGGCATACGAGATTCGCCTTAGTCTCGTGGGCTCGG
Nextera_N702	CAAGCAGAAGACGGCATACGAGATCTAGTACGGTCTCGTGGGCTCGG
Nextera_N703	CAAGCAGAAGACGGCATACGAGATTTCTGCCTGTCTCGTGGGCTCGG
Nextera_N704	CAAGCAGAAGACGGCATACGAGATGCTCAGGAGTCTCGTGGGCTCGG
Nextera_N705	CAAGCAGAAGACGGCATACGAGATAGGAGTCCGTCTCGTGGGCTCGG
Nextera_N706	CAAGCAGAAGACGGCATACGAGATCATGCCTAGTCTCGTGGGCTCGG
P5	AATGATACGGCGACCACCGAGA
P7	CAAGCAGAAGACGGCATACGAGAT
Hash-Spikin primer	GTGACTGGAGTTCAGACGTGTGCTCTTCCGAT*C*T

## Sheet: MitoProbe_v1(human)
Chromosome	Start	Stop	Name	Strand	mtDNA Probe Sequence	Len
chrM	0	120	Hs_mtDNA_r1.1_1	+	GATCACAGGTCTATCACCCTATTAACCACTCACGGGAGCTCTCCATGCATTTGGTATTTTCGTCTGGGGGGTGTGCACGCGATAGCATTGCGAGACGCTGGAGCCGGAGCACCCTATGTC	120
chrM	118	238	Hs_mtDNA_r1.1_2	+	TCGCAGTATCTGTCTTTGATTCCTGCCTCATTCTATTATTTATCGCACCTACGTTCAATATTACAGGCGAACATACCTACTAAAGTGTGTTAATTAATTAATGCTTGTAGGACATAATAA	120
chrM	236	356	Hs_mtDNA_r1.1_3	+	AATAACAATTGAATGTCTGCACAGCCGCTTTCCACACAGACATCATAACAAAAAATTTCCACCAAACCCCCCCCTCCCCCCGCTTCTGGCCACAGCACTTAAACACATCTCTGCCAAACC	120
chrM	354	474	Hs_mtDNA_r1.1_4	+	CCCCAAAAACAAAGAACCCTAACACCAGCCTAACCAGATTTCAAATTTTATCTTTAGGCGGTATGCACTTTTAACAGTCACCCCCCAACTAACACATTATTTTCCCCTCCCACTCCCATA	120
chrM	472	592	Hs_mtDNA_r1.1_5	+	TACTACTAATCTCATCAATACAACCCCCGCCCATCCTACCCAGCACACACACACCGCTGCTAACCCCATACCCCGAACCAACCAAACCCCAAAGACACCCCCCACAGTTTATGTAGCTTA	120
chrM	590	710	Hs_mtDNA_r1.1_6	+	TACCTCCTCAAAGCAATACACTGAAAATGTTTAGACGGGCTCACATCACCCCATAAACAAATAGGTTTGGTCCTAGCCTTTCTATTAGCTCTTAGTAAGATTACACATGCAAGCATCCCC	120
chrM	708	828	Hs_mtDNA_r1.1_7	+	CCGTTCCAGTGAGTTCACCCTCTAAATCACCACGATCAAAAGGGACAAGCATCAAGCACGCAGCAATGCAGCTCAAAACGCTTAGCCTAGCCACACCCCCACGGGAAACAGCAGTGATTA	120
chrM	826	946	Hs_mtDNA_r1.1_8	+	TAACCTTTAGCAATAAACGAAAGTTTAACTAAGCTATACTAACCCCAGGGTTGGTCAATTTCGTGCCAGCCACCGCGGTCACACGATTAACCCAAGTCAATAGAAGCCGGCGTAAAGAGT	120
chrM	944	1064	Hs_mtDNA_r1.1_9	+	GTGTTTTAGATCACCCCCTCCCCAATAAAGCTAAAACTCACCTGAGTTGTAAAAAACTCCAGTTGACACAAAATAGACTACGAAAGTGGCTTTAACATATCTGAACACACAATAGCTAAG	120
chrM	1062	1182	Hs_mtDNA_r1.1_10	+	AGACCCAAACTGGGATTAGATACCCCACTATGCTTAGCCCTAAACCTCAACAGTTAAATCAACAAAACTGCTCGCCAGAACACTACGAGCCACAGCTTAAAACTCAAAGGACCTGGCGGT	120
chrM	1180	1300	Hs_mtDNA_r1.1_11	+	GTGCTTCATATCCCTCTAGAGGAGCCTGTTCTGTAATCGATAAACCCCGATCAACCTCACCACCTCTTGCTCAGCCTATATACCGCCATCTTCAGCAAACCCTGATGAAGGCTACAAAGT	120
chrM	1298	1418	Hs_mtDNA_r1.1_12	+	GTAAGCGCAAGTACCCACGTAAAGACGTTAGGTCAAGGTGTAGCCCATGAGGTGGCAAGAAATGGGCTACATTTTCTACCCCAGAAAACTACGATAGCCCTTATGAAACTTAAGGGTCGA	120
chrM	1416	1536	Hs_mtDNA_r1.1_13	+	GAAGGTGGATTTAGCAGTAAACTGAGAGTAGAGTGCTTAGTTGAACAGGGCCCTGAAGCGCGTACACACCGCCCGTCACCCTCCTCAAGTATACTTCAAAGGACATTTAACTAAAACCCC	120
chrM	1534	1654	Hs_mtDNA_r1.1_14	+	CCTACGCATTTATATAGAGGAGACAAGTCGTAACATGGTAAGTGTACTGGAAAGTGCACTTGGACGAACCAGAGTGTAGCTTAACACAAAGCACCCAACTTACACTTAGGAGATTTCAAC	120
chrM	1652	1772	Hs_mtDNA_r1.1_15	+	ACTTAACTTGACCGCTCTGAGCTAAACCTAGCCCCAAACCCACTCCACCTTACTACCAGACAACCTTAGCCAAACCATTTACCCAAATAAAGTATAGGCGATAGAAATTGAAACCTGGCG	120
chrM	1770	1890	Hs_mtDNA_r1.1_16	+	CGCAATAGATATAGTACCGCAAGGGAAAGATGAAAAATTATAACCAAGCATAATATAGCAAGGACTAACCCCTATACCTTCTGCATAATGAATTAACTAGAAATAACTTTGCAAGGAGAG	120
chrM	1888	2008	Hs_mtDNA_r1.1_17	+	AGCCAAAGCTAAGACCCCCGAAACCAGACGAGCTACCTAAGAACAGCTAAAAGAGCACACCCGTCTATGTAGCAAAATAGTGGGAAGATTTATAGGTAGAGGCGACAAACCTACCGAGCC	120
chrM	2006	2126	Hs_mtDNA_r1.1_18	+	CCTGGTGATAGCTGGTTGTCCAAGATAGAATCTTAGTTCAACTTTAAATTTGCCCACAGAACCCTCTAAATCCCCTTGTAAATTTAACTGTTAGTCCAAAGAGGAACAGCTCTTTGGACA	120
chrM	2124	2244	Hs_mtDNA_r1.1_19	+	CACTAGGAAAAAACCTTGTAGAGAGAGTAAAAAATTTAACACCCATAGTAGGCCTAAAAGCAGCCACCAATTAAGAAAGCGTTCAAGCTCAACACCCACTACCTAAAAAATCCCAAACAT	120
chrM	2242	2362	Hs_mtDNA_r1.1_20	+	ATATAACTGAACTCCTCACACCCAATTGGACCAATCTATCACCCTATAGAAGAACTAATGTTAGTATAAGTAACATGAAAACATTCTCCTCCGCATAAGCCTGCGTCAGATCAAAACACT	120
chrM	2360	2480	Hs_mtDNA_r1.1_21	+	CTGAACTGACAATTAACAGCCCAATATCTACAATCAACCAACAAGTCATTATTACCCTCACTGTCAACCCAACACAGGCATGCTCATAAGGAAAGGTTAAAAAAAGTAAAAGGAACTCGG	120
chrM	2478	2590	Hs_mtDNA_r1.1_22	+	GGCAAACCTTACCCCGCCTGTTTACCAAAAACATCACCTCTAGCATCACCAGTATTAGAGGCACCGCCTGCCCAGTGACACATGTTTAACGGCCGCGGTACCCTAACCGTGC	112
chrM	2746	2866	Hs_mtDNA_r1.2_1	+	ATTAATGCAAACAGTACCTAACAAACCCACAGGTCCTAAACTACCAAACCTGCATTAAAAATTTCGGTTGGGGCGACCTCGGAGCAGAACCCAACCTCCGAGCAGTACATGCTAAGACTT	120
chrM	2837	2957	Hs_mtDNA_r1.2_2	+	CAACCTCCGAGCAGTACATGCTAAGACTTCACCAGTCAAAGCGAACTACTATACTCAATTGATCCAATAACTTGACCAACGGAACAAGTTACCCTAGGGATAACAGCGCAATCCTATTCT	120
chrM	2928	3048	Hs_mtDNA_r1.2_3	+	CCCTAGGGATAACAGCGCAATCCTATTCTAGAGTCCATATCAACAATAGGGTTTACGACCTCGATGTTGGATCAGGACATCCCGATGGTGCAGCCGCTATTAAAGGTTCGTTTGTTCAAC	120
chrM	3019	3139	Hs_mtDNA_r1.2_4	+	AGCCGCTATTAAAGGTTCGTTTGTTCAACGATTAAAGTCCTACGTGATCTGAGTTCAGACCGGAGTAATCCAGGTCGGTTTCTATCTACTTCAAATTCCTCCCTGTACGAAAGGACAAGA	119
chrM	3110	3229	Hs_mtDNA_r1.2_5	+	CAAATTCCTCCCTGTACGAAAGGACAAGAGAAATAAGGCCTACTTCACAAAGCGCCTTCCCCCGTAAATGATATCATCTCAACTTAGTATTATACCCACACCCACCCAAGAACAGGGTT	119
chrM	3307	3427	Hs_mtDNA_r1.3_1	+	ATACCCATGGCCAACCTCCTACTCCTCATTGTACCCATTCTAATCGCAATGGCATTCCTAATGCTTACCGAACGAAAAATTCTAGGCTATATACAACTACGCAAAGGCCCCAACGTTGTA	120
chrM	3420	3540	Hs_mtDNA_r1.3_2	+	CGTTGTAGGCCCCTACGGGCTACTACAACCCTTCGCTGACGCCATAAAACTCTTCACCAAAGAGCCCCTAAAACCCGCCACATCTACCATCACCCTCTACATCACCGCCCCGACCTTAGC	120
chrM	3533	3653	Hs_mtDNA_r1.3_3	+	CCTTAGCTCTCACCATCGCTCTTCTACTATGAACCCCCCTCCCCATACCCAACCCCCTGGTCAACCTCAACCTAGGCCTCCTATTTATTCTAGCCACCTCTAGCCTAGCCGTTTACTCAA	120
chrM	3646	3766	Hs_mtDNA_r1.3_4	+	TACTCAATCCTCTGATCAGGGTGAGCATCAAACTCAAACTACGCCCTGATCGGCGCACTGCGAGCAGTAGCCCAAACAATCTCATATGAAGTCACCCTAGCCATCATTCTACTATCAACA	120
chrM	3759	3879	Hs_mtDNA_r1.3_5	+	ATCAACATTACTAATAAGTGGCTCCTTTAACCTCTCCACCCTTATCACAACACAAGAACACCTCTGATTACTCCTGCCATCATGACCCTTGGCCATAATATGATTTATCTCCACACTAGC	120
chrM	3872	3992	Hs_mtDNA_r1.3_6	+	CACTAGCAGAGACCAACCGAACCCCCTTCGACCTTGCCGAAGGGGAGTCCGAACTAGTCTCAGGCTTCAACATCGAATACGCCGCAGGCCCCTTCGCCCTATTCTTCATAGCCGAATACA	120
chrM	3985	4105	Hs_mtDNA_r1.3_7	+	GAATACACAAACATTATTATAATAAACACCCTCACCACTACAATCTTCCTAGGAACAACATATGACGCACTCTCCCCTGAACTCTACACAACATATTTTGTCACCAAGACCCTACTTCTA	120
chrM	4098	4218	Hs_mtDNA_r1.3_8	+	ACTTCTAACCTCCCTGTTCTTATGAATTCGAACAGCATACCCCCGATTCCGCTACGACCAACTCATACACCTCCTATGAAAAAACTTCCTACCACTCACCCTAGCATTACTTATATGATA	120
chrM	4211	4328	Hs_mtDNA_r1.3_9	+	TATGATATGTCTCCATACCCATTACAATCTCCAGCATTCCCCCTCAAACCTAAGAAATATGTCTGATAAAAGAGTTACTTTGATAGAGTAAATAATAGGAGCTTAAACCCCCTTATT	117
chrM	4400	4520	Hs_mtDNA_r1.4_1	+	AAAGTAAGGTCAGCTAAATAAGCTATCGGGCCCATACCCCGAAAATGTTGGTTATACCCTTCCCGTACTAATTAATCCCCTGGCCCAACCCGTCATCTACTCTACCATCTTTGCAGGCAC	120
chrM	4517	4637	Hs_mtDNA_r1.4_2	+	CACACTCATCACAGCGCTAAGCTCGCACTGATTTTTTACCTGAGTAGGCCTAGAAATAAACATGCTAGCTTTTATTCCAGTTCTAACCAAAAAAATAAACCCTCGTTCCACAGAAGCTGC	120
chrM	4634	4754	Hs_mtDNA_r1.4_3	+	TGCCATCAAGTATTTCCTCACGCAAGCAACCGCATCCATAATCCTTCTAATAGCTATCCTCTTCAACAATATACTCTCCGGACAATGAACCATAACCAATACTACCAATCAATACTCATC	120
chrM	4751	4871	Hs_mtDNA_r1.4_4	+	ATCATTAATAATCATAATGGCTATAGCAATAAAACTAGGAATAGCCCCCTTTCACTTCTGAGTCCCAGAGGTTACCCAAGGCACCCCTCTGACATCCGGCCTGCTTCTTCTCACATGACA	120
chrM	4868	4988	Hs_mtDNA_r1.4_5	+	ACAAAAACTAGCCCCCATCTCAATCATATACCAAATCTCTCCCTCACTAAACGTAAGCCTTCTCCTCACTCTCTCAATCTTATCCATCATAGCAGGCAGTTGAGGTGGATTAAACCAAAC	120
chrM	4985	5105	Hs_mtDNA_r1.4_6	+	AACCCAGCTACGCAAAATCTTAGCATACTCCTCAATTACCCACATAGGATGAATAATAGCAGTTCTACCGTACAACCCTAACATAACCATTCTTAATTTAACTATTTATATTATCCTAAC	120
chrM	5102	5222	Hs_mtDNA_r1.4_7	+	AACTACTACCGCATTCCTACTACTCAACTTAAACTCCAGCACCACGACCCTACTACTATCTCGCACCTGAAACAAGCTAACATGACTAACACCCTTAATTCCATCCACCCTCCTCTCCCT	120
chrM	5219	5339	Hs_mtDNA_r1.4_8	+	CCTAGGAGGCCTGCCCCCGCTAACCGGCTTTTTGCCCAAATGGGCCATTATCGAAGAATTCACAAAAAACAATAGCCTCATCATCCCCACCATCATAGCCACCATCACCCTCCTTAACCT	120
chrM	5336	5456	Hs_mtDNA_r1.4_9	+	CCTCTACTTCTACCTACGCCTAATCTACTCCACCTCAATCACACTACTCCCCATATCTAACAACGTAAAAATAAAATGACAGTTTGAACATACAAAACCCACCCCATTCCTCCCCACACT	120
chrM	5453	5573	Hs_mtDNA_r1.4_10	+	ACTCATCGCCCTTACCACGCTACTCCTACCTATCTCCCCTTTTATACTAATAATCTTATAGAAATTTAGGTTAAATACAGACCAAGAGCCTTCAAAGCCCTCAGTAAGTTGCAATACTTA	120
chrM	5570	5690	Hs_mtDNA_r1.4_11	+	TTAATTTCTGCAACAGCTAAGGACTGCAAAACCCCACTCTGCATCAACTGAACGCAAATCAGCCACTTTAATTAAGCTAAGCCCTTACTAGACCAATGGGACTTAAACCCACAAACACTT	120
chrM	5687	5807	Hs_mtDNA_r1.4_12	+	CTTAGTTAACAGCTAAGCACCCTAATCAACTGGCTTCAATCTACTTCTCCCGCCGCCGGGAAAAAAGGCGGGAGAAGCCCCGGCAGGTTTGAAGCTGCTTCTTCGAATTTGCAATTCAAT	120
chrM	5804	5924	Hs_mtDNA_r1.4_13	+	AATATGAAAATCACCTCGGAGCTGGTAAAAAGAGGCCTAACCCCTGTCTTTAGATTTACAGTCCAATGCTTCACTCAGCCATTTTACCTCACCCCCACTGATGTTCGCCGACCGTTGACT	120
chrM	5921	6041	Hs_mtDNA_r1.4_14	+	ACTATTCTCTACAAACCACAAAGACATTGGAACACTATACCTATTATTCGGCGCATGAGCTGGAGTCCTAGGCACAGCTCTAAGCCTCCTTATTCGAGCCGAGCTGGGCCAGCCAGGCAA	120
chrM	6038	6158	Hs_mtDNA_r1.4_15	+	CAACCTTCTAGGTAACGACCACATCTACAACGTTATCGTCACAGCCCATGCATTTGTAATAATCTTCTTCATAGTAATACCCATCATAATCGGAGGCTTTGGCAACTGACTAGTTCCCCT	120
chrM	6155	6275	Hs_mtDNA_r1.4_16	+	CCTAATAATCGGTGCCCCCGATATGGCGTTTCCCCGCATAAACAACATAAGCTTCTGACTCTTACCTCCCTCTCTCCTACTCCTGCTCGCATCTGCTATAGTGGAGGCCGGAGCAGGAAC	120
chrM	6272	6392	Hs_mtDNA_r1.4_17	+	AACAGGTTGAACAGTCTACCCTCCCTTAGCAGGGAACTACTCCCACCCTGGAGCCTCCGTAGACCTAACCATCTTCTCCTTACACCTAGCAGGTGTCTCCTCTATCTTAGGGGCCATCAA	120
chrM	6389	6509	Hs_mtDNA_r1.4_18	+	CAATTTCATCACAACAATTATCAATATAAAACCCCCTGCCATAACCCAATACCAAACGCCCCTCTTCGTCTGATCCGTCCTAATCACAGCAGTCCTACTTCTCCTATCTCTCCCAGTCCT	120
chrM	6506	6626	Hs_mtDNA_r1.4_19	+	CCTAGCTGCTGGCATCACTATACTACTAACAGACCGCAACCTCAACACCACCTTCTTCGACCCCGCCGGAGGAGGAGACCCCATTCTATACCAACACCTATTCTGATTTTTCGGTCACCC	120
chrM	6623	6743	Hs_mtDNA_r1.4_20	+	CCCTGAAGTTTATATTCTTATCCTACCAGGCTTCGGAATAATCTCCCATATTGTAACTTACTACTCCGGAAAAAAAGAACCATTTGGATACATAGGTATGGTCTGAGCTATGATATCAAT	120
chrM	6740	6860	Hs_mtDNA_r1.4_21	+	AATTGGCTTCCTAGGGTTTATCGTGTGAGCACACCATATATTTACAGTAGGAATAGACGTAGACACACGAGCATATTTCACCTCCGCTACCATAATCATCGCTATCCCCACCGGCGTCAA	120
chrM	6857	6977	Hs_mtDNA_r1.4_22	+	CAAAGTATTTAGCTGACTCGCCACACTCCACGGAAGCAATATGAAATGATCTGCTGCAGTGCTCTGAGCCCTAGGATTCATCTTTCTTTTCACCGTAGGTGGCCTGACTGGCATTGTATT	120
chrM	6974	7094	Hs_mtDNA_r1.4_23	+	ATTAGCAAACTCATCACTAGACATCGTACTACACGACACGTACTACGTTGTAGCTCACTTCCACTATGTCCTATCAATAGGAGCTGTATTTGCCATCATAGGAGGCTTCATTCACTGATT	120
chrM	7091	7211	Hs_mtDNA_r1.4_24	+	ATTTCCCCTATTCTCAGGCTACACCCTAGACCAAACCTACGCCAAAATCCATTTCACTATCATATTCATCGGCGTAAATCTAACTTTCTTCCCACAACACTTTCTCGGCCTATCCGGAAT	120
chrM	7208	7328	Hs_mtDNA_r1.4_25	+	AATGCCCCGACGTTACTCGGACTACCCCGATGCATACACCACATGAAACATCCTATCATCTGTAGGCTCATTCATTTCTCTAACAGCAGTAATATTAATAATTTTCATGATTTGAGAAGC	120
chrM	7325	7445	Hs_mtDNA_r1.4_26	+	AGCCTTCGCTTCGAAGCGAAAAGTCCTAATAGTAGAAGAACCCTCCATAAACCTGGAGTGACTATATGGATGCCCCCCACCCTACCACACATTCGAAGAACCCGTATACATAAAATCTAG	120
chrM	7514	7634	Hs_mtDNA_r1.5_1	+	CAAAAAGGTATTAGAAAAACCATTTCATAACTTTGTCAAAGTTAAATTATAGGCTAAATCCTATATATCTTAATGGCACATGCAGCGCAAGTAGGTCTACAAGACGCTACTTCCCCTATC	120
chrM	7633	7753	Hs_mtDNA_r1.5_2	+	CATAGAAGAGCTTATCACCTTTCATGATCACGCCCTCATAATCATTTTCCTTATCTGCTTCCTAGTCCTGTATGCCCTTTTCCTAACACTCACAACAAAACTAACTAATACTAACATCTC	120
chrM	7752	7872	Hs_mtDNA_r1.5_3	+	CAGACGCTCAGGAAATAGAAACCGTCTGAACTATCCTGCCCGCCATCATCCTAGTCCTCATCGCCCTCCCATCCCTACGCATCCTTTACATAACAGACGAGGTCAACGATCCCTCCCTTA	120
chrM	7871	7991	Hs_mtDNA_r1.5_4	+	ACCATCAAATCAATTGGCCACCAATGGTACTGAACCTACGAGTACACCGACTACGGCGGACTAATCTTCAACTCCTACATACTTCCCCCATTATTCCTAGAACCAGGCGACCTGCGACTC	120
chrM	7990	8110	Hs_mtDNA_r1.5_5	+	CCTTGACGTTGACAATCGAGTAGTACTCCCGATTGAAGCCCCCATTCGTATAATAATTACATCACAAGACGTCTTGCACTCATGAGCTGTCCCCACATTAGGCTTAAAAACAGATGCAAT	120
chrM	8109	8229	Hs_mtDNA_r1.5_6	+	TTCCCGGACGTCTAAACCAAACCACTTTCACCGCTACACGACCGGGGGTATACTACGGTCAATGCTCTGAAATCTGTGGAGCAAACCACAGTTTCATGCCCATCGTCCTAGAATTAATTC	120
chrM	8228	8348	Hs_mtDNA_r1.5_7	+	CCCCTAAAAATCTTTGAAATAGGGCCCGTATTTACCCTATAGCACCCCCTCTACCCCCTCTAGAGCCCACTGTAAAGCTAACTTAGCATTAACCTTTTAAGTTAAAGATTAAGAGAACCA	120
chrM	8347	8467	Hs_mtDNA_r1.5_8	+	AACACCTCTTTACAGTGAAATGCCCCAACTAAATACTACCGTATGGCCCACCATAATTACCCCCATACTCCTTACACTATTCCTCATCACCCAACTAAAAATATTAAACACAAACTACCA	120
chrM	8466	8586	Hs_mtDNA_r1.5_9	+	ACCTACCTCCCTCACCAAAGCCCATAAAAATAAAAAATTATAACAAACCCTGAGAACCAAAATGAACGAAAATCTGTTCGCTTCATTCATTGCCCCCACAATCCTAGGCCTACCCGCCGC	120
chrM	8585	8705	Hs_mtDNA_r1.5_10	+	CAGTACTGATCATTCTATTTCCCCCTCTATTGATCCCCACCTCCAAATATCTCATCAACAACCGACTAATCACCACCCAACAATGACTAATCAAACTAACCTCAAAACAAATGATAGCCA	120
chrM	8704	8824	Hs_mtDNA_r1.5_11	+	ATACACAACACTAAAGGACGAACCTGATCTCTTATACTAGTATCCTTAATCATTTTTATTGCCACAACTAACCTCCTCGGACTCCTGCCTCACTCATTTACACCAACCACCCAACTATCT	120
chrM	8823	8943	Hs_mtDNA_r1.5_12	+	TATAAACCTAGCCATGGCCATCCCCTTATGAGCGGGCGCAGTGATTATAGGCTTTCGCTCTAAGATTAAAAATGCCCTAGCCCACTTCTTACCACAAGGCACACCTACACCCCTTATCCC	120
chrM	8942	9062	Hs_mtDNA_r1.5_13	+	CCATACTAGTTATTATCGAAACCATCAGCCTACTCATTCAACCAATAGCCCTGGCCGTACGCCTAACCGCTAACATTACTGCAGGCCACCTACTCATGCACCTAATTGGAAGCGCCACCC	120
chrM	9061	9181	Hs_mtDNA_r1.5_14	+	CTAGCAATATCAACCATTAACCTTCCCTCTACACTTATCATCTTCACAATTCTAATTCTACTGACTATCCTAGAAATCGCTGTCGCCTTAATCCAAGCCTACGTTTTCACACTTCTAGTA	120
chrM	9180	9300	Hs_mtDNA_r1.5_15	+	AAGCCTCTACCTGCACGACAACACATAATGACCCACCAATCACATGCCTATCATATAGTAAAACCCAGCCCATGACCCCTAACAGGGGCCCTCTCAGCCCTCCTAATGACCTCCGGCCTA	120
chrM	9299	9419	Hs_mtDNA_r1.5_16	+	AGCCATGTGATTTCACTTCCACTCCATAACGCTCCTCATACTAGGCCTACTAACCAACACACTAACCATATACCAATGGTGGCGCGATGTAACACGAGAAAGCACATACCAAGGCCACCA	120
chrM	9418	9538	Hs_mtDNA_r1.5_17	+	ACACACCACCTGTCCAAAAAGGCCTTCGATACGGGATAATCCTATTTATTACCTCAGAAGTTTTTTTCTTCGCAGGATTTTTCTGAGCCTTTTACCACTCCAGCCTAGCCCCTACCCCCC	120
chrM	9537	9657	Hs_mtDNA_r1.5_18	+	CAACTAGGAGGGCACTGGCCCCCAACAGGCATCACCCCGCTAAATCCCCTAGAAGTCCCACTCCTAAACACATCCGTATTACTCGCATCAGGAGTATCAATCACCTGAGCTCACCATAGT	120
chrM	9656	9776	Hs_mtDNA_r1.5_19	+	TCTAATAGAAAACAACCGAAACCAAATAATTCAAGCACTGCTTATTACAATTTTACTGGGTCTCTATTTTACCCTCCTACAAGCCTCAGAGTACTTCGAGTCTCCCTTCACCATTTCCGA	120
chrM	9775	9895	Hs_mtDNA_r1.5_20	+	ACGGCATCTACGGCTCAACATTTTTTGTAGCCACAGGCTTCCACGGACTTCACGTCATTATTGGCTCAACTTTCCTCACTATCTGCTTCATCCGCCAACTAATATTTCACTTTACATCCA	120
chrM	9894	10014	Hs_mtDNA_r1.5_21	+	AAACATCACTTTGGCTTCGAAGCCGCCGCCTGATACTGGCATTTTGTAGATGTGGTTTGACTATTTCTGTATGTCTCCATCTATTGATGAGGGTCTTACTCTTTTAGTATAAATAGTACC	120
chrM	10013	10133	Hs_mtDNA_r1.5_22	+	CGTTAACTTCCAATTAACTAGTTTTGACAACATTCAAAAAAGAGTAATAAACTTCGCCTTAATTTTAATAATCAACACCCTCCTAGCCTTACTACTAATAATTATTACATTTTGACTACC	120
chrM	10132	10252	Hs_mtDNA_r1.5_23	+	CACAACTCAACGGCTACATAGAAAAATCCACCCCTTACGAGTGCGGCTTCGACCCTATATCCCCCGCCCGCGTCCCTTTCTCCATAAAATTCTTCTTAGTAGCTATTACCTTCTTATTAT	120
chrM	10251	10371	Hs_mtDNA_r1.5_24	+	TTTGATCTAGAAATTGCCCTCCTTTTACCCCTACCATGAGCCCTACAAACAACTAACCTGCCACTAATAGTTATGTCATCCCTCTTATTAATCATCATCCTAGCCCTAAGTCTGGCCTAT	120
chrM	10370	10490	Hs_mtDNA_r1.5_25	+	TGAGTGACTACAAAAAGGATTAGACTGAGCCGAATTGGTATATAGTTTAAACAAAACGAATGATTTCGACTCATTAAATTATGATAATCATATTTACCAAATGCCCCTCATTTACATAAA	120
chrM	10489	10609	Hs_mtDNA_r1.5_26	+	ATATTATACTAGCATTTACCATCTCACTTCTAGGAATACTAGTATATCGCTCACACCTCATATCCTCCCTACTATGCCTAGAAGGAATAATACTATCGCTGTTCATTATAGCTACTCTCA	120
chrM	10608	10728	Hs_mtDNA_r1.5_27	+	ATAACCCTCAACACCCACTCCCTCTTAGCCAATATTGTGCCTATTGCCATACTAGTCTTTGCCGCCTGCGAAGCAGCGGTGGGCCTAGCCCTACTAGTCTCAATCTCCAACACATATGGC	120
chrM	10727	10847	Hs_mtDNA_r1.5_28	+	CCTAGACTACGTACATAACCTAAACCTACTCCAATGCTAAAACTAATCGTCCCAACAATTATATTACTACCACTGACATGACTTTCCAAAAAGCACATAATTTGAATCAACACAACCACC	120
chrM	10846	10966	Hs_mtDNA_r1.5_29	+	CCACAGCCTAATTATTAGCATCATCCCCCTACTATTTTTTAACCAAATCAACAACAACCTATTTAGCTGTTCCCCAACCTTTTCCTCCGACCCCCTAACAACCCCCCTCCTAATACTAAC	120
chrM	10965	11085	Hs_mtDNA_r1.5_30	+	CTACCTGACTCCTACCCCTCACAATCATGGCAAGCCAACGCCACTTATCCAGCGAACCACTATCACGAAAAAAACTCTACCTCTCTATACTAATCTCCCTACAAATCTCCTTAATTATAA	120
chrM	11084	11204	Hs_mtDNA_r1.5_31	+	ACATTCACAGCCACAGAACTAATCATATTTTATATCTTCTTCGAAACCACACTTATCCCCACCTTGGCTATCATCACCCGATGAGGCAACCAGCCAGAACGCCTGAACGCAGGCACATAC	120
chrM	11203	11323	Hs_mtDNA_r1.5_32	+	CTTCCTATTCTACACCCTAGTAGGCTCCCTTCCCCTACTCATCGCACTAATTTACACTCACAACACCCTAGGCTCACTAAACATTCTACTACTCACTCTCACTGCCCAAGAACTATCAAA	120
chrM	11322	11442	Hs_mtDNA_r1.5_33	+	ACTCCTGAGCCAACAACTTAATATGACTAGCTTACACAATAGCTTTTATAGTAAAGATACCTCTTTACGGACTCCACTTATGACTCCCTAAAGCCCATGTCGAAGCCCCCATCGCTGGGT	120
chrM	11441	11561	Hs_mtDNA_r1.5_34	+	TCAATAGTACTTGCCGCAGTACTCTTAAAACTAGGCGGCTATGGTATAATACGCCTCACACTCATTCTCAACCCCCTGACAAAACACATAGCCTACCCCTTCCTTGTACTATCCCTATGA	120
chrM	11560	11680	Hs_mtDNA_r1.5_35	+	AGGCATAATTATAACAAGCTCCATCTGCCTACGACAAACAGACCTAAAATCGCTCATTGCATACTCTTCAATCAGCCACATAGCCCTCGTAGTAACAGCCATTCTCATCCAAACCCCCTG	120
chrM	11679	11799	Hs_mtDNA_r1.5_36	+	GAAGCTTCACCGGCGCAGTCATTCTCATAATCGCCCACGGACTCACATCCTCATTACTATTCTGCCTAGCAAACTCAAACTACGAACGCACTCACAGTCGCATCATAATCCTCTCTCAAG	120
chrM	11798	11918	Hs_mtDNA_r1.5_37	+	GGACTTCAAACTCTACTCCCACTAATAGCTTTTTGATGACTTCTAGCAAGCCTCGCTAACCTCGCCTTACCCCCCACTATTAACCTACTGGGAGAACTCTCTGTGCTAGTAACCACGTTC	120
chrM	11917	12037	Hs_mtDNA_r1.5_38	+	CTCCTGATCAAATATCACTCTCCTACTTACAGGACTCAACATACTAGTCACAGCCCTATACTCCCTCTACATATTTACCACAACACAATGGGGCTCACTCACCCACCACATTAACAACAT	120
chrM	12036	12156	Hs_mtDNA_r1.5_39	+	TAAAACCCTCATTCACACGAGAAAACACCCTCATGTTCATACACCTATCCCCCATTCTCCTCCTATCCCTCAACCCCGACATCATTACCGGGTTTTCCTCTTGTAAATATAGTTTAACCA	120
chrM	12155	12275	Hs_mtDNA_r1.5_40	+	AAAACATCAGATTGTGAATCTGACAACAGAGGCTTACGACCCCTTATTTACCGAGAAAGCTCACAAGAACTGCTAACTCATGCCCCCATGTCTAACAACATGGCTTTCTCAACTTTTAAA	120
chrM	12274	12394	Hs_mtDNA_r1.5_41	+	AGGATAACAGCTATCCATTGGTCTTAGGCCCCAAAAATTTTGGTGCAACTCCAAATAAAAGTAATAACCATGCACACTACTATAACCACCCTAACCCTGACTTCCCTAATTCCCCCCATC	120
chrM	12393	12513	Hs_mtDNA_r1.5_42	+	CCTTACCACCCTCGTTAACCCTAACAAAAAAAACTCATACCCCCATTATGTAAAATCCATTGTCGCATCCACCTTTATTATCAGTCTCTTCCCCACAACAATATTCATGTGCCTAGACCA	120
chrM	12512	12632	Hs_mtDNA_r1.5_43	+	AAGAAGTTATTATCTCGAACTGACACTGAGCCACAACCCAAACAACCCAGCTCTCCCTAAGCTTCAAACTAGACTACTTCTCCATAATATTCATCCCTGTAGCATTGTTCGTTACATGGT	120
chrM	12631	12751	Hs_mtDNA_r1.5_44	+	TCCATCATAGAATTCTCACTGTGATATATAAACTCAGACCCAAACATTAATCAGTTCTTCAAATATCTACTCATTTTCCTAATTACCATACTAATCTTAGTTACCGCTAACAACCTATTC	120
chrM	12750	12870	Hs_mtDNA_r1.5_45	+	CCAACTGTTCATCGGCTGAGAGGGCGTAGGAATTATATCCTTCTTGCTCATCAGTTGATGATACGCCCGAGCAGATGCCAACACAGCAGCCATTCAAGCAGTCCTATACAACCGTATCGG	120
chrM	12869	12989	Hs_mtDNA_r1.5_46	+	GCGATATCGGTTTCATCCTCGCCTTAGCATGATTTATCCTACACTCCAACTCATGAGACCCACAACAAATAGCCCTTCTAAACGCTAATCCAAGCCTCACCCCACTACTAGGCCTCCTCC	120
chrM	12988	13108	Hs_mtDNA_r1.5_47	+	CTAGCAGCAGCAGGCAAATCAGCCCAATTAGGTCTCCACCCCTGACTCCCCTCAGCCATAGAAGGCCCCACCCCAGTCTCAGCCCTACTCCACTCAAGCACTATAGTTGTAGCAGGAATC	120
chrM	13107	13227	Hs_mtDNA_r1.5_48	+	CTTCTTACTCATCCGCTTCCACCCCCTAGCAGAAAATAGCCCACTAATCCAAACTCTAACACTATGCTTAGGCGCTATCACCACTCTGTTCGCAGCAGTCTGCGCCCTTACACAAAATGA	120
chrM	13226	13346	Hs_mtDNA_r1.5_49	+	ACATCAAAAAAATCGTAGCCTTCTCCACTTCAAGTCAACTAGGACTCATAATAGTTACAATCGGCATCAACCAACCACACCTAGCATTCCTGCACATCTGTACCCACGCCTTCTTCAAAG	120
chrM	13345	13465	Hs_mtDNA_r1.5_50	+	GCCATACTATTTATGTGCTCCGGGTCCATCATCCACAACCTTAACAATGAACAAGATATTCGAAAAATAGGAGGACTACTCAAAACCATACCTCTCACTTCAACCTCCCTCACCATTGGC	120
chrM	13464	13584	Hs_mtDNA_r1.5_51	+	CAGCCTAGCATTAGCAGGAATACCTTTCCTCACAGGTTTCTACTCCAAAGACCACATCATCGAAACCGCAAACATATCATACACAAACGCCTGAGCCCTATCTATTACTCTCATCGCTAC	120
chrM	13583	13703	Hs_mtDNA_r1.5_52	+	CCTCCCTGACAAGCGCCTATAGCACTCGAATAATTCTTCTCACCCTAACAGGTCAACCTCGCTTCCCCACCCTTACTAACATTAACGAAAATAACCCCACCCTACTAAACCCCATTAAAC	120
chrM	13702	13822	Hs_mtDNA_r1.5_53	+	CGCCTGGCAGCCGGAAGCCTATTCGCAGGATTTCTCATTACTAACAACATTTCCCCCGCATCCCCCTTCCAAACAACAATCCCCCTCTACCTAAAACTCACAGCCCTCGCTGTCACTTTC	120
chrM	13821	13941	Hs_mtDNA_r1.5_54	+	CCTAGGACTTCTAACAGCCCTAGACCTCAACTACCTAACCAACAAACTTAAAATAAAATCCCCACTATGCACATTTTATTTCTCCAACATACTCGGATTCTACCCTAGCATCACACACCG	120
chrM	13940	14060	Hs_mtDNA_r1.5_55	+	GCACAATCCCCTATCTAGGCCTTCTTACGAGCCAAAACCTGCCCCTACTCCTCCTAGACCTAACCTGACTAGAAAAGCTATTACCTAAAACAATTTCACAGCACCAAATCTCCACCTCCA	120
chrM	14059	14179	Hs_mtDNA_r1.5_56	+	ATCATCACCTCAACCCAAAAAGGCATAATTAAACTTTACTTCCTCTCTTTCTTCTTCCCACTCATCCTAACCCTACTCCTAATCACATAACCTATTCCCCCGAGCAATCTCAATTACAAT	120
chrM	14178	14298	Hs_mtDNA_r1.5_57	+	TATATACACCAACAAACAATGTTCAACCAGTAACCACTACTAATCAACGCCCATAATCATACAAAGCCCCCGCACCAATAGGATCCTCCCGAATCAACCCTGACCCCTCTCCTTCATAAA	120
chrM	14297	14417	Hs_mtDNA_r1.5_58	+	ATTATTCAGCTTCCTACACTATTAAAGTTTACCACAACCACCACCCCATCATACTCTTTCACCCACAGCACCAATCCTACCTCCATCGCTAACCCCACTAAAACACTCACCAAGACCTCA	120
chrM	14416	14536	Hs_mtDNA_r1.5_59	+	AACCCCTGACCCCCATGCCTCAGGATACTCCTCAATAGCCATCGCTGTAGTATATCCAAAGACAACCATCATTCCCCCTAAATAAATTAAAAAAACTATTAAACCCATATAACCTCCCCC	120
chrM	14535	14655	Hs_mtDNA_r1.5_60	+	CAAAATTCAGAATAATAACACACCCGACCACACCGCTAACAATCAGTACTAAACCCCCATAAATAGGAGAAGGCTTAGAAGAAAACCCCACAAACCCCATTACTAAACCCACACTCAACA	120
chrM	14654	14774	Hs_mtDNA_r1.5_61	+	AGAAACAAAGCATACATCATTATTCTCGCACGGACTACAACCACGACCAATGATATGAAAAACCATCGTTGTATTTCAACTACAAGAACACCAATGACCCCAATACGCAAAATTAACCCC	120
chrM	14773	14893	Hs_mtDNA_r1.5_62	+	CCTAATAAAATTAATTAACCACTCATTCATCGACCTCCCCACCCCATCCAACATCTCCGCATGATGAAACTTCGGCTCACTCCTTGGCGCCTGCCTGATCCTCCAAATCACCACAGGACT	120
chrM	14892	15012	Hs_mtDNA_r1.5_63	+	TATTCCTAGCCATACACTACTCACCAGACGCCTCAACCGCCTTTTCATCAATCGCCCACATCACTCGAGACGTAAATTATGGCTGAATCATCCGCTACCTTCACGCCAATGGCGCCTCAA	120
chrM	15011	15131	Hs_mtDNA_r1.5_64	+	ATATTCTTTATCTGCCTCTTCCTACACATCGGGCGAGGCCTATATTACGGATCATTTCTCTACTCAGAAACCTGAAACATCGGCATTATCCTCCTGCTTGCAACTATAGCAACAGCCTTC	120
chrM	15130	15250	Hs_mtDNA_r1.5_65	+	CATAGGCTATGTCCTCCCGTGAGGCCAAATATCATTCTGAGGGGCCACAGTAATTACAAACTTACTATCCGCCATCCCATACATTGGGACAGACCTAGTTCAATGAATCTGAGGAGGCTA	120
chrM	15249	15369	Hs_mtDNA_r1.5_66	+	ACTCAGTAGACAGTCCCACCCTCACACGATTCTTTACCTTTCACTTCATCTTACCCTTCATTATTGCAGCCCTAGCAGCACTCCACCTCCTATTCTTGCACGAAACGGGATCAAACAACC	120
chrM	15368	15488	Hs_mtDNA_r1.5_67	+	CCCCTAGGAATCACCTCCCATTCCGATAAAATCACCTTCCACCCTTACTACACAATCAAAGACGCCCTCGGCTTACTTCTCTTCCTTCTCTCCTTAATGACATTAACACTATTCTCACCA	120
chrM	15487	15607	Hs_mtDNA_r1.5_68	+	AGACCTCCTAGGCGACCCAGACAATTATACCCTAGCCAACCCCTTAAACACCCCTCCCCACATCAAGCCCGAATGATATTTCCTATTCGCCTACACAATTCTCCGATCCGTCCCTAACAA	120
chrM	15606	15726	Hs_mtDNA_r1.5_69	+	AACTAGGAGGCGTCCTTGCCCTATTACTATCCATCCTCATCCTAGCAATAATCCCCATCCTCCATATATCCAAACAACAAAGCATAATATTTCGCCCACTAAGCCAATCACTTTATTGAC	120
chrM	15725	15845	Hs_mtDNA_r1.5_70	+	CTCCTAGCCGCAGACCTCCTCATTCTAACCTGAATCGGAGGACAACCAGTAAGCTACCCTTTTACCATCATTGGACAAGTAGCATCCGTACTATACTTCACAACAATCCTAATCCTAATA	120
chrM	15844	15964	Hs_mtDNA_r1.5_71	+	ACCAACTATCTCCCTAATTGAAAACAAAATACTCAAATGGGCCTGTCCTTGTAGTATAAACTAATACACCAGTCTTGTAAACCGGAGACGAAAACCTTTTTCCAAGGACAAATCAGAGAA	120
chrM	15963	16083	Hs_mtDNA_r1.5_72	+	AAAAGTCTTTAACTCCACCATTAGCACCCAAAGCTAAGATTCTAATTTAAACTATTCTCTGTTCTTTCATGGGGAAGCAGATTTGGGTACCACCCAAGTATTGACTCACCCATCAACAAC	120
chrM	16082	16202	Hs_mtDNA_r1.5_73	+	CCGCTATGTATTTCGTACATTACTGCCAGCCACCATGAATATTGTACGGTACCATAAATACTTGACCACCTGTAGTACATAAAAACCCAACCCACATCAAACCCCCCCCCCCCATGCTTA	120
chrM	16201	16321	Hs_mtDNA_r1.6_1	+	ACAAGCAAGTACAGCAATCAACCTTCAACTATCACACATCAACTGCAACTCCAAAGCCACCCCTCACCCACTAGGATACCAACAAACCTACCCACCCTTAACAGTACATAGTACATAAAG	120
chrM	16320	16440	Hs_mtDNA_r1.6_2	+	GTCATTTACCGTACATAGCACATTACAGTCAAATCCCTTCTCGTCCCCATGGATGACCCCCCTCAGATAGGGGTCCCTTGACCACCATCCTCCGTGAAATCAATATCCCGCACAAGAGTG	120
chrM	16439	16559	Hs_mtDNA_r1.6_3	+	GCTACTCTCCTCGCTCCGGGCCCATAACACTTGGGGGTAGCTAAAGTGAACTGTATCCGACATCTGGTTCCTACTTCAGGGCCATAAAGCCTAAATAGCCCACACGTTCCCCTTAAATAA	120

## Sheet: MitoProbe_v2(Human)
Chromosome	Start	Stop	Name	Strand	Seq	Len
chrM	30	150	Hs-mtDNA_Spikev2_1	+	CACGGGAGCTCTCCATGCATTTGGTATTTTCGTCTGGGGGGTATGCACGCGATAGCATTGCGAGACGCTGGAGCCGGAGCACCCTATGTCGCAGTATCTGTCTTTGATTCCTGCCTCATC	120
chrM	148	268	Hs-mtDNA_Spikev2_2	+	TCCTATTATTTATCGCACCTACGTTCAATATTACAGGCGAACATACTTACTAAAGTGTGTTAATTAATTAATGCTTGTAGGACATAATAATAACAATTGAATGTCTGCACAGCCACTTTC	120
chrM	266	386	Hs-mtDNA_Spikev2_3	+	TCCACACAGACATCATAACAAAAAATTTCCACCAAACCCCCCCTCCCCCGCTTCTGGCCACAGCACTTAAACACATCTCTGCCAAACCCCAAAAACAAAGAACCCTAACACCAGCCTAAC	120
chrM	384	504	Hs-mtDNA_Spikev2_4	+	ACCAGATTTCAAATTTTATCTTTTGGCGGTATGCACTTTTAACAGTCACCCCCCAACTAACACATTATTTTCCCCTCCCACTCCCATACTACTAATCTCATCAATACAACCCCCGCCCAT	120
chrM	502	622	Hs-mtDNA_Spikev2_5	+	ATCCTACCCAGCACACACACACCGCTGCTAACCCCATACCCCGAACCAACCAAACCCCAAAGACACCCCCCACAGTTTATGTAGCTTACCTCCTCAAAGCAATACACTGAAAATGTTTAG	120
chrM	620	740	Hs-mtDNA_Spikev2_6	+	AGACGGGCTCACATCACCCCATAAACAAATAGGTTTGGTCCTAGCCTTTCTATTAGCTCTTAGTAAGATTACACATGCAAGCATCCCCGTTCCAGTGAGTTCACCCTCTAAATCACCACG	120
chrM	738	858	Hs-mtDNA_Spikev2_7	+	CGATCAAAAGGAACAAGCATCAAGCACGCAGCAATGCAGCTCAAAACGCTTAGCCTAGCCACACCCCCACGGGAAACAGCAGTGATTAACCTTTAGCAATAAACGAAAGTTTAACTAAGC	120
chrM	856	976	Hs-mtDNA_Spikev2_8	+	GCTATACTAACCCCAGGGTTGGTCAATTTCGTGCCAGCCACCGCGGTCACACGATTAACCCAAGTCAATAGAAGCCGGCGTAAAGAGTGTTTTAGATCACCCCCTCCCCAATAAAGCTAA	120
chrM	974	1094	Hs-mtDNA_Spikev2_9	+	AAAACTCACCTGAGTTGTAAAAAACTCCAGTTGACACAAAATAGACTACGAAAGTGGCTTTAACATATCTGAACACACAATAGCTAAGACCCAAACTGGGATTAGATACCCCACTATGCT	120
chrM	1092	1212	Hs-mtDNA_Spikev2_10	+	CTTAGCCCTAAACCTCAACAGTTAAATCAACAAAACTGCTCGCCAGAACACTACGAGCCACAGCTTAAAACTCAAAGGACCTGGCGGTGCTTCATATCCCTCTAGAGGAGCCTGTTCTGT	120
chrM	1210	1330	Hs-mtDNA_Spikev2_11	+	GTAATCGATAAACCCCGATCAACCTCACCACCTCTTGCTCAGCCTATATACCGCCATCTTCAGCAAACCCTGATGAAGGCTACAAAGTAAGCGCAAGTACCCACGTAAAGACGTTAGGTC	120
chrM	1328	1448	Hs-mtDNA_Spikev2_12	+	TCAAGGTGTAGCCCATGAGGTGGCAAGAAATGGGCTACATTTTCTACCCCAGAAAACTACGATAGCCCTTATGAAACTTAAGGGTCGAAGGTGGATTTAGCAGTAAACTAAGAGTAGAGT	120
chrM	1446	1566	Hs-mtDNA_Spikev2_13	+	GTGCTTAGTTGAACAGGGCCCTGAAGCGCGTACACACCGCCCGTCACCCTCCTCAAGTATACTTCAAAGGACATTTAACTAAAACCCCTACGCATTTATATAGAGGAGACAAGTCGTAAC	120
chrM	1564	1684	Hs-mtDNA_Spikev2_14	+	ACATGGTAAGTGTACTGGAAAGTGCACTTGGACGAACCAGAGTGTAGCTTAACACAAAGCACCCAACTTACACTTAGGAGATTTCAACTTAACTTGACCGCTCTGAGCTAAACCTAGCCC	120
chrM	1682	1802	Hs-mtDNA_Spikev2_15	+	CCCAAACCCACTCCACCTTACTACCAGACAACCTTAGCCAAACCATTTACCCAAATAAAGTATAGGCGATAGAAATTGAAACCTGGCGCAATAGATATAGTACCGCAAGGGAAAGATGAA	120
chrM	1800	1920	Hs-mtDNA_Spikev2_16	+	AAAAATTATAACCAAGCATAATATAGCAAGGACTAACCCCTATACCTTCTGCATAATGAATTAACTAGAAATAACTTTGCAAGGAGAGCCAAAGCTAAGACCCCCGAAACCAGACGAGCT	120
chrM	1918	2038	Hs-mtDNA_Spikev2_17	+	CTACCTAAGAACAGCTAAAAGAGCACACCCGTCTATGTAGCAAAATAGTGGGAAGATTTATAGGTAGAGGCGACAAACCTACCGAGCCTGGTGATAGCTGGTTGTCCAAGATAGAATCTT	120
chrM	2036	2156	Hs-mtDNA_Spikev2_18	+	TTAGTTCAACTTTAAATTTGCCCACAGAACCCTCTAAATCCCCTTGTAAATTTAACTGTTAGTCCAAAGAGGAACAGCTCTTTGGACACTAGGAAAAAACCTTGTAGAGAGAGTAAAAAA	120
chrM	2154	2274	Hs-mtDNA_Spikev2_19	+	AATTTAACACCCATAGTAGGCCTAAAAGCAGCCACCAATTAAGAAAGCGTTCAAGCTCAACACCCACTACCTAAAAAATCCCAAACATATAACTGAACTCCTCACACCCAATTGGACCAA	120
chrM	2272	2392	Hs-mtDNA_Spikev2_20	+	AATCTATCACCCTATAGAAGAACTAATGTTAGTATAAGTAACATGAAAACATTCTCCTCCGCATAAGCCTGCGTCAGATTAAAACACTGAACTGACAATTAACAGCCCAATATCTACAAT	120
chrM	2390	2510	Hs-mtDNA_Spikev2_21	+	ATCAACCAACAAGTCATTATTACCCTCACTGTCAACCCAACACAGGCATGCTCATAAGGAAAGGTTAAAAAAAGTAAAAGGAACTCGGCAAATCTTACCCCGCCTGTTTACCAAAAACAT	120
chrM	2508	2628	Hs-mtDNA_Spikev2_22	+	ATCACCTCTAGCATCACCAGTATTAGAGGCACCGCCTGCCCAGTGACACATGTTTAACGGCCGCGGTACCCTAACCGTGCAAAGGTAGCATAATCACTTGTTCCTTAAATAGGGACCTGT	120
chrM	2776	2896	Hs-mtDNA_Spikev2_23	+	GTCCTAAACTACCAAACCTGCATTAAAAATTTCGGTTGGGGCGACCTCGGAGCAGAACCCAACCTCCGAGCAGTACATGCTAAGACTTCACCAGTCAAAGCGAACTACTATACTCAATTG	120
chrM	2867	2987	Hs-mtDNA_Spikev2_24	+	CAGTCAAAGCGAACTACTATACTCAATTGATCCAATAACTTGACCAACGGAACAAGTTACCCTAGGGATAACAGCGCAATCCTATTCTAGAGTCCATATCAACAATAGGGTTTACGACCT	120
chrM	2958	3078	Hs-mtDNA_Spikev2_25	+	GTCCATATCAACAATAGGGTTTACGACCTCGATGTTGGATCAGGACATCCCGATGGTGCAGCCGCTATTAAAGGTTCGTTTGTTCAACGATTAAAGTCCTACGTGATCTGAGTTCAGACC	120
chrM	3140	3260	Hs-mtDNA_Spikev2_27	+	AATAAGGCCTACTTCACAAAGCGCCTTCCCCCGTAAATGATATCATCTCAACTTAGTATTATACCCACACCCACCCAAGAACAGGGTTTGTTAAGATGGCAGAGCCCGGTAATCGCATAA	120
chrM	3337	3457	Hs-mtDNA_Spikev2_28	+	TACCCATTCTAATCGCAATGGCATTCCTAATGCTTACCGAACGAAAAATTCTAGGCTATATACAACTACGCAAAGGCCCCAACGTTGTAGGCCCCTACGGGCTACTACAACCCTTCGCTG	120
chrM	3450	3570	Hs-mtDNA_Spikev2_29	+	TTCGCTGACGCCATAAAACTCTTCACCAAAGAGCCCCTAAAACCCGCCACATCTACCATCACCCTCTACATCACCGCCCCGACCTTAGCTCTCACCATCGCTCTTCTACTATGAACCCCC	120
chrM	3563	3683	Hs-mtDNA_Spikev2_30	+	AACCCCCCTCCCCATACCCAACCCCCTGGTCAACCTCAACCTAGGCCTCCTATTTATTCTAGCCACCTCTAGCCTAGCCGTTTACTCAATCCTCTGATCAGGGTGAGCATCAAACTCAAA	120
chrM	3676	3796	Hs-mtDNA_Spikev2_31	+	ACTCAAACTACGCCCTGATCGGCGCACTGCGAGCAGTAGCCCAAACAATCTCATATGAAGTCACCCTAGCCATCATTCTACTATCAACATTACTAATAAGTGGCTCCTTTAACCTCTCCA	120
chrM	3789	3909	Hs-mtDNA_Spikev2_32	+	CTCTCCACCCTTATCACAACACAAGAACACCTCTGATTACTCCTGCCATCATGACCCTTGGCCATAATATGATTTATCTCCACACTAGCAGAGACCAACCGAACCCCCTTCGACCTTGCC	120
chrM	3902	4022	Hs-mtDNA_Spikev2_33	+	CCTTGCCGAAGGGGAGTCCGAACTAGTCTCAGGCTTCAACATCGAATACGCCGCAGGCCCCTTCGCCCTATTCTTCATAGCCGAATACACAAACATTATTATAATAAACACCCTCACCAC	120
chrM	4015	4135	Hs-mtDNA_Spikev2_34	+	TCACCACTACAATCTTCCTAGGAACAACATATGACGCACTCTCCCCTGAACTCTACACAACATATTTTGTCACCAAGACCCTACTTCTAACCTCCCTGTTCTTATGAATTCGAACAGCAT	120
chrM	4128	4248	Hs-mtDNA_Spikev2_35	+	ACAGCATACCCCCGATTCCGCTACGACCAACTCATACACCTCCTATGAAAAAACTTCCTACCACTCACCCTAGCATTACTTATATGATATGTCTCCATACCCATTACAATCTCCAGCATT	120
chrM	4241	4361	Hs-mtDNA_Spikev2_36	+	CAGCATTCCCCCTCAAACCTAAGAAATATGTCTGATAAAAGAGTTACTTTGATAGAGTAAATAATAGGAGCTTAAACCCCCTTATTTCTAGGACTATGAGAATCGAACCCATCCCTGAGA	120
chrM	4430	4550	Hs-mtDNA_Spikev2_37	+	CCATACCCCGAAAATGTTGGTTATACCCTTCCCGTACTAATTAATCCCCTGGCCCAACCCGTCATCTACTCTACCATCTTTGCAGGCACACTCATCACAGCGCTAAGCTCGCACTGATTT	120
chrM	4547	4667	Hs-mtDNA_Spikev2_38	+	TTTTTTACCTGAGTAGGCCTAGAAATAAACATGCTAGCTTTTATTCCAGTTCTAACCAAAAAAATAAACCCTCGTTCCACAGAAGCTGCCATCAAGTATTTCCTCACGCAAGCAACCGCA	120
chrM	4664	4784	Hs-mtDNA_Spikev2_39	+	GCATCCATAATCCTTCTAATAGCTATCCTCTTCAACAATATACTCTCCGGACAATGAACCATAACCAATACTACCAATCAATACTCATCATTAATAATCATAATAGCTATAGCAATAAAA	120
chrM	4781	4901	Hs-mtDNA_Spikev2_40	+	AAACTAGGAATAGCCCCCTTTCACTTCTGAGTCCCAGAGGTTACCCAAGGCACCCCTCTGACATCCGGCCTGCTTCTTCTCACATGACAAAAACTAGCCCCCATCTCAATCATATACCAA	120
chrM	4898	5018	Hs-mtDNA_Spikev2_41	+	CAAATCTCTCCCTCACTAAACGTAAGCCTTCTCCTCACTCTCTCAATCTTATCCATCATAGCAGGCAGTTGAGGTGGATTAAACCAAACCCAGCTACGCAAAATCTTAGCATACTCCTCA	120
chrM	5015	5135	Hs-mtDNA_Spikev2_42	+	TCAATTACCCACATAGGATGAATAATAGCAGTTCTACCGTACAACCCTAACATAACCATTCTTAATTTAACTATTTATATTATCCTAACTACTACCGCATTCCTACTACTCAACTTAAAC	120
chrM	5132	5252	Hs-mtDNA_Spikev2_43	+	AACTCCAGCACCACGACCCTACTACTATCTCGCACCTGAAACAAGCTAACATGACTAACACCCTTAATTCCATCCACCCTCCTCTCCCTAGGAGGCCTGCCCCCGCTAACCGGCTTTTTG	120
chrM	5249	5369	Hs-mtDNA_Spikev2_44	+	TTGCCCAAATGGGCCATTATCGAAGAATTCACAAAAAACAATAGCCTCATCATCCCCACCATCATAGCCACCATCACCCTCCTTAACCTCTACTTCTACCTACGCCTAATCTACTCCACC	120
chrM	5366	5486	Hs-mtDNA_Spikev2_45	+	ACCTCAATCACACTACTCCCCATATCTAACAACGTAAAAATAAAATGACAGTTTGAACATACAAAACCCACCCCATTCCTCCCCACACTCATCGCCCTTACCACGCTACTCCTACCTATC	120
chrM	5483	5603	Hs-mtDNA_Spikev2_46	+	ATCTCCCCTTTTATACTAATAATCTTATAGAAATTTAGGTTAAATACAGACCAAGAGCCTTCAAAGCCCTCAGTAAGTTGCAATACTTAATTTCTGTAACAGCTAAGGACTGCAAAACCC	120
chrM	5600	5720	Hs-mtDNA_Spikev2_47	+	CCCCACTCTGCATCAACTGAACGCAAATCAGCCACTTTAATTAAGCTAAGCCCTTACTAGACCAATGGGACTTAAACCCACAAACACTTAGTTAACAGCTAAGCACCCTAATCAACTGGC	120
chrM	5717	5837	Hs-mtDNA_Spikev2_48	+	GGCTTCAATCTACTTCTCCCGCCGCCGGGAAAAAAGGCGGGAGAAGCCCCGGCAGGTTTGAAGCTGCTTCTTCGAATTTGCAATTCAATATGAAAATCACCTCGGAGCTGGTAAAAAGAG	120
chrM	5834	5954	Hs-mtDNA_Spikev2_49	+	GAGGCCTAACCCCTGTCTTTAGATTTACAGTCCAATGCTTCACTCAGCCATTTTACCTCACCCCCACTGATGTTCGCCGACCGTTGACTATTCTCTACAAACCACAAAGACATTGGAACA	120
chrM	5951	6071	Hs-mtDNA_Spikev2_50	+	ACACTATACCTATTATTCGGCGCATGAGCTGGAGTCCTAGGCACAGCTCTAAGCCTCCTTATTCGAGCCGAGCTGGGCCAGCCAGGCAACCTTCTAGGTAACGACCACATCTACAACGTT	120
chrM	6068	6188	Hs-mtDNA_Spikev2_51	+	GTTATCGTCACAGCCCATGCATTTGTAATAATCTTCTTCATAGTAATACCCATCATAATCGGAGGCTTTGGCAACTGACTAGTTCCCCTAATAATCGGTGCCCCCGATATGGCGTTTCCC	120
chrM	6185	6305	Hs-mtDNA_Spikev2_52	+	CCCCGCATAAACAACATAAGCTTCTGACTCTTACCTCCCTCTCTCCTACTCCTGCTCGCATCTGCTATAGTGGAGGCCGGAGCAGGAACAGGTTGAACAGTCTACCCTCCCTTAGCAGGG	120
chrM	6302	6422	Hs-mtDNA_Spikev2_53	+	GGGAACTACTCCCACCCTGGAGCCTCCGTAGACCTAACCATCTTCTCCTTACACCTAGCAGGTGTCTCCTCTATCTTAGGGGCCATCAATTTCATCACAACAATTATCAATATAAAACCC	120
chrM	6419	6539	Hs-mtDNA_Spikev2_54	+	CCCCCTGCCATAACCCAATACCAAACGCCCCTCTTCGTCTGATCCGTCCTAATCACAGCAGTCCTACTTCTCCTATCTCTCCCAGTCCTAGCTGCTGGCATCACTATACTACTAACAGAC	120
chrM	6536	6656	Hs-mtDNA_Spikev2_55	+	GACCGCAACCTCAACACCACCTTCTTCGACCCCGCCGGAGGAGGAGACCCCATTCTATACCAACACCTATTCTGATTTTTCGGTCACCCTGAAGTTTATATTCTTATCCTACCAGGCTTC	120
chrM	6653	6773	Hs-mtDNA_Spikev2_56	+	TTCGGAATAATCTCCCATATTGTAACTTACTACTCCGGAAAAAAAGAACCATTTGGATACATAGGTATGGTCTGAGCTATGATATCAATTGGCTTCCTAGGGTTTATCGTGTGAGCACAC	120
chrM	6770	6890	Hs-mtDNA_Spikev2_57	+	CACCATATATTTACAGTAGGAATAGACGTAGACACACGAGCATATTTCACCTCCGCTACCATAATCATCGCTATCCCCACCGGCGTCAAAGTATTTAGCTGACTCGCCACACTCCACGGA	120
chrM	6887	7007	Hs-mtDNA_Spikev2_58	+	GGAAGCAATATGAAATGATCTGCTGCAGTGCTCTGAGCCCTAGGATTCATCTTTCTTTTCACCGTAGGTGGCCTGACTGGCATTGTATTAGCAAACTCATCACTAGACATCGTACTACAC	120
chrM	7004	7124	Hs-mtDNA_Spikev2_59	+	CACGACACGTACTACGTTGTAGCCCACTTCCACTATGTCCTATCAATAGGAGCTGTATTTGCCATCATAGGAGGCTTCATTCACTGATTTCCCCTATTCTCAGGCTACACCCTAGACCAA	120
chrM	7121	7241	Hs-mtDNA_Spikev2_60	+	CAAACCTACGCCAAAATCCATTTCACTATCATATTCATCGGCGTAAATCTAACTTTCTTCCCACAACACTTTCTCGGCCTATCCGGAATGCCCCGACGTTACTCGGACTACCCCGATGCA	120
chrM	7238	7358	Hs-mtDNA_Spikev2_61	+	GCATACACCACATGAAACATCCTATCATCTGTAGGCTCATTCATTTCTCTAACAGCAGTAATATTAATAATTTTCATGATTTGAGAAGCCTTCGCTTCGAAGCGAAAAGTCCTAATAGTA	120
chrM	7355	7475	Hs-mtDNA_Spikev2_62	+	GTAGAAGAACCCTCCATAAACCTGGAGTGACTATATGGATGCCCCCCACCCTACCACACATTCGAAGAACCCGTATACATAAAATCTAGACAAAAAAGGAAGGAATCGAACCCCCCAAAG	120
chrM	7544	7664	Hs-mtDNA_Spikev2_63	+	TTTGTCAAAGTTAAATTATAGGCTAAATCCTATATATCTTAATGGCACATGCAGCGCAAGTAGGTCTACAAGACGCTACTTCCCCTATCATAGAAGAGCTTATCACCTTTCATGATCACG	120
chrM	7663	7783	Hs-mtDNA_Spikev2_64	+	GCCCTCATAATCATTTTCCTTATCTGCTTCCTAGTCCTGTATGCCCTTTTCCTAACACTCACAACAAAACTAACTAATACTAACATCTCAGACGCTCAGGAAATAGAAACCGTCTGAACT	120
chrM	7782	7902	Hs-mtDNA_Spikev2_65	+	TATCCTGCCCGCCATCATCCTAGTCCTCATCGCCCTCCCATCCCTACGCATCCTTTACATAACAGACGAGGTCAACGATCCCTCCCTTACCATCAAATCAATTGGCCACCAATGGTACTG	120
chrM	7901	8021	Hs-mtDNA_Spikev2_66	+	GAACCTACGAGTACACCGACTACGGCGGACTAATCTTCAACTCCTACATACTTCCCCCATTATTCCTAGAACCAGGCGACCTGCGACTCCTTGACGTTGACAATCGAGTAGTACTCCCGA	120
chrM	8020	8140	Hs-mtDNA_Spikev2_67	+	ATTGAAGCCCCCATTCGTATAATAATTACATCACAAGACGTCTTGCACTCATGAGCTGTCCCCACATTAGGCTTAAAAACAGATGCAATTCCCGGACGTCTAAACCAAACCACTTTCACC	120
chrM	8139	8259	Hs-mtDNA_Spikev2_68	+	CGCTACACGACCGGGGGTATACTACGGTCAATGCTCTGAAATCTGTGGAGCAAACCACAGTTTCATGCCCATCGTCCTAGAATTAATTCCCCTAAAAATCTTTGAAATAGGGCCCGTATT	120
chrM	8258	8378	Hs-mtDNA_Spikev2_69	+	TTACCCTATAGCACCCCCTCTACCCCCTCTAGAGCCCACTGTAAAGCTAACTTAGCATTAACCTTTTAAGTTAAAGATTAAGAGAACCAACACCTCTTTACAGTGAAATGCCCCAACTAA	120
chrM	8377	8497	Hs-mtDNA_Spikev2_70	+	AATACTACCGTATGGCCCACCATAATTACCCCCATACTCCTTACACTATTCCTCATCACCCAACTAAAAATATTAAACACAAACTACCACCTACCTCCCTCACCAAAGCCCATAAAAATA	120
chrM	8496	8616	Hs-mtDNA_Spikev2_71	+	AAAAAATTATAACAAACCCTGAGAACCAAAATGAACGAAAATCTGTTCGCTTCATTCATTGCCCCCACAATCCTAGGCCTACCCGCCGCAGTACTGATCATTCTATTTCCCCCTCTATTG	120
chrM	8615	8735	Hs-mtDNA_Spikev2_72	+	GATCCCCACCTCCAAATATCTCATCAACAACCGACTAATCACCACCCAACAATGACTAATCAAACTAACCTCAAAACAAATGATAACCATACACAACACTAAAGGACGAACCTGATCTCT	120
chrM	8734	8854	Hs-mtDNA_Spikev2_73	+	TTATACTAGTATCCTTAATCATTTTTATTGCCACAACTAACCTCCTCGGACTCCTGCCTCACTCATTTACACCAACCACCCAACTATCTATAAACCTAGCCATGGCCATCCCCTTATGAG	120
chrM	8853	8973	Hs-mtDNA_Spikev2_74	+	GCGGGCACAGTGATTATAGGCTTTCGCTCTAAGATTAAAAATGCCCTAGCCCACTTCTTACCACAAGGCACACCTACACCCCTTATCCCCATACTAGTTATTATCGAAACCATCAGCCTA	120
chrM	8972	9092	Hs-mtDNA_Spikev2_75	+	ACTCATTCAACCAATAGCCCTGGCCGTACGCCTAACCGCTAACATTACTGCAGGCCACCTACTCATGCACCTAATTGGAAGCGCCACCCTAGCAATATCAACCATTAACCTTCCCTCTAC	120
chrM	9091	9211	Hs-mtDNA_Spikev2_76	+	CACTTATCATCTTCACAATTCTAATTCTACTGACTATCCTAGAAATCGCTGTCGCCTTAATCCAAGCCTACGTTTTCACACTTCTAGTAAGCCTCTACCTGCACGACAACACATAATGAC	120
chrM	9210	9330	Hs-mtDNA_Spikev2_77	+	CCCACCAATCACATGCCTATCATATAGTAAAACCCAGCCCATGACCCCTAACAGGGGCCCTCTCAGCCCTCCTAATGACCTCCGGCCTAGCCATGTGATTTCACTTCCACTCCATAACGC	120
chrM	9329	9449	Hs-mtDNA_Spikev2_78	+	CTCCTCATACTAGGCCTACTAACCAACACACTAACCATATACCAATGATGGCGCGATGTAACACGAGAAAGCACATACCAAGGCCACCACACACCACCTGTCCAAAAAGGCCTTCGATAC	120
chrM	9448	9568	Hs-mtDNA_Spikev2_79	+	CGGGATAATCCTATTTATTACCTCAGAAGTTTTTTTCTTCGCAGGATTTTTCTGAGCCTTTTACCACTCCAGCCTAGCCCCTACCCCCCAATTAGGAGGGCACTGGCCCCCAACAGGCAT	120
chrM	9567	9687	Hs-mtDNA_Spikev2_80	+	TCACCCCGCTAAATCCCCTAGAAGTCCCACTCCTAAACACATCCGTATTACTCGCATCAGGAGTATCAATCACCTGAGCTCACCATAGTCTAATAGAAAACAACCGAAACCAAATAATTC	120
chrM	9686	9806	Hs-mtDNA_Spikev2_81	+	CAAGCACTGCTTATTACAATTTTACTGGGTCTCTATTTTACCCTCCTACAAGCCTCAGAGTACTTCGAGTCTCCCTTCACCATTTCCGACGGCATCTACGGCTCAACATTTTTTGTAGCC	120
chrM	9805	9925	Hs-mtDNA_Spikev2_82	+	CACAGGCTTCCACGGACTTCACGTCATTATTGGCTCAACTTTCCTCACTATCTGCTTCATCCGCCAACTAATATTTCACTTTACATCCAAACATCACTTTGGCTTCGAAGCCGCCGCCTG	120
chrM	9924	10044	Hs-mtDNA_Spikev2_83	+	GATACTGGCATTTTGTAGATGTGGTTTGACTATTTCTGTATGTCTCCATCTATTGATGAGGGTCTTACTCTTTTAGTATAAATAGTACCGTTAACTTCCAATTAACTAGTTTTGACAACA	120
chrM	10043	10163	Hs-mtDNA_Spikev2_84	+	ATTCAAAAAAGAGTAATAAACTTCGCCTTAATTTTAATAATCAACACCCTCCTAGCCTTACTACTAATAATTATTACATTTTGACTACCACAACTCAACGGCTACATAGAAAAATCCACC	120
chrM	10162	10282	Hs-mtDNA_Spikev2_85	+	CCCTTACGAGTGCGGCTTCGACCCTATATCCCCCGCCCGCGTCCCTTTCTCCATAAAATTCTTCTTAGTAGCTATTACCTTCTTATTATTTGATCTAGAAATTGCCCTCCTTTTACCCCT	120
chrM	10281	10401	Hs-mtDNA_Spikev2_86	+	TACCATGAGCCCTACAAACAACTAACCTGCCACTAATAGTTATGTCATCCCTCTTATTAATCATCATCCTAGCCCTAAGTCTGGCCTATGAGTGACTACAAAAAGGATTAGACTGAACCG	120
chrM	10400	10520	Hs-mtDNA_Spikev2_87	+	GAATTGGTATATAGTTTAAACAAAACGAATGATTTCGACTCATTAAATTATGATAATCATATTTACCAAATGCCCCTCATTTACATAAATATTATACTAGCATTTACCATCTCACTTCTA	120
chrM	10519	10639	Hs-mtDNA_Spikev2_88	+	AGGAATACTAGTATATCGCTCACACCTCATATCCTCCCTACTATGCCTAGAAGGAATAATACTATCGCTGTTCATTATAGCTACTCTCATAACCCTCAACACCCACTCCCTCTTAGCCAA	120
chrM	10638	10758	Hs-mtDNA_Spikev2_89	+	ATATTGTGCCTATTGCCATACTAGTCTTTGCCGCCTGCGAAGCAGCGGTGGGCCTAGCCCTACTAGTCTCAATCTCCAACACATATGGCCTAGACTACGTACATAACCTAAACCTACTCC	120
chrM	10757	10877	Hs-mtDNA_Spikev2_90	+	CAATGCTAAAACTAATCGTCCCAACAATTATATTACTACCACTGACATGACTTTCCAAAAAACACATAATTTGAATCAACACAACCACCCACAGCCTAATTATTAGCATCATCCCTCTAC	120
chrM	10876	10996	Hs-mtDNA_Spikev2_91	+	CTATTTTTTAACCAAATCAACAACAACCTATTTAGCTGTTCCCCAACCTTTTCCTCCGACCCCCTAACAACCCCCCTCCTAATACTAACTACCTGACTCCTACCCCTCACAATCATGGCA	120
chrM	10995	11115	Hs-mtDNA_Spikev2_92	+	AAGCCAACGCCACTTATCCAGTGAACCACTATCACGAAAAAAACTCTACCTCTCTATACTAATCTCCCTACAAATCTCCTTAATTATAACATTCACAGCCACAGAACTAATCATATTTTA	120
chrM	11114	11234	Hs-mtDNA_Spikev2_93	+	ATATCTTCTTCGAAACCACACTTATCCCCACCTTGGCTATCATCACCCGATGAGGCAACCAGCCAGAACGCCTGAACGCAGGCACATACTTCCTATTCTACACCCTAGTAGGCTCCCTTC	120
chrM	11233	11353	Hs-mtDNA_Spikev2_94	+	CCCCTACTCATCGCACTAATTTACACTCACAACACCCTAGGCTCACTAAACATTCTACTACTCACTCTCACTGCCCAAGAACTATCAAACTCCTGAGCCAACAACTTAATATGACTAGCT	120
chrM	11352	11472	Hs-mtDNA_Spikev2_95	+	TTACACAATAGCTTTTATAGTAAAGATACCTCTTTACGGACTCCACTTATGACTCCCTAAAGCCCATGTCGAAGCCCCCATCGCTGGGTCAATAGTACTTGCCGCAGTACTCTTAAAACT	120
chrM	11471	11591	Hs-mtDNA_Spikev2_96	+	TAGGCGGCTATGGTATAATACGCCTCACACTCATTCTCAACCCCCTGACAAAACACATAGCCTACCCCTTCCTTGTACTATCCCTATGAGGCATAATTATAACAAGCTCCATCTGCCTAC	120
chrM	11590	11710	Hs-mtDNA_Spikev2_97	+	CGACAAACAGACCTAAAATCGCTCATTGCATACTCTTCAATCAGCCACATAGCCCTCGTAGTAACAGCCATTCTCATCCAAACCCCCTGAAGCTTCACCGGCGCAGTCATTCTCATAATC	120
chrM	11709	11829	Hs-mtDNA_Spikev2_98	+	CGCCCACGGGCTTACATCCTCATTACTATTCTGCCTAGCAAACTCAAACTACGAACGCACTCACAGTCGCATCATAATCCTCTCTCAAGGACTTCAAACTCTACTCCCACTAATAGCTTT	120
chrM	11828	11948	Hs-mtDNA_Spikev2_99	+	TTTGATGACTTCTAGCAAGCCTCGCTAACCTCGCCTTACCCCCCACTATTAACCTACTGGGAGAACTCTCTGTGCTAGTAACCACGTTCTCCTGATCAAATATCACTCTCCTACTTACAG	120
chrM	11947	12067	Hs-mtDNA_Spikev2_100	+	GGACTCAACATACTAGTCACAGCCCTATACTCCCTCTACATATTTACCACAACACAATGGGGCTCACTCACCCACCACATTAACAACATAAAACCCTCATTCACACGAGAAAACACCCTC	120
chrM	12066	12186	Hs-mtDNA_Spikev2_101	+	CATGTTCATACACCTATCCCCCATTCTCCTCCTATCCCTCAACCCCGACATCATTACCGGGTTTTCCTCTTGTAAATATAGTTTAACCAAAACATCAGATTGTGAATCTGACAACAGAGG	120
chrM	12185	12305	Hs-mtDNA_Spikev2_102	+	GCTTACGACCCCTTATTTACCGAGAAAGCTCACAAGAACTGCTAACTCATGCCCCCATGTCTAACAACATGGCTTTCTCAACTTTTAAAGGATAACAGCTATCCATTGGTCTTAGGCCCC	120
chrM	12304	12424	Hs-mtDNA_Spikev2_103	+	CAAAAATTTTGGTGCAACTCCAAATAAAAGTAATAACCATGCACACTACTATAACCACCCTAACCCTGACTTCCCTAATTCCCCCCATCCTTACCACCCTCGTTAACCCTAACAAAAAAA	120
chrM	12423	12543	Hs-mtDNA_Spikev2_104	+	AACTCATACCCCCATTATGTAAAATCCATTGTCGCATCCACCTTTATTATCAGTCTCTTCCCCACAACAATATTCATGTGCCTAGACCAAGAAGTTATTATCTCGAACTGACACTGAGCC	120
chrM	12542	12662	Hs-mtDNA_Spikev2_105	+	CACAACCCAAACAACCCAGCTCTCCCTAAGCTTCAAACTAGACTACTTCTCCATAATATTCATCCCTGTAGCATTGTTCGTTACATGGTCCATCATAGAATTCTCACTGTGATATATAAA	120
chrM	12661	12781	Hs-mtDNA_Spikev2_106	+	ACTCAGACCCAAACATTAATCAGTTCTTCAAATATCTACTCATCTTCCTAATTACCATACTAATCTTAGTTACCGCTAACAACCTATTCCAACTGTTCATCGGCTGAGAGGGCGTAGGAA	120
chrM	12780	12900	Hs-mtDNA_Spikev2_107	+	ATTATATCCTTCTTGCTCATCAGTTGATGATACGCCCGAGCAGATGCCAACACAGCAGCCATTCAAGCAATCCTATACAACCGTATCGGCGATATCGGTTTCATCCTCGCCTTAGCATGA	120
chrM	12899	13019	Hs-mtDNA_Spikev2_108	+	ATTTATCCTACACTCCAACTCATGAGACCCACAACAAATAGCCCTTCTAAACGCTAATCCAAGCCTCACCCCACTACTAGGCCTCCTCCTAGCAGCAGCAGGCAAATCAGCCCAATTAGG	120
chrM	13018	13138	Hs-mtDNA_Spikev2_109	+	GTCTCCACCCCTGACTCCCCTCAGCCATAGAAGGCCCCACCCCAGTCTCAGCCCTACTCCACTCAAGCACTATAGTTGTAGCAGGAATCTTCTTACTCATCCGCTTCCACCCCCTAGCAG	120
chrM	13137	13257	Hs-mtDNA_Spikev2_110	+	GAAAATAGCCCACTAATCCAAACTCTAACACTATGCTTAGGCGCTATCACCACTCTGTTCGCAGCAGTCTGCGCCCTTACACAAAATGACATCAAAAAAATCGTAGCCTTCTCCACTTCA	120
chrM	13256	13376	Hs-mtDNA_Spikev2_111	+	AAGTCAACTAGGACTCATAATAGTTACAATCGGCATCAACCAACCACACCTAGCATTCCTGCACATCTGTACCCACGCCTTCTTCAAAGCCATACTATTTATGTGCTCCGGGTCCATCAT	120
chrM	13375	13495	Hs-mtDNA_Spikev2_112	+	TCCACAACCTTAACAATGAACAAGATATTCGAAAAATAGGAGGACTACTCAAAACCATACCTCTCACTTCAACCTCCCTCACCATTGGCAGCCTAGCATTAGCAGGAATACCTTTCCTCA	120
chrM	13494	13614	Hs-mtDNA_Spikev2_113	+	ACAGGTTTCTACTCCAAAGACCACATCATCGAAACCGCAAACATATCATACACAAACGCCTGAGCCCTATCTATTACTCTCATCGCTACCTCCCTGACAAGCGCCTATAGCACTCGAATA	120
chrM	13613	13733	Hs-mtDNA_Spikev2_114	+	AATTCTTCTCACCCTAACAGGTCAACCTCGCTTCCCCACCCTTACTAACATTAACGAAAATAACCCCACCCTACTAAACCCCATTAAACGCCTGGCAGCCGGAAGCCTATTCGCAGGATT	120
chrM	13732	13852	Hs-mtDNA_Spikev2_115	+	TTCTCATTACTAACAACATTTCCCCCGCATCCCCCTTCCAAACAACAATCCCCCTCTACCTAAAACTCACAGCCCTCGCTGTCACTTTCCTAGGACTTCTAACAGCCCTAGACCTCAACT	120
chrM	13851	13971	Hs-mtDNA_Spikev2_116	+	TACCTAACCAACAAACTTAAAATAAAATCCCCACTATGCACATTTTATTTCTCCAACATACTCGGATTCTACCCTAGCATCACACACCGCACAATCCCCTATCTAGGCCTTCTTACGAGC	120
chrM	13970	14090	Hs-mtDNA_Spikev2_117	+	CCAAAACCTGCCCCTACTCCTCCTAGACCTAACCTGACTAGAAAAGCTATTACCTAAAACAATTTCACAGCACCAAATCTCCACCTCCATCATCACCTCAACCCAAAAAGGCATAATTAA	120
chrM	14089	14209	Hs-mtDNA_Spikev2_118	+	AACTTTACTTCCTCTCTTTCTTCTTCCCACTCATCCTAACCCTACTCCTAATCACATAACCTATTCCCCCGAGCAATCTCAATTACAATATATACACCAACAAACAATGTTCAACCAGTA	120
chrM	14208	14328	Hs-mtDNA_Spikev2_119	+	AACTACTACTAATCAACGCCCATAATCATACAAAGCCCCCGCACCAATAGGATCCTCCCGAATCAACCCTGACCCCTCTCCTTCATAAATTATTCAGCTTCCTACACTATTAAAGTTTAC	120
chrM	14327	14447	Hs-mtDNA_Spikev2_120	+	CCACAACCACCACCCCATCATACTCTTTCACCCACAGCACCAATCCTACCTCCATCGCTAACCCCACTAAAACACTCACCAAGACCTCAACCCCTGACCCCCATGCCTCAGGATACTCCT	120
chrM	14446	14566	Hs-mtDNA_Spikev2_121	+	TCAATAGCCATCGCTGTAGTATATCCAAAGACAACCATCATTCCCCCTAAATAAATTAAAAAAACTATTAAACCCATATAACCTCCCCCAAAATTCAGAATAATAACACACCCGACCACA	120
chrM	14565	14685	Hs-mtDNA_Spikev2_122	+	ACCGCTAACAATCAATACTAAACCCCCATAAATAGGAGAAGGCTTAGAAGAAAACCCCACAAACCCCATTACTAAACCCACACTCAACAGAAACAAAGCATACATCATTATTCTCGCACG	120
chrM	14684	14804	Hs-mtDNA_Spikev2_123	+	GGACTACAACCACGACCAATGATATGAAAAACCATCGTTGTATTTCAACTACAAGAACACCAATGACCCCAATACGCAAAACTAACCCCCTAATAAAATTAATTAACCACTCATTCATCG	120
chrM	14803	14923	Hs-mtDNA_Spikev2_124	+	GACCTCCCCACCCCATCCAACATCTCCGCATGATGAAACTTCGGCTCACTCCTTGGCGCCTGCCTGATCCTCCAAATCACCACAGGACTATTCCTAGCCATGCACTACTCACCAGACGCC	120
chrM	14922	15042	Hs-mtDNA_Spikev2_125	+	CTCAACCGCCTTTTCATCAATCGCCCACATCACTCGAGACGTAAATTATGGCTGAATCATCCGCTACCTTCACGCCAATGGCGCCTCAATATTCTTTATCTGCCTCTTCCTACACATCGG	120
chrM	15041	15161	Hs-mtDNA_Spikev2_126	+	GGCGAGGCCTATATTACGGATCATTTCTCTACTCAGAAACCTGAAACATCGGCATTATCCTCCTGCTTGCAACTATAGCAACAGCCTTCATAGGCTATGTCCTCCCGTGAGGCCAAATAT	120
chrM	15160	15280	Hs-mtDNA_Spikev2_127	+	TCATTCTGAGGGGCCACAGTAATTACAAACTTACTATCCGCCATCCCATACATTGGGACAGACCTAGTTCAATGAATCTGAGGAGGCTACTCAGTAGACAGTCCCACCCTCACACGATTC	120
chrM	15279	15399	Hs-mtDNA_Spikev2_128	+	CTTTACCTTTCACTTCATCTTGCCCTTCATTATTGCAGCCCTAGCAACACTCCACCTCCTATTCTTGCACGAAACGGGATCAAACAACCCCCTAGGAATCACCTCCCATTCCGATAAAAT	120
chrM	15398	15518	Hs-mtDNA_Spikev2_129	+	TCACCTTCCACCCTTACTACACAATCAAAGACGCCCTCGGCTTACTTCTCTTCCTTCTCTCCTTAATGACATTAACACTATTCTCACCAGACCTCCTAGGCGACCCAGACAATTATACCC	120
chrM	15517	15637	Hs-mtDNA_Spikev2_130	+	CTAGCCAACCCCTTAAACACCCCTCCCCACATCAAGCCCGAATGATATTTCCTATTCGCCTACACAATTCTCCGATCCGTCCCTAACAAACTAGGAGGCGTCCTTGCCCTATTACTATCC	120
chrM	15636	15756	Hs-mtDNA_Spikev2_131	+	CATCCTCATCCTAGCAATAATCCCCATCCTCCATATATCCAAACAACAAAGCATAATATTTCGCCCACTAAGCCAATCACTTTATTGACTCCTAGCCGCAGACCTCCTCATTCTAACCTG	120
chrM	15755	15875	Hs-mtDNA_Spikev2_132	+	GAATCGGAGGACAACCAGTAAGCTACCCTTTTACCATCATTGGACAAGTAGCATCCGTACTATACTTCACAACAATCCTAATCCTAATACCAACTATCTCCCTAATTGAAAACAAAATAC	120
chrM	15874	15994	Hs-mtDNA_Spikev2_133	+	CTCAAATGGGCCTGTCCTTGTAGTATAAACTAATACACCAGTCTTGTAAACCGGAGATGAAAACCTTTTTCCAAGGACAAATCAGAGAAAAAGTCTTTAACTCCACCATTAGCACCCAAA	120
chrM	15993	16113	Hs-mtDNA_Spikev2_134	+	AGCTAAGATTCTAATTTAAACTATTCTCTGTTCTTTCATGGGGAAGCAGATTTGGGTACCACCCAAGTATTGACTCACCCATCAACAACCGCTATGTATTTCGTACATTACTGCCAGCCA	120
chrM	16112	16232	Hs-mtDNA_Spikev2_135	+	ACCATGAATATTGTACGGTACCATAAATACTTGACCACCTGTAGTACATAAAAACCCAATCCACATCAAAACCCCCTCCCCATGCTTACAAGCAAGTACAGCAATCAACCCTCAACTATC	120
chrM	16231	16351	Hs-mtDNA_Spikev2_136	+	CACACATCAACTGCAACTCCAAAGCCACCCCTCACCCACTAGGATACCAACAAACCTACCCACCCTTAACAGTACATAGTACATAAAGCCATTTACCGTACATAGCACATTACAGTCAAA	120
chrM	16350	16470	Hs-mtDNA_Spikev2_137	+	ATCCCTTCTCGTCCCCATGGATGACCCCCCTCAGATAGGGGTCCCTTGACCACCATCCTCCGTGAAATCAATATCCCGCACAAGAGTGCTACTCTCCTCGCTCCGGGCCCATAACACTTG	120

## Sheet: MitoProbe_v3(Human)
Chromosome	Start	Stop	Name	Strand	Seq	Len
chrM	60	180	Hs-mtDNA_Spike-1	+	CGTCTGGGGGGTATGCACGCGATAGCATTGCGAGACGCTGGAGCCGGAGCACCCTATGTCGCAGTATCTGTCTTTGATTCCTGCCTCATCCTATTATTTATCGCACCTACGTTCAATATT	120
chrM	178	298	Hs-mtDNA_Spike-2	+	TTACAGGCGAACATACTTACTAAAGTGTGTTAATTAATTAATGCTTGTAGGACATAATAATAACAATTGAATGTCTGCACAGCCACTTTCCACACAGACATCATAACAAAAAATTTCCAC	120
chrM	296	416	Hs-mtDNA_Spike-3	+	ACCAAACCCCCCCTCCCCCGCTTCTGGCCACAGCACTTAAACACATCTCTGCCAAACCCCAAAAACAAAGAACCCTAACACCAGCCTAACCAGATTTCAAATTTTATCTTTTGGCGGTAT	120
chrM	414	534	Hs-mtDNA_Spike-4	+	ATGCACTTTTAACAGTCACCCCCCAACTAACACATTATTTTCCCCTCCCACTCCCATACTACTAATCTCATCAATACAACCCCCGCCCATCCTACCCAGCACACACACACCGCTGCTAAC	120
chrM	532	652	Hs-mtDNA_Spike-5	+	ACCCCATACCCCGAACCAACCAAACCCCAAAGACACCCCCCACAGTTTATGTAGCTTACCTCCTCAAAGCAATACACTGAAAATGTTTAGACGGGCTCACATCACCCCATAAACAAATAG	120
chrM	650	770	Hs-mtDNA_Spike-6	+	AGGTTTGGTCCTAGCCTTTCTATTAGCTCTTAGTAAGATTACACATGCAAGCATCCCCGTTCCAGTGAGTTCACCCTCTAAATCACCACGATCAAAAGGAACAAGCATCAAGCACGCAGC	120
chrM	768	888	Hs-mtDNA_Spike-7	+	GCAATGCAGCTCAAAACGCTTAGCCTAGCCACACCCCCACGGGAAACAGCAGTGATTAACCTTTAGCAATAAACGAAAGTTTAACTAAGCTATACTAACCCCAGGGTTGGTCAATTTCGT	120
chrM	886	1006	Hs-mtDNA_Spike-8	+	GTGCCAGCCACCGCGGTCACACGATTAACCCAAGTCAATAGAAGCCGGCGTAAAGAGTGTTTTAGATCACCCCCTCCCCAATAAAGCTAAAACTCACCTGAGTTGTAAAAAACTCCAGTT	120
chrM	1004	1124	Hs-mtDNA_Spike-9	+	TTGACACAAAATAGACTACGAAAGTGGCTTTAACATATCTGAACACACAATAGCTAAGACCCAAACTGGGATTAGATACCCCACTATGCTTAGCCCTAAACCTCAACAGTTAAATCAACA	120
chrM	1122	1242	Hs-mtDNA_Spike-10	+	CAAAACTGCTCGCCAGAACACTACGAGCCACAGCTTAAAACTCAAAGGACCTGGCGGTGCTTCATATCCCTCTAGAGGAGCCTGTTCTGTAATCGATAAACCCCGATCAACCTCACCACC	120
chrM	1240	1360	Hs-mtDNA_Spike-11	+	CCTCTTGCTCAGCCTATATACCGCCATCTTCAGCAAACCCTGATGAAGGCTACAAAGTAAGCGCAAGTACCCACGTAAAGACGTTAGGTCAAGGTGTAGCCCATGAGGTGGCAAGAAATG	120
chrM	1358	1478	Hs-mtDNA_Spike-12	+	TGGGCTACATTTTCTACCCCAGAAAACTACGATAGCCCTTATGAAACTTAAGGGTCGAAGGTGGATTTAGCAGTAAACTAAGAGTAGAGTGCTTAGTTGAACAGGGCCCTGAAGCGCGTA	120
chrM	1476	1596	Hs-mtDNA_Spike-13	+	TACACACCGCCCGTCACCCTCCTCAAGTATACTTCAAAGGACATTTAACTAAAACCCCTACGCATTTATATAGAGGAGACAAGTCGTAACATGGTAAGTGTACTGGAAAGTGCACTTGGA	120
chrM	1594	1714	Hs-mtDNA_Spike-14	+	GACGAACCAGAGTGTAGCTTAACACAAAGCACCCAACTTACACTTAGGAGATTTCAACTTAACTTGACCGCTCTGAGCTAAACCTAGCCCCAAACCCACTCCACCTTACTACCAGACAAC	120
chrM	1712	1832	Hs-mtDNA_Spike-15	+	ACCTTAGCCAAACCATTTACCCAAATAAAGTATAGGCGATAGAAATTGAAACCTGGCGCAATAGATATAGTACCGCAAGGGAAAGATGAAAAATTATAACCAAGCATAATATAGCAAGGA	120
chrM	1830	1950	Hs-mtDNA_Spike-16	+	GACTAACCCCTATACCTTCTGCATAATGAATTAACTAGAAATAACTTTGCAAGGAGAGCCAAAGCTAAGACCCCCGAAACCAGACGAGCTACCTAAGAACAGCTAAAAGAGCACACCCGT	120
chrM	1948	2068	Hs-mtDNA_Spike-17	+	GTCTATGTAGCAAAATAGTGGGAAGATTTATAGGTAGAGGCGACAAACCTACCGAGCCTGGTGATAGCTGGTTGTCCAAGATAGAATCTTAGTTCAACTTTAAATTTGCCCACAGAACCC	120
chrM	2066	2186	Hs-mtDNA_Spike-18	+	CCTCTAAATCCCCTTGTAAATTTAACTGTTAGTCCAAAGAGGAACAGCTCTTTGGACACTAGGAAAAAACCTTGTAGAGAGAGTAAAAAATTTAACACCCATAGTAGGCCTAAAAGCAGC	120
chrM	2184	2304	Hs-mtDNA_Spike-19	+	GCCACCAATTAAGAAAGCGTTCAAGCTCAACACCCACTACCTAAAAAATCCCAAACATATAACTGAACTCCTCACACCCAATTGGACCAATCTATCACCCTATAGAAGAACTAATGTTAG	120
chrM	2302	2422	Hs-mtDNA_Spike-20	+	AGTATAAGTAACATGAAAACATTCTCCTCCGCATAAGCCTGCGTCAGATTAAAACACTGAACTGACAATTAACAGCCCAATATCTACAATCAACCAACAAGTCATTATTACCCTCACTGT	120
chrM	2420	2540	Hs-mtDNA_Spike-21	+	GTCAACCCAACACAGGCATGCTCATAAGGAAAGGTTAAAAAAAGTAAAAGGAACTCGGCAAATCTTACCCCGCCTGTTTACCAAAAACATCACCTCTAGCATCACCAGTATTAGAGGCAC	120
chrM	2538	2658	Hs-mtDNA_Spike-22	+	ACCGCCTGCCCAGTGACACATGTTTAACGGCCGCGGTACCCTAACCGTGCAAAGGTAGCATAATCACTTGTTCCTTAAATAGGGACCTGTATGAATGGCTCCACGAGGGTTCAGCTGTCT	120
chrM	2641	2761	Hs-mtDNA_Spike-23	+	CGAGGGTTCAGCTGTCTCTTACTTTTAACCAGTGAAATTGACCTGCCCGTGAAGAGGCGGGCATAACACAGCAAGACGAGAAGACCCTATGGAGCTTTAATTTATTAATGCAAACAGTAC	120
chrM	2701	2821	Hs-mtDNA_Spike-24	+	GCATAACACAGCAAGACGAGAAGACCCTATGGAGCTTTAATTTATTAATGCAAACAGTACCTAACAAACCCACAGGTCCTAAACTACCAAACCTGCATTAAAAATTTCGGTTGGGGCGAC	120
chrM	2806	2926	Hs-mtDNA_Spike-25	+	TTCGGTTGGGGCGACCTCGGAGCAGAACCCAACCTCCGAGCAGTACATGCTAAGACTTCACCAGTCAAAGCGAACTACTATACTCAATTGATCCAATAACTTGACCAACGGAACAAGTTA	120
chrM	2897	3017	Hs-mtDNA_Spike-26	+	TCCAATAACTTGACCAACGGAACAAGTTACCCTAGGGATAACAGCGCAATCCTATTCTAGAGTCCATATCAACAATAGGGTTTACGACCTCGATGTTGGATCAGGACATCCCGATGGTGC	120
chrM	2986	3106	Hs-mtDNA_Spike-27	+	TCGATGTTGGATCAGGACATCCCGATGGTGCAGCCGCTATTAAAGGTTCGTTTGTTCAACGATTAAAGTCCTACGTGATCTGAGTTCAGACCGGAGTAATCCAGGTCGGTTTCTATCTAC	120
chrM	3107	3227	Hs-mtDNA_Spike-28	+	TTCAAATTCCTCCCTGTACGAAAGGACAAGAGAAATAAGGCCTACTTCACAAAGCGCCTTCCCCCGTAAATGATATCATCTCAACTTAGTATTATACCCACACCCACCCAAGAACAGGGT	120
chrM	3170	3290	Hs-mtDNA_Spike-29	+	CCGTAAATGATATCATCTCAACTTAGTATTATACCCACACCCACCCAAGAACAGGGTTTGTTAAGATGGCAGAGCCCGGTAATCGCATAAAACTTAAAACTTTACAGTCAGAGGTTCAAT	120
chrM	3301	3421	Hs-mtDNA_Spike-30	+	ACAACATACCCATGGCCAACCTCCTACTCCTCATTGTACCCATTCTAATCGCAATGGCATTCCTAATGCTTACCGAACGAAAAATTCTAGGCTATATACAACTACGCAAAGGCCCCAACG	120
chrM	3367	3487	Hs-mtDNA_Spike-31	+	TGCTTACCGAACGAAAAATTCTAGGCTATATACAACTACGCAAAGGCCCCAACGTTGTAGGCCCCTACGGGCTACTACAACCCTTCGCTGACGCCATAAAACTCTTCACCAAAGAGCCCC	120
chrM	3480	3600	Hs-mtDNA_Spike-32	+	GAGCCCCTAAAACCCGCCACATCTACCATCACCCTCTACATCACCGCCCCGACCTTAGCTCTCACCATCGCTCTTCTACTATGAACCCCCCTCCCCATACCCAACCCCCTGGTCAACCTC	120
chrM	3593	3713	Hs-mtDNA_Spike-33	+	CAACCTCAACCTAGGCCTCCTATTTATTCTAGCCACCTCTAGCCTAGCCGTTTACTCAATCCTCTGATCAGGGTGAGCATCAAACTCAAACTACGCCCTGATCGGCGCACTGCGAGCAGT	120
chrM	3706	3826	Hs-mtDNA_Spike-34	+	GAGCAGTAGCCCAAACAATCTCATATGAAGTCACCCTAGCCATCATTCTACTATCAACATTACTAATAAGTGGCTCCTTTAACCTCTCCACCCTTATCACAACACAAGAACACCTCTGAT	120
chrM	3819	3939	Hs-mtDNA_Spike-35	+	CTCTGATTACTCCTGCCATCATGACCCTTGGCCATAATATGATTTATCTCCACACTAGCAGAGACCAACCGAACCCCCTTCGACCTTGCCGAAGGGGAGTCCGAACTAGTCTCAGGCTTC	120
chrM	3932	4052	Hs-mtDNA_Spike-36	+	AGGCTTCAACATCGAATACGCCGCAGGCCCCTTCGCCCTATTCTTCATAGCCGAATACACAAACATTATTATAATAAACACCCTCACCACTACAATCTTCCTAGGAACAACATATGACGC	120
chrM	4045	4165	Hs-mtDNA_Spike-37	+	ATGACGCACTCTCCCCTGAACTCTACACAACATATTTTGTCACCAAGACCCTACTTCTAACCTCCCTGTTCTTATGAATTCGAACAGCATACCCCCGATTCCGCTACGACCAACTCATAC	120
chrM	4158	4278	Hs-mtDNA_Spike-38	+	CTCATACACCTCCTATGAAAAAACTTCCTACCACTCACCCTAGCATTACTTATATGATATGTCTCCATACCCATTACAATCTCCAGCATTCCCCCTCAAACCTAAGAAATATGTCTGATA	120
chrM	4271	4391	Hs-mtDNA_Spike-39	+	TCTGATAAAAGAGTTACTTTGATAGAGTAAATAATAGGAGCTTAAACCCCCTTATTTCTAGGACTATGAGAATCGAACCCATCCCTGAGAATCCAAAATTCTCCGTGCCACCTATCACAC	120
chrM	4381	4501	Hs-mtDNA_Spike-40	+	CCTATCACACCCCATCCTAAAGTAAGGTCAGCTAAATAAGCTATCGGGCCCATACCCCGAAAATGTTGGTTATACCCTTCCCGTACTAATTAATCCCCTGGCCCAACCCGTCATCTACTC	120
chrM	4460	4580	Hs-mtDNA_Spike-41	+	CCCGTACTAATTAATCCCCTGGCCCAACCCGTCATCTACTCTACCATCTTTGCAGGCACACTCATCACAGCGCTAAGCTCGCACTGATTTTTTACCTGAGTAGGCCTAGAAATAAACATG	120
chrM	4577	4697	Hs-mtDNA_Spike-42	+	ATGCTAGCTTTTATTCCAGTTCTAACCAAAAAAATAAACCCTCGTTCCACAGAAGCTGCCATCAAGTATTTCCTCACGCAAGCAACCGCATCCATAATCCTTCTAATAGCTATCCTCTTC	120
chrM	4694	4814	Hs-mtDNA_Spike-43	+	TTCAACAATATACTCTCCGGACAATGAACCATAACCAATACTACCAATCAATACTCATCATTAATAATCATAATAGCTATAGCAATAAAACTAGGAATAGCCCCCTTTCACTTCTGAGTC	120
chrM	4811	4931	Hs-mtDNA_Spike-44	+	GTCCCAGAGGTTACCCAAGGCACCCCTCTGACATCCGGCCTGCTTCTTCTCACATGACAAAAACTAGCCCCCATCTCAATCATATACCAAATCTCTCCCTCACTAAACGTAAGCCTTCTC	120
chrM	4928	5048	Hs-mtDNA_Spike-45	+	CTCCTCACTCTCTCAATCTTATCCATCATAGCAGGCAGTTGAGGTGGATTAAACCAAACCCAGCTACGCAAAATCTTAGCATACTCCTCAATTACCCACATAGGATGAATAATAGCAGTT	120
chrM	5045	5165	Hs-mtDNA_Spike-46	+	GTTCTACCGTACAACCCTAACATAACCATTCTTAATTTAACTATTTATATTATCCTAACTACTACCGCATTCCTACTACTCAACTTAAACTCCAGCACCACGACCCTACTACTATCTCGC	120
chrM	5162	5282	Hs-mtDNA_Spike-47	+	CGCACCTGAAACAAGCTAACATGACTAACACCCTTAATTCCATCCACCCTCCTCTCCCTAGGAGGCCTGCCCCCGCTAACCGGCTTTTTGCCCAAATGGGCCATTATCGAAGAATTCACA	120
chrM	5279	5399	Hs-mtDNA_Spike-48	+	ACAAAAAACAATAGCCTCATCATCCCCACCATCATAGCCACCATCACCCTCCTTAACCTCTACTTCTACCTACGCCTAATCTACTCCACCTCAATCACACTACTCCCCATATCTAACAAC	120
chrM	5396	5516	Hs-mtDNA_Spike-49	+	AACGTAAAAATAAAATGACAGTTTGAACATACAAAACCCACCCCATTCCTCCCCACACTCATCGCCCTTACCACGCTACTCCTACCTATCTCCCCTTTTATACTAATAATCTTATAGAAA	120
chrM	5513	5633	Hs-mtDNA_Spike-50	+	AAATTTAGGTTAAATACAGACCAAGAGCCTTCAAAGCCCTCAGTAAGTTGCAATACTTAATTTCTGTAACAGCTAAGGACTGCAAAACCCCACTCTGCATCAACTGAACGCAAATCAGCC	120
chrM	5630	5750	Hs-mtDNA_Spike-51	+	GCCACTTTAATTAAGCTAAGCCCTTACTAGACCAATGGGACTTAAACCCACAAACACTTAGTTAACAGCTAAGCACCCTAATCAACTGGCTTCAATCTACTTCTCCCGCCGCCGGGAAAA	120
chrM	5747	5867	Hs-mtDNA_Spike-52	+	AAAAAGGCGGGAGAAGCCCCGGCAGGTTTGAAGCTGCTTCTTCGAATTTGCAATTCAATATGAAAATCACCTCGGAGCTGGTAAAAAGAGGCCTAACCCCTGTCTTTAGATTTACAGTCC	120
chrM	5864	5984	Hs-mtDNA_Spike-53	+	TCCAATGCTTCACTCAGCCATTTTACCTCACCCCCACTGATGTTCGCCGACCGTTGACTATTCTCTACAAACCACAAAGACATTGGAACACTATACCTATTATTCGGCGCATGAGCTGGA	120
chrM	5981	6101	Hs-mtDNA_Spike-54	+	GGAGTCCTAGGCACAGCTCTAAGCCTCCTTATTCGAGCCGAGCTGGGCCAGCCAGGCAACCTTCTAGGTAACGACCACATCTACAACGTTATCGTCACAGCCCATGCATTTGTAATAATC	120
chrM	6098	6218	Hs-mtDNA_Spike-55	+	ATCTTCTTCATAGTAATACCCATCATAATCGGAGGCTTTGGCAACTGACTAGTTCCCCTAATAATCGGTGCCCCCGATATGGCGTTTCCCCGCATAAACAACATAAGCTTCTGACTCTTA	120
chrM	6215	6335	Hs-mtDNA_Spike-56	+	TTACCTCCCTCTCTCCTACTCCTGCTCGCATCTGCTATAGTGGAGGCCGGAGCAGGAACAGGTTGAACAGTCTACCCTCCCTTAGCAGGGAACTACTCCCACCCTGGAGCCTCCGTAGAC	120
chrM	6332	6452	Hs-mtDNA_Spike-57	+	GACCTAACCATCTTCTCCTTACACCTAGCAGGTGTCTCCTCTATCTTAGGGGCCATCAATTTCATCACAACAATTATCAATATAAAACCCCCTGCCATAACCCAATACCAAACGCCCCTC	120
chrM	6449	6569	Hs-mtDNA_Spike-58	+	CTCTTCGTCTGATCCGTCCTAATCACAGCAGTCCTACTTCTCCTATCTCTCCCAGTCCTAGCTGCTGGCATCACTATACTACTAACAGACCGCAACCTCAACACCACCTTCTTCGACCCC	120
chrM	6566	6686	Hs-mtDNA_Spike-59	+	CCCGCCGGAGGAGGAGACCCCATTCTATACCAACACCTATTCTGATTTTTCGGTCACCCTGAAGTTTATATTCTTATCCTACCAGGCTTCGGAATAATCTCCCATATTGTAACTTACTAC	120
chrM	6683	6803	Hs-mtDNA_Spike-60	+	TACTCCGGAAAAAAAGAACCATTTGGATACATAGGTATGGTCTGAGCTATGATATCAATTGGCTTCCTAGGGTTTATCGTGTGAGCACACCATATATTTACAGTAGGAATAGACGTAGAC	120
chrM	6800	6920	Hs-mtDNA_Spike-61	+	GACACACGAGCATATTTCACCTCCGCTACCATAATCATCGCTATCCCCACCGGCGTCAAAGTATTTAGCTGACTCGCCACACTCCACGGAAGCAATATGAAATGATCTGCTGCAGTGCTC	120
chrM	6917	7037	Hs-mtDNA_Spike-62	+	CTCTGAGCCCTAGGATTCATCTTTCTTTTCACCGTAGGTGGCCTGACTGGCATTGTATTAGCAAACTCATCACTAGACATCGTACTACACGACACGTACTACGTTGTAGCCCACTTCCAC	120
chrM	7034	7154	Hs-mtDNA_Spike-63	+	CACTATGTCCTATCAATAGGAGCTGTATTTGCCATCATAGGAGGCTTCATTCACTGATTTCCCCTATTCTCAGGCTACACCCTAGACCAAACCTACGCCAAAATCCATTTCACTATCATA	120
chrM	7151	7271	Hs-mtDNA_Spike-64	+	ATATTCATCGGCGTAAATCTAACTTTCTTCCCACAACACTTTCTCGGCCTATCCGGAATGCCCCGACGTTACTCGGACTACCCCGATGCATACACCACATGAAACATCCTATCATCTGTA	120
chrM	7268	7388	Hs-mtDNA_Spike-65	+	GTAGGCTCATTCATTTCTCTAACAGCAGTAATATTAATAATTTTCATGATTTGAGAAGCCTTCGCTTCGAAGCGAAAAGTCCTAATAGTAGAAGAACCCTCCATAAACCTGGAGTGACTA	120
chrM	7385	7505	Hs-mtDNA_Spike-66	+	CTATATGGATGCCCCCCACCCTACCACACATTCGAAGAACCCGTATACATAAAATCTAGACAAAAAAGGAAGGAATCGAACCCCCCAAAGCTGGTTTCAAGCCAACCCCATGGCCTCCAT	120
chrM	7501	7621	Hs-mtDNA_Spike-67	+	CCATGACTTTTTCAAAAAGGTATTAGAAAAACCATTTCATAACTTTGTCAAAGTTAAATTATAGGCTAAATCCTATATATCTTAATGGCACATGCAGCGCAAGTAGGTCTACAAGACGCT	120
chrM	7574	7694	Hs-mtDNA_Spike-68	+	TATATATCTTAATGGCACATGCAGCGCAAGTAGGTCTACAAGACGCTACTTCCCCTATCATAGAAGAGCTTATCACCTTTCATGATCACGCCCTCATAATCATTTTCCTTATCTGCTTCC	120
chrM	7693	7813	Hs-mtDNA_Spike-69	+	CTAGTCCTGTATGCCCTTTTCCTAACACTCACAACAAAACTAACTAATACTAACATCTCAGACGCTCAGGAAATAGAAACCGTCTGAACTATCCTGCCCGCCATCATCCTAGTCCTCATC	120
chrM	7812	7932	Hs-mtDNA_Spike-70	+	CGCCCTCCCATCCCTACGCATCCTTTACATAACAGACGAGGTCAACGATCCCTCCCTTACCATCAAATCAATTGGCCACCAATGGTACTGAACCTACGAGTACACCGACTACGGCGGACT	120
chrM	7931	8051	Hs-mtDNA_Spike-71	+	TAATCTTCAACTCCTACATACTTCCCCCATTATTCCTAGAACCAGGCGACCTGCGACTCCTTGACGTTGACAATCGAGTAGTACTCCCGATTGAAGCCCCCATTCGTATAATAATTACAT	120
chrM	8050	8170	Hs-mtDNA_Spike-72	+	TCACAAGACGTCTTGCACTCATGAGCTGTCCCCACATTAGGCTTAAAAACAGATGCAATTCCCGGACGTCTAAACCAAACCACTTTCACCGCTACACGACCGGGGGTATACTACGGTCAA	120
chrM	8169	8289	Hs-mtDNA_Spike-73	+	ATGCTCTGAAATCTGTGGAGCAAACCACAGTTTCATGCCCATCGTCCTAGAATTAATTCCCCTAAAAATCTTTGAAATAGGGCCCGTATTTACCCTATAGCACCCCCTCTACCCCCTCTA	120
chrM	8288	8408	Hs-mtDNA_Spike-74	+	AGAGCCCACTGTAAAGCTAACTTAGCATTAACCTTTTAAGTTAAAGATTAAGAGAACCAACACCTCTTTACAGTGAAATGCCCCAACTAAATACTACCGTATGGCCCACCATAATTACCC	120
chrM	8407	8527	Hs-mtDNA_Spike-75	+	CCCATACTCCTTACACTATTCCTCATCACCCAACTAAAAATATTAAACACAAACTACCACCTACCTCCCTCACCAAAGCCCATAAAAATAAAAAATTATAACAAACCCTGAGAACCAAAA	120
chrM	8526	8646	Hs-mtDNA_Spike-76	+	ATGAACGAAAATCTGTTCGCTTCATTCATTGCCCCCACAATCCTAGGCCTACCCGCCGCAGTACTGATCATTCTATTTCCCCCTCTATTGATCCCCACCTCCAAATATCTCATCAACAAC	120
chrM	8645	8765	Hs-mtDNA_Spike-77	+	CCGACTAATCACCACCCAACAATGACTAATCAAACTAACCTCAAAACAAATGATAACCATACACAACACTAAAGGACGAACCTGATCTCTTATACTAGTATCCTTAATCATTTTTATTGC	120
chrM	8764	8884	Hs-mtDNA_Spike-78	+	CCACAACTAACCTCCTCGGACTCCTGCCTCACTCATTTACACCAACCACCCAACTATCTATAAACCTAGCCATGGCCATCCCCTTATGAGCGGGCACAGTGATTATAGGCTTTCGCTCTA	120
chrM	8883	9003	Hs-mtDNA_Spike-79	+	AAGATTAAAAATGCCCTAGCCCACTTCTTACCACAAGGCACACCTACACCCCTTATCCCCATACTAGTTATTATCGAAACCATCAGCCTACTCATTCAACCAATAGCCCTGGCCGTACGC	120
chrM	9002	9122	Hs-mtDNA_Spike-80	+	CCTAACCGCTAACATTACTGCAGGCCACCTACTCATGCACCTAATTGGAAGCGCCACCCTAGCAATATCAACCATTAACCTTCCCTCTACACTTATCATCTTCACAATTCTAATTCTACT	120
chrM	9121	9241	Hs-mtDNA_Spike-81	+	TGACTATCCTAGAAATCGCTGTCGCCTTAATCCAAGCCTACGTTTTCACACTTCTAGTAAGCCTCTACCTGCACGACAACACATAATGACCCACCAATCACATGCCTATCATATAGTAAA	120
chrM	9240	9360	Hs-mtDNA_Spike-82	+	AACCCAGCCCATGACCCCTAACAGGGGCCCTCTCAGCCCTCCTAATGACCTCCGGCCTAGCCATGTGATTTCACTTCCACTCCATAACGCTCCTCATACTAGGCCTACTAACCAACACAC	120
chrM	9359	9479	Hs-mtDNA_Spike-83	+	CTAACCATATACCAATGATGGCGCGATGTAACACGAGAAAGCACATACCAAGGCCACCACACACCACCTGTCCAAAAAGGCCTTCGATACGGGATAATCCTATTTATTACCTCAGAAGTT	120
chrM	9478	9598	Hs-mtDNA_Spike-84	+	TTTTTTCTTCGCAGGATTTTTCTGAGCCTTTTACCACTCCAGCCTAGCCCCTACCCCCCAATTAGGAGGGCACTGGCCCCCAACAGGCATCACCCCGCTAAATCCCCTAGAAGTCCCACT	120
chrM	9597	9717	Hs-mtDNA_Spike-85	+	TCCTAAACACATCCGTATTACTCGCATCAGGAGTATCAATCACCTGAGCTCACCATAGTCTAATAGAAAACAACCGAAACCAAATAATTCAAGCACTGCTTATTACAATTTTACTGGGTC	120
chrM	9716	9836	Hs-mtDNA_Spike-86	+	CTCTATTTTACCCTCCTACAAGCCTCAGAGTACTTCGAGTCTCCCTTCACCATTTCCGACGGCATCTACGGCTCAACATTTTTTGTAGCCACAGGCTTCCACGGACTTCACGTCATTATT	120
chrM	9835	9955	Hs-mtDNA_Spike-87	+	TGGCTCAACTTTCCTCACTATCTGCTTCATCCGCCAACTAATATTTCACTTTACATCCAAACATCACTTTGGCTTCGAAGCCGCCGCCTGATACTGGCATTTTGTAGATGTGGTTTGACT	120
chrM	9954	10074	Hs-mtDNA_Spike-88	+	TATTTCTGTATGTCTCCATCTATTGATGAGGGTCTTACTCTTTTAGTATAAATAGTACCGTTAACTTCCAATTAACTAGTTTTGACAACATTCAAAAAAGAGTAATAAACTTCGCCTTAA	120
chrM	10073	10193	Hs-mtDNA_Spike-89	+	ATTTTAATAATCAACACCCTCCTAGCCTTACTACTAATAATTATTACATTTTGACTACCACAACTCAACGGCTACATAGAAAAATCCACCCCTTACGAGTGCGGCTTCGACCCTATATCC	120
chrM	10192	10312	Hs-mtDNA_Spike-90	+	CCCCGCCCGCGTCCCTTTCTCCATAAAATTCTTCTTAGTAGCTATTACCTTCTTATTATTTGATCTAGAAATTGCCCTCCTTTTACCCCTACCATGAGCCCTACAAACAACTAACCTGCC	120
chrM	10311	10431	Hs-mtDNA_Spike-91	+	CACTAATAGTTATGTCATCCCTCTTATTAATCATCATCCTAGCCCTAAGTCTGGCCTATGAGTGACTACAAAAAGGATTAGACTGAACCGAATTGGTATATAGTTTAAACAAAACGAATG	120
chrM	10430	10550	Hs-mtDNA_Spike-92	+	GATTTCGACTCATTAAATTATGATAATCATATTTACCAAATGCCCCTCATTTACATAAATATTATACTAGCATTTACCATCTCACTTCTAGGAATACTAGTATATCGCTCACACCTCATA	120
chrM	10549	10669	Hs-mtDNA_Spike-93	+	ATCCTCCCTACTATGCCTAGAAGGAATAATACTATCGCTGTTCATTATAGCTACTCTCATAACCCTCAACACCCACTCCCTCTTAGCCAATATTGTGCCTATTGCCATACTAGTCTTTGC	120
chrM	10668	10788	Hs-mtDNA_Spike-94	+	CCGCCTGCGAAGCAGCGGTGGGCCTAGCCCTACTAGTCTCAATCTCCAACACATATGGCCTAGACTACGTACATAACCTAAACCTACTCCAATGCTAAAACTAATCGTCCCAACAATTAT	120
chrM	10787	10907	Hs-mtDNA_Spike-95	+	TATTACTACCACTGACATGACTTTCCAAAAAACACATAATTTGAATCAACACAACCACCCACAGCCTAATTATTAGCATCATCCCTCTACTATTTTTTAACCAAATCAACAACAACCTAT	120
chrM	10906	11026	Hs-mtDNA_Spike-96	+	TTTAGCTGTTCCCCAACCTTTTCCTCCGACCCCCTAACAACCCCCCTCCTAATACTAACTACCTGACTCCTACCCCTCACAATCATGGCAAGCCAACGCCACTTATCCAGTGAACCACTA	120
chrM	11025	11145	Hs-mtDNA_Spike-97	+	ATCACGAAAAAAACTCTACCTCTCTATACTAATCTCCCTACAAATCTCCTTAATTATAACATTCACAGCCACAGAACTAATCATATTTTATATCTTCTTCGAAACCACACTTATCCCCAC	120
chrM	11144	11264	Hs-mtDNA_Spike-98	+	CCTTGGCTATCATCACCCGATGAGGCAACCAGCCAGAACGCCTGAACGCAGGCACATACTTCCTATTCTACACCCTAGTAGGCTCCCTTCCCCTACTCATCGCACTAATTTACACTCACA	120
chrM	11263	11383	Hs-mtDNA_Spike-99	+	AACACCCTAGGCTCACTAAACATTCTACTACTCACTCTCACTGCCCAAGAACTATCAAACTCCTGAGCCAACAACTTAATATGACTAGCTTACACAATAGCTTTTATAGTAAAGATACCT	120
chrM	11382	11502	Hs-mtDNA_Spike-100	+	TCTTTACGGACTCCACTTATGACTCCCTAAAGCCCATGTCGAAGCCCCCATCGCTGGGTCAATAGTACTTGCCGCAGTACTCTTAAAACTAGGCGGCTATGGTATAATACGCCTCACACT	120
chrM	11501	11621	Hs-mtDNA_Spike-101	+	TCATTCTCAACCCCCTGACAAAACACATAGCCTACCCCTTCCTTGTACTATCCCTATGAGGCATAATTATAACAAGCTCCATCTGCCTACGACAAACAGACCTAAAATCGCTCATTGCAT	120
chrM	11620	11740	Hs-mtDNA_Spike-102	+	TACTCTTCAATCAGCCACATAGCCCTCGTAGTAACAGCCATTCTCATCCAAACCCCCTGAAGCTTCACCGGCGCAGTCATTCTCATAATCGCCCACGGGCTTACATCCTCATTACTATTC	120
chrM	11739	11859	Hs-mtDNA_Spike-103	+	CTGCCTAGCAAACTCAAACTACGAACGCACTCACAGTCGCATCATAATCCTCTCTCAAGGACTTCAAACTCTACTCCCACTAATAGCTTTTTGATGACTTCTAGCAAGCCTCGCTAACCT	120
chrM	11858	11978	Hs-mtDNA_Spike-104	+	TCGCCTTACCCCCCACTATTAACCTACTGGGAGAACTCTCTGTGCTAGTAACCACGTTCTCCTGATCAAATATCACTCTCCTACTTACAGGACTCAACATACTAGTCACAGCCCTATACT	120
chrM	11977	12097	Hs-mtDNA_Spike-105	+	TCCCTCTACATATTTACCACAACACAATGGGGCTCACTCACCCACCACATTAACAACATAAAACCCTCATTCACACGAGAAAACACCCTCATGTTCATACACCTATCCCCCATTCTCCTC	120
chrM	12096	12216	Hs-mtDNA_Spike-106	+	CCTATCCCTCAACCCCGACATCATTACCGGGTTTTCCTCTTGTAAATATAGTTTAACCAAAACATCAGATTGTGAATCTGACAACAGAGGCTTACGACCCCTTATTTACCGAGAAAGCTC	120
chrM	12215	12335	Hs-mtDNA_Spike-107	+	CACAAGAACTGCTAACTCATGCCCCCATGTCTAACAACATGGCTTTCTCAACTTTTAAAGGATAACAGCTATCCATTGGTCTTAGGCCCCAAAAATTTTGGTGCAACTCCAAATAAAAGT	120
chrM	12334	12454	Hs-mtDNA_Spike-108	+	TAATAACCATGCACACTACTATAACCACCCTAACCCTGACTTCCCTAATTCCCCCCATCCTTACCACCCTCGTTAACCCTAACAAAAAAAACTCATACCCCCATTATGTAAAATCCATTG	120
chrM	12453	12573	Hs-mtDNA_Spike-109	+	GTCGCATCCACCTTTATTATCAGTCTCTTCCCCACAACAATATTCATGTGCCTAGACCAAGAAGTTATTATCTCGAACTGACACTGAGCCACAACCCAAACAACCCAGCTCTCCCTAAGC	120
chrM	12572	12692	Hs-mtDNA_Spike-110	+	CTTCAAACTAGACTACTTCTCCATAATATTCATCCCTGTAGCATTGTTCGTTACATGGTCCATCATAGAATTCTCACTGTGATATATAAACTCAGACCCAAACATTAATCAGTTCTTCAA	120
chrM	12691	12811	Hs-mtDNA_Spike-111	+	AATATCTACTCATCTTCCTAATTACCATACTAATCTTAGTTACCGCTAACAACCTATTCCAACTGTTCATCGGCTGAGAGGGCGTAGGAATTATATCCTTCTTGCTCATCAGTTGATGAT	120
chrM	12810	12930	Hs-mtDNA_Spike-112	+	TACGCCCGAGCAGATGCCAACACAGCAGCCATTCAAGCAATCCTATACAACCGTATCGGCGATATCGGTTTCATCCTCGCCTTAGCATGATTTATCCTACACTCCAACTCATGAGACCCA	120
chrM	12929	13049	Hs-mtDNA_Spike-113	+	ACAACAAATAGCCCTTCTAAACGCTAATCCAAGCCTCACCCCACTACTAGGCCTCCTCCTAGCAGCAGCAGGCAAATCAGCCCAATTAGGTCTCCACCCCTGACTCCCCTCAGCCATAGA	120
chrM	13048	13168	Hs-mtDNA_Spike-114	+	AAGGCCCCACCCCAGTCTCAGCCCTACTCCACTCAAGCACTATAGTTGTAGCAGGAATCTTCTTACTCATCCGCTTCCACCCCCTAGCAGAAAATAGCCCACTAATCCAAACTCTAACAC	120
chrM	13167	13287	Hs-mtDNA_Spike-115	+	CTATGCTTAGGCGCTATCACCACTCTGTTCGCAGCAGTCTGCGCCCTTACACAAAATGACATCAAAAAAATCGTAGCCTTCTCCACTTCAAGTCAACTAGGACTCATAATAGTTACAATC	120
chrM	13286	13406	Hs-mtDNA_Spike-116	+	CGGCATCAACCAACCACACCTAGCATTCCTGCACATCTGTACCCACGCCTTCTTCAAAGCCATACTATTTATGTGCTCCGGGTCCATCATCCACAACCTTAACAATGAACAAGATATTCG	120
chrM	13405	13525	Hs-mtDNA_Spike-117	+	GAAAAATAGGAGGACTACTCAAAACCATACCTCTCACTTCAACCTCCCTCACCATTGGCAGCCTAGCATTAGCAGGAATACCTTTCCTCACAGGTTTCTACTCCAAAGACCACATCATCG	120
chrM	13524	13644	Hs-mtDNA_Spike-118	+	GAAACCGCAAACATATCATACACAAACGCCTGAGCCCTATCTATTACTCTCATCGCTACCTCCCTGACAAGCGCCTATAGCACTCGAATAATTCTTCTCACCCTAACAGGTCAACCTCGC	120
chrM	13643	13763	Hs-mtDNA_Spike-119	+	CTTCCCCACCCTTACTAACATTAACGAAAATAACCCCACCCTACTAAACCCCATTAAACGCCTGGCAGCCGGAAGCCTATTCGCAGGATTTCTCATTACTAACAACATTTCCCCCGCATC	120
chrM	13762	13882	Hs-mtDNA_Spike-120	+	CCCCCTTCCAAACAACAATCCCCCTCTACCTAAAACTCACAGCCCTCGCTGTCACTTTCCTAGGACTTCTAACAGCCCTAGACCTCAACTACCTAACCAACAAACTTAAAATAAAATCCC	120
chrM	13881	14001	Hs-mtDNA_Spike-121	+	CCACTATGCACATTTTATTTCTCCAACATACTCGGATTCTACCCTAGCATCACACACCGCACAATCCCCTATCTAGGCCTTCTTACGAGCCAAAACCTGCCCCTACTCCTCCTAGACCTA	120
chrM	14000	14120	Hs-mtDNA_Spike-122	+	AACCTGACTAGAAAAGCTATTACCTAAAACAATTTCACAGCACCAAATCTCCACCTCCATCATCACCTCAACCCAAAAAGGCATAATTAAACTTTACTTCCTCTCTTTCTTCTTCCCACT	120
chrM	14119	14239	Hs-mtDNA_Spike-123	+	TCATCCTAACCCTACTCCTAATCACATAACCTATTCCCCCGAGCAATCTCAATTACAATATATACACCAACAAACAATGTTCAACCAGTAACTACTACTAATCAACGCCCATAATCATAC	120
chrM	14238	14358	Hs-mtDNA_Spike-124	+	CAAAGCCCCCGCACCAATAGGATCCTCCCGAATCAACCCTGACCCCTCTCCTTCATAAATTATTCAGCTTCCTACACTATTAAAGTTTACCACAACCACCACCCCATCATACTCTTTCAC	120
chrM	14357	14477	Hs-mtDNA_Spike-125	+	CCCACAGCACCAATCCTACCTCCATCGCTAACCCCACTAAAACACTCACCAAGACCTCAACCCCTGACCCCCATGCCTCAGGATACTCCTCAATAGCCATCGCTGTAGTATATCCAAAGA	120
chrM	14476	14596	Hs-mtDNA_Spike-126	+	ACAACCATCATTCCCCCTAAATAAATTAAAAAAACTATTAAACCCATATAACCTCCCCCAAAATTCAGAATAATAACACACCCGACCACACCGCTAACAATCAATACTAAACCCCCATAA	120
chrM	14595	14715	Hs-mtDNA_Spike-127	+	AATAGGAGAAGGCTTAGAAGAAAACCCCACAAACCCCATTACTAAACCCACACTCAACAGAAACAAAGCATACATCATTATTCTCGCACGGACTACAACCACGACCAATGATATGAAAAA	120
chrM	14714	14834	Hs-mtDNA_Spike-128	+	ACCATCGTTGTATTTCAACTACAAGAACACCAATGACCCCAATACGCAAAACTAACCCCCTAATAAAATTAATTAACCACTCATTCATCGACCTCCCCACCCCATCCAACATCTCCGCAT	120
chrM	14833	14953	Hs-mtDNA_Spike-129	+	TGATGAAACTTCGGCTCACTCCTTGGCGCCTGCCTGATCCTCCAAATCACCACAGGACTATTCCTAGCCATGCACTACTCACCAGACGCCTCAACCGCCTTTTCATCAATCGCCCACATC	120
chrM	14952	15072	Hs-mtDNA_Spike-130	+	CACTCGAGACGTAAATTATGGCTGAATCATCCGCTACCTTCACGCCAATGGCGCCTCAATATTCTTTATCTGCCTCTTCCTACACATCGGGCGAGGCCTATATTACGGATCATTTCTCTA	120
chrM	15071	15191	Hs-mtDNA_Spike-131	+	ACTCAGAAACCTGAAACATCGGCATTATCCTCCTGCTTGCAACTATAGCAACAGCCTTCATAGGCTATGTCCTCCCGTGAGGCCAAATATCATTCTGAGGGGCCACAGTAATTACAAACT	120
chrM	15190	15310	Hs-mtDNA_Spike-132	+	TTACTATCCGCCATCCCATACATTGGGACAGACCTAGTTCAATGAATCTGAGGAGGCTACTCAGTAGACAGTCCCACCCTCACACGATTCTTTACCTTTCACTTCATCTTGCCCTTCATT	120
chrM	15309	15429	Hs-mtDNA_Spike-133	+	TATTGCAGCCCTAGCAACACTCCACCTCCTATTCTTGCACGAAACGGGATCAAACAACCCCCTAGGAATCACCTCCCATTCCGATAAAATCACCTTCCACCCTTACTACACAATCAAAGA	120
chrM	15428	15548	Hs-mtDNA_Spike-134	+	ACGCCCTCGGCTTACTTCTCTTCCTTCTCTCCTTAATGACATTAACACTATTCTCACCAGACCTCCTAGGCGACCCAGACAATTATACCCTAGCCAACCCCTTAAACACCCCTCCCCACA	120
chrM	15547	15667	Hs-mtDNA_Spike-135	+	ATCAAGCCCGAATGATATTTCCTATTCGCCTACACAATTCTCCGATCCGTCCCTAACAAACTAGGAGGCGTCCTTGCCCTATTACTATCCATCCTCATCCTAGCAATAATCCCCATCCTC	120
chrM	15666	15786	Hs-mtDNA_Spike-136	+	CCATATATCCAAACAACAAAGCATAATATTTCGCCCACTAAGCCAATCACTTTATTGACTCCTAGCCGCAGACCTCCTCATTCTAACCTGAATCGGAGGACAACCAGTAAGCTACCCTTT	120
chrM	15785	15905	Hs-mtDNA_Spike-137	+	TTACCATCATTGGACAAGTAGCATCCGTACTATACTTCACAACAATCCTAATCCTAATACCAACTATCTCCCTAATTGAAAACAAAATACTCAAATGGGCCTGTCCTTGTAGTATAAACT	120
chrM	15904	16024	Hs-mtDNA_Spike-138	+	TAATACACCAGTCTTGTAAACCGGAGATGAAAACCTTTTTCCAAGGACAAATCAGAGAAAAAGTCTTTAACTCCACCATTAGCACCCAAAGCTAAGATTCTAATTTAAACTATTCTCTGT	120
chrM	16023	16143	Hs-mtDNA_Spike-139	+	TTCTTTCATGGGGAAGCAGATTTGGGTACCACCCAAGTATTGACTCACCCATCAACAACCGCTATGTATTTCGTACATTACTGCCAGCCACCATGAATATTGTACGGTACCATAAATACT	120
chrM	16142	16262	Hs-mtDNA_Spike-140	+	TTGACCACCTGTAGTACATAAAAACCCAATCCACATCAAAACCCCCTCCCCATGCTTACAAGCAAGTACAGCAATCAACCCTCAACTATCACACATCAACTGCAACTCCAAAGCCACCCC	120
chrM	16261	16381	Hs-mtDNA_Spike-141	+	CTCACCCACTAGGATACCAACAAACCTACCCACCCTTAACAGTACATAGTACATAAAGCCATTTACCGTACATAGCACATTACAGTCAAATCCCTTCTCGTCCCCATGGATGACCCCCCT	120
chrM	16380	16500	Hs-mtDNA_Spike-142	+	TCAGATAGGGGTCCCTTGACCACCATCCTCCGTGAAATCAATATCCCGCACAAGAGTGCTACTCTCCTCGCTCCGGGCCCATAACACTTGGGGGTAGCTAAAGTGAACTGTATCCGACAT	120

## Sheet: MitoProbe_v4(Human)
Chromosome	Start	Stop	Name	Strand	Seq	Len
chrM	90	210	Hs-mtDNA_Spikev3_1	+	CGAGACGCTGGAGCCGGAGCACCCTATGTCGCAGTATCTGTCTTTGATTCCTGCCTCATCCTATTATTTATCGCACCTACGTTCAATATTACAGGCGAACATACTTACTAAAGTGTGTTA	120
chrM	208	328	Hs-mtDNA_Spikev3_2	+	TAATTAATTAATGCTTGTAGGACATAATAATAACAATTGAATGTCTGCACAGCCACTTTCCACACAGACATCATAACAAAAAATTTCCACCAAACCCCCCCTCCCCCGCTTCTGGCCACA	120
chrM	326	446	Hs-mtDNA_Spikev3_3	+	CAGCACTTAAACACATCTCTGCCAAACCCCAAAAACAAAGAACCCTAACACCAGCCTAACCAGATTTCAAATTTTATCTTTTGGCGGTATGCACTTTTAACAGTCACCCCCCAACTAACA	120
chrM	444	564	Hs-mtDNA_Spikev3_4	+	CACATTATTTTCCCCTCCCACTCCCATACTACTAATCTCATCAATACAACCCCCGCCCATCCTACCCAGCACACACACACCGCTGCTAACCCCATACCCCGAACCAACCAAACCCCAAAG	120
chrM	562	682	Hs-mtDNA_Spikev3_5	+	AGACACCCCCCACAGTTTATGTAGCTTACCTCCTCAAAGCAATACACTGAAAATGTTTAGACGGGCTCACATCACCCCATAAACAAATAGGTTTGGTCCTAGCCTTTCTATTAGCTCTTA	120
chrM	680	800	Hs-mtDNA_Spikev3_6	+	TAGTAAGATTACACATGCAAGCATCCCCGTTCCAGTGAGTTCACCCTCTAAATCACCACGATCAAAAGGAACAAGCATCAAGCACGCAGCAATGCAGCTCAAAACGCTTAGCCTAGCCAC	120
chrM	798	918	Hs-mtDNA_Spikev3_7	+	ACACCCCCACGGGAAACAGCAGTGATTAACCTTTAGCAATAAACGAAAGTTTAACTAAGCTATACTAACCCCAGGGTTGGTCAATTTCGTGCCAGCCACCGCGGTCACACGATTAACCCA	120
chrM	916	1036	Hs-mtDNA_Spikev3_8	+	CAAGTCAATAGAAGCCGGCGTAAAGAGTGTTTTAGATCACCCCCTCCCCAATAAAGCTAAAACTCACCTGAGTTGTAAAAAACTCCAGTTGACACAAAATAGACTACGAAAGTGGCTTTA	120
chrM	1034	1154	Hs-mtDNA_Spikev3_9	+	TAACATATCTGAACACACAATAGCTAAGACCCAAACTGGGATTAGATACCCCACTATGCTTAGCCCTAAACCTCAACAGTTAAATCAACAAAACTGCTCGCCAGAACACTACGAGCCACA	120
chrM	1152	1272	Hs-mtDNA_Spikev3_10	+	CAGCTTAAAACTCAAAGGACCTGGCGGTGCTTCATATCCCTCTAGAGGAGCCTGTTCTGTAATCGATAAACCCCGATCAACCTCACCACCTCTTGCTCAGCCTATATACCGCCATCTTCA	120
chrM	1270	1390	Hs-mtDNA_Spikev3_11	+	CAGCAAACCCTGATGAAGGCTACAAAGTAAGCGCAAGTACCCACGTAAAGACGTTAGGTCAAGGTGTAGCCCATGAGGTGGCAAGAAATGGGCTACATTTTCTACCCCAGAAAACTACGA	120
chrM	1388	1508	Hs-mtDNA_Spikev3_12	+	GATAGCCCTTATGAAACTTAAGGGTCGAAGGTGGATTTAGCAGTAAACTAAGAGTAGAGTGCTTAGTTGAACAGGGCCCTGAAGCGCGTACACACCGCCCGTCACCCTCCTCAAGTATAC	120
chrM	1506	1626	Hs-mtDNA_Spikev3_13	+	ACTTCAAAGGACATTTAACTAAAACCCCTACGCATTTATATAGAGGAGACAAGTCGTAACATGGTAAGTGTACTGGAAAGTGCACTTGGACGAACCAGAGTGTAGCTTAACACAAAGCAC	120
chrM	1624	1744	Hs-mtDNA_Spikev3_14	+	ACCCAACTTACACTTAGGAGATTTCAACTTAACTTGACCGCTCTGAGCTAAACCTAGCCCCAAACCCACTCCACCTTACTACCAGACAACCTTAGCCAAACCATTTACCCAAATAAAGTA	120
chrM	1742	1862	Hs-mtDNA_Spikev3_15	+	TATAGGCGATAGAAATTGAAACCTGGCGCAATAGATATAGTACCGCAAGGGAAAGATGAAAAATTATAACCAAGCATAATATAGCAAGGACTAACCCCTATACCTTCTGCATAATGAATT	120
chrM	1860	1980	Hs-mtDNA_Spikev3_16	+	TTAACTAGAAATAACTTTGCAAGGAGAGCCAAAGCTAAGACCCCCGAAACCAGACGAGCTACCTAAGAACAGCTAAAAGAGCACACCCGTCTATGTAGCAAAATAGTGGGAAGATTTATA	120
chrM	1978	2098	Hs-mtDNA_Spikev3_17	+	TAGGTAGAGGCGACAAACCTACCGAGCCTGGTGATAGCTGGTTGTCCAAGATAGAATCTTAGTTCAACTTTAAATTTGCCCACAGAACCCTCTAAATCCCCTTGTAAATTTAACTGTTAG	120
chrM	2096	2216	Hs-mtDNA_Spikev3_18	+	AGTCCAAAGAGGAACAGCTCTTTGGACACTAGGAAAAAACCTTGTAGAGAGAGTAAAAAATTTAACACCCATAGTAGGCCTAAAAGCAGCCACCAATTAAGAAAGCGTTCAAGCTCAACA	120
chrM	2214	2334	Hs-mtDNA_Spikev3_19	+	CACCCACTACCTAAAAAATCCCAAACATATAACTGAACTCCTCACACCCAATTGGACCAATCTATCACCCTATAGAAGAACTAATGTTAGTATAAGTAACATGAAAACATTCTCCTCCGC	120
chrM	2332	2452	Hs-mtDNA_Spikev3_20	+	GCATAAGCCTGCGTCAGATTAAAACACTGAACTGACAATTAACAGCCCAATATCTACAATCAACCAACAAGTCATTATTACCCTCACTGTCAACCCAACACAGGCATGCTCATAAGGAAA	120
chrM	2450	2570	Hs-mtDNA_Spikev3_21	+	AAGGTTAAAAAAAGTAAAAGGAACTCGGCAAATCTTACCCCGCCTGTTTACCAAAAACATCACCTCTAGCATCACCAGTATTAGAGGCACCGCCTGCCCAGTGACACATGTTTAACGGCC	120
chrM	2568	2688	Hs-mtDNA_Spikev3_22	+	CCGCGGTACCCTAACCGTGCAAAGGTAGCATAATCACTTGTTCCTTAAATAGGGACCTGTATGAATGGCTCCACGAGGGTTCAGCTGTCTCTTACTTTTAACCAGTGAAATTGACCTGCC	120
chrM	2836	2956	Hs-mtDNA_Spikev3_23	+	AACCTCCGAGCAGTACATGCTAAGACTTCACCAGTCAAAGCGAACTACTATACTCAATTGATCCAATAACTTGACCAACGGAACAAGTTACCCTAGGGATAACAGCGCAATCCTATTCTA	120
chrM	2927	3047	Hs-mtDNA_Spikev3_24	+	CCTAGGGATAACAGCGCAATCCTATTCTAGAGTCCATATCAACAATAGGGTTTACGACCTCGATGTTGGATCAGGACATCCCGATGGTGCAGCCGCTATTAAAGGTTCGTTTGTTCAACG	120
chrM	3109	3229	Hs-mtDNA_Spikev3_26	+	CAAATTCCTCCCTGTACGAAAGGACAAGAGAAATAAGGCCTACTTCACAAAGCGCCTTCCCCCGTAAATGATATCATCTCAACTTAGTATTATACCCACACCCACCCAAGAACAGGGTTT	120
chrM	3200	3320	Hs-mtDNA_Spikev3_27	+	ATACCCACACCCACCCAAGAACAGGGTTTGTTAAGATGGCAGAGCCCGGTAATCGCATAAAACTTAAAACTTTACAGTCAGAGGTTCAATTCCTCTTCTTAACAACATACCCATGGCCAA	120
chrM	3397	3517	Hs-mtDNA_Spikev3_28	+	TACAACTACGCAAAGGCCCCAACGTTGTAGGCCCCTACGGGCTACTACAACCCTTCGCTGACGCCATAAAACTCTTCACCAAAGAGCCCCTAAAACCCGCCACATCTACCATCACCCTCT	120
chrM	3510	3630	Hs-mtDNA_Spikev3_29	+	ACCCTCTACATCACCGCCCCGACCTTAGCTCTCACCATCGCTCTTCTACTATGAACCCCCCTCCCCATACCCAACCCCCTGGTCAACCTCAACCTAGGCCTCCTATTTATTCTAGCCACC	120
chrM	3623	3743	Hs-mtDNA_Spikev3_30	+	AGCCACCTCTAGCCTAGCCGTTTACTCAATCCTCTGATCAGGGTGAGCATCAAACTCAAACTACGCCCTGATCGGCGCACTGCGAGCAGTAGCCCAAACAATCTCATATGAAGTCACCCT	120
chrM	3736	3856	Hs-mtDNA_Spikev3_31	+	TCACCCTAGCCATCATTCTACTATCAACATTACTAATAAGTGGCTCCTTTAACCTCTCCACCCTTATCACAACACAAGAACACCTCTGATTACTCCTGCCATCATGACCCTTGGCCATAA	120
chrM	3849	3969	Hs-mtDNA_Spikev3_32	+	GCCATAATATGATTTATCTCCACACTAGCAGAGACCAACCGAACCCCCTTCGACCTTGCCGAAGGGGAGTCCGAACTAGTCTCAGGCTTCAACATCGAATACGCCGCAGGCCCCTTCGCC	120
chrM	3962	4082	Hs-mtDNA_Spikev3_33	+	CTTCGCCCTATTCTTCATAGCCGAATACACAAACATTATTATAATAAACACCCTCACCACTACAATCTTCCTAGGAACAACATATGACGCACTCTCCCCTGAACTCTACACAACATATTT	120
chrM	4075	4195	Hs-mtDNA_Spikev3_34	+	CATATTTTGTCACCAAGACCCTACTTCTAACCTCCCTGTTCTTATGAATTCGAACAGCATACCCCCGATTCCGCTACGACCAACTCATACACCTCCTATGAAAAAACTTCCTACCACTCA	120
chrM	4188	4308	Hs-mtDNA_Spikev3_35	+	CCACTCACCCTAGCATTACTTATATGATATGTCTCCATACCCATTACAATCTCCAGCATTCCCCCTCAAACCTAAGAAATATGTCTGATAAAAGAGTTACTTTGATAGAGTAAATAATAG	120
chrM	4301	4421	Hs-mtDNA_Spikev3_36	+	ATAATAGGAGCTTAAACCCCCTTATTTCTAGGACTATGAGAATCGAACCCATCCCTGAGAATCCAAAATTCTCCGTGCCACCTATCACACCCCATCCTAAAGTAAGGTCAGCTAAATAAG	120
chrM	4490	4610	Hs-mtDNA_Spikev3_37	+	GTCATCTACTCTACCATCTTTGCAGGCACACTCATCACAGCGCTAAGCTCGCACTGATTTTTTACCTGAGTAGGCCTAGAAATAAACATGCTAGCTTTTATTCCAGTTCTAACCAAAAAA	120
chrM	4607	4727	Hs-mtDNA_Spikev3_38	+	AAAATAAACCCTCGTTCCACAGAAGCTGCCATCAAGTATTTCCTCACGCAAGCAACCGCATCCATAATCCTTCTAATAGCTATCCTCTTCAACAATATACTCTCCGGACAATGAACCATA	120
chrM	4724	4844	Hs-mtDNA_Spikev3_39	+	ATAACCAATACTACCAATCAATACTCATCATTAATAATCATAATAGCTATAGCAATAAAACTAGGAATAGCCCCCTTTCACTTCTGAGTCCCAGAGGTTACCCAAGGCACCCCTCTGACA	120
chrM	4841	4961	Hs-mtDNA_Spikev3_40	+	ACATCCGGCCTGCTTCTTCTCACATGACAAAAACTAGCCCCCATCTCAATCATATACCAAATCTCTCCCTCACTAAACGTAAGCCTTCTCCTCACTCTCTCAATCTTATCCATCATAGCA	120
chrM	4958	5078	Hs-mtDNA_Spikev3_41	+	GCAGGCAGTTGAGGTGGATTAAACCAAACCCAGCTACGCAAAATCTTAGCATACTCCTCAATTACCCACATAGGATGAATAATAGCAGTTCTACCGTACAACCCTAACATAACCATTCTT	120
chrM	5075	5195	Hs-mtDNA_Spikev3_42	+	CTTAATTTAACTATTTATATTATCCTAACTACTACCGCATTCCTACTACTCAACTTAAACTCCAGCACCACGACCCTACTACTATCTCGCACCTGAAACAAGCTAACATGACTAACACCC	120
chrM	5192	5312	Hs-mtDNA_Spikev3_43	+	CCCTTAATTCCATCCACCCTCCTCTCCCTAGGAGGCCTGCCCCCGCTAACCGGCTTTTTGCCCAAATGGGCCATTATCGAAGAATTCACAAAAAACAATAGCCTCATCATCCCCACCATC	120
chrM	5309	5429	Hs-mtDNA_Spikev3_44	+	ATCATAGCCACCATCACCCTCCTTAACCTCTACTTCTACCTACGCCTAATCTACTCCACCTCAATCACACTACTCCCCATATCTAACAACGTAAAAATAAAATGACAGTTTGAACATACA	120
chrM	5426	5546	Hs-mtDNA_Spikev3_45	+	ACAAAACCCACCCCATTCCTCCCCACACTCATCGCCCTTACCACGCTACTCCTACCTATCTCCCCTTTTATACTAATAATCTTATAGAAATTTAGGTTAAATACAGACCAAGAGCCTTCA	120
chrM	5543	5663	Hs-mtDNA_Spikev3_46	+	TCAAAGCCCTCAGTAAGTTGCAATACTTAATTTCTGTAACAGCTAAGGACTGCAAAACCCCACTCTGCATCAACTGAACGCAAATCAGCCACTTTAATTAAGCTAAGCCCTTACTAGACC	120
chrM	5660	5780	Hs-mtDNA_Spikev3_47	+	ACCAATGGGACTTAAACCCACAAACACTTAGTTAACAGCTAAGCACCCTAATCAACTGGCTTCAATCTACTTCTCCCGCCGCCGGGAAAAAAGGCGGGAGAAGCCCCGGCAGGTTTGAAG	120
chrM	5777	5897	Hs-mtDNA_Spikev3_48	+	AAGCTGCTTCTTCGAATTTGCAATTCAATATGAAAATCACCTCGGAGCTGGTAAAAAGAGGCCTAACCCCTGTCTTTAGATTTACAGTCCAATGCTTCACTCAGCCATTTTACCTCACCC	120
chrM	5894	6014	Hs-mtDNA_Spikev3_49	+	CCCCCACTGATGTTCGCCGACCGTTGACTATTCTCTACAAACCACAAAGACATTGGAACACTATACCTATTATTCGGCGCATGAGCTGGAGTCCTAGGCACAGCTCTAAGCCTCCTTATT	120
chrM	6011	6131	Hs-mtDNA_Spikev3_50	+	ATTCGAGCCGAGCTGGGCCAGCCAGGCAACCTTCTAGGTAACGACCACATCTACAACGTTATCGTCACAGCCCATGCATTTGTAATAATCTTCTTCATAGTAATACCCATCATAATCGGA	120
chrM	6128	6248	Hs-mtDNA_Spikev3_51	+	GGAGGCTTTGGCAACTGACTAGTTCCCCTAATAATCGGTGCCCCCGATATGGCGTTTCCCCGCATAAACAACATAAGCTTCTGACTCTTACCTCCCTCTCTCCTACTCCTGCTCGCATCT	120
chrM	6245	6365	Hs-mtDNA_Spikev3_52	+	TCTGCTATAGTGGAGGCCGGAGCAGGAACAGGTTGAACAGTCTACCCTCCCTTAGCAGGGAACTACTCCCACCCTGGAGCCTCCGTAGACCTAACCATCTTCTCCTTACACCTAGCAGGT	120
chrM	6362	6482	Hs-mtDNA_Spikev3_53	+	GGTGTCTCCTCTATCTTAGGGGCCATCAATTTCATCACAACAATTATCAATATAAAACCCCCTGCCATAACCCAATACCAAACGCCCCTCTTCGTCTGATCCGTCCTAATCACAGCAGTC	120
chrM	6479	6599	Hs-mtDNA_Spikev3_54	+	GTCCTACTTCTCCTATCTCTCCCAGTCCTAGCTGCTGGCATCACTATACTACTAACAGACCGCAACCTCAACACCACCTTCTTCGACCCCGCCGGAGGAGGAGACCCCATTCTATACCAA	120
chrM	6596	6716	Hs-mtDNA_Spikev3_55	+	CAACACCTATTCTGATTTTTCGGTCACCCTGAAGTTTATATTCTTATCCTACCAGGCTTCGGAATAATCTCCCATATTGTAACTTACTACTCCGGAAAAAAAGAACCATTTGGATACATA	120
chrM	6713	6833	Hs-mtDNA_Spikev3_56	+	ATAGGTATGGTCTGAGCTATGATATCAATTGGCTTCCTAGGGTTTATCGTGTGAGCACACCATATATTTACAGTAGGAATAGACGTAGACACACGAGCATATTTCACCTCCGCTACCATA	120
chrM	6830	6950	Hs-mtDNA_Spikev3_57	+	ATAATCATCGCTATCCCCACCGGCGTCAAAGTATTTAGCTGACTCGCCACACTCCACGGAAGCAATATGAAATGATCTGCTGCAGTGCTCTGAGCCCTAGGATTCATCTTTCTTTTCACC	120
chrM	6947	7067	Hs-mtDNA_Spikev3_58	+	ACCGTAGGTGGCCTGACTGGCATTGTATTAGCAAACTCATCACTAGACATCGTACTACACGACACGTACTACGTTGTAGCCCACTTCCACTATGTCCTATCAATAGGAGCTGTATTTGCC	120
chrM	7064	7184	Hs-mtDNA_Spikev3_59	+	GCCATCATAGGAGGCTTCATTCACTGATTTCCCCTATTCTCAGGCTACACCCTAGACCAAACCTACGCCAAAATCCATTTCACTATCATATTCATCGGCGTAAATCTAACTTTCTTCCCA	120
chrM	7181	7301	Hs-mtDNA_Spikev3_60	+	CCACAACACTTTCTCGGCCTATCCGGAATGCCCCGACGTTACTCGGACTACCCCGATGCATACACCACATGAAACATCCTATCATCTGTAGGCTCATTCATTTCTCTAACAGCAGTAATA	120
chrM	7298	7418	Hs-mtDNA_Spikev3_61	+	ATATTAATAATTTTCATGATTTGAGAAGCCTTCGCTTCGAAGCGAAAAGTCCTAATAGTAGAAGAACCCTCCATAAACCTGGAGTGACTATATGGATGCCCCCCACCCTACCACACATTC	120
chrM	7415	7535	Hs-mtDNA_Spikev3_62	+	TTCGAAGAACCCGTATACATAAAATCTAGACAAAAAAGGAAGGAATCGAACCCCCCAAAGCTGGTTTCAAGCCAACCCCATGGCCTCCATGACTTTTTCAAAAAGGTATTAGAAAAACCA	120
chrM	7604	7724	Hs-mtDNA_Spikev3_63	+	TAGGTCTACAAGACGCTACTTCCCCTATCATAGAAGAGCTTATCACCTTTCATGATCACGCCCTCATAATCATTTTCCTTATCTGCTTCCTAGTCCTGTATGCCCTTTTCCTAACACTCA	120
chrM	7723	7843	Hs-mtDNA_Spikev3_64	+	ACAACAAAACTAACTAATACTAACATCTCAGACGCTCAGGAAATAGAAACCGTCTGAACTATCCTGCCCGCCATCATCCTAGTCCTCATCGCCCTCCCATCCCTACGCATCCTTTACATA	120
chrM	7842	7962	Hs-mtDNA_Spikev3_65	+	AACAGACGAGGTCAACGATCCCTCCCTTACCATCAAATCAATTGGCCACCAATGGTACTGAACCTACGAGTACACCGACTACGGCGGACTAATCTTCAACTCCTACATACTTCCCCCATT	120
chrM	7961	8081	Hs-mtDNA_Spikev3_66	+	TATTCCTAGAACCAGGCGACCTGCGACTCCTTGACGTTGACAATCGAGTAGTACTCCCGATTGAAGCCCCCATTCGTATAATAATTACATCACAAGACGTCTTGCACTCATGAGCTGTCC	120
chrM	8080	8200	Hs-mtDNA_Spikev3_67	+	CCCACATTAGGCTTAAAAACAGATGCAATTCCCGGACGTCTAAACCAAACCACTTTCACCGCTACACGACCGGGGGTATACTACGGTCAATGCTCTGAAATCTGTGGAGCAAACCACAGT	120
chrM	8199	8319	Hs-mtDNA_Spikev3_68	+	TTTCATGCCCATCGTCCTAGAATTAATTCCCCTAAAAATCTTTGAAATAGGGCCCGTATTTACCCTATAGCACCCCCTCTACCCCCTCTAGAGCCCACTGTAAAGCTAACTTAGCATTAA	120
chrM	8318	8438	Hs-mtDNA_Spikev3_69	+	ACCTTTTAAGTTAAAGATTAAGAGAACCAACACCTCTTTACAGTGAAATGCCCCAACTAAATACTACCGTATGGCCCACCATAATTACCCCCATACTCCTTACACTATTCCTCATCACCC	120
chrM	8437	8557	Hs-mtDNA_Spikev3_70	+	CAACTAAAAATATTAAACACAAACTACCACCTACCTCCCTCACCAAAGCCCATAAAAATAAAAAATTATAACAAACCCTGAGAACCAAAATGAACGAAAATCTGTTCGCTTCATTCATTG	120
chrM	8556	8676	Hs-mtDNA_Spikev3_71	+	GCCCCCACAATCCTAGGCCTACCCGCCGCAGTACTGATCATTCTATTTCCCCCTCTATTGATCCCCACCTCCAAATATCTCATCAACAACCGACTAATCACCACCCAACAATGACTAATC	120
chrM	8675	8795	Hs-mtDNA_Spikev3_72	+	CAAACTAACCTCAAAACAAATGATAACCATACACAACACTAAAGGACGAACCTGATCTCTTATACTAGTATCCTTAATCATTTTTATTGCCACAACTAACCTCCTCGGACTCCTGCCTCA	120
chrM	8794	8914	Hs-mtDNA_Spikev3_73	+	ACTCATTTACACCAACCACCCAACTATCTATAAACCTAGCCATGGCCATCCCCTTATGAGCGGGCACAGTGATTATAGGCTTTCGCTCTAAGATTAAAAATGCCCTAGCCCACTTCTTAC	120
chrM	8913	9033	Hs-mtDNA_Spikev3_74	+	CCACAAGGCACACCTACACCCCTTATCCCCATACTAGTTATTATCGAAACCATCAGCCTACTCATTCAACCAATAGCCCTGGCCGTACGCCTAACCGCTAACATTACTGCAGGCCACCTA	120
chrM	9032	9152	Hs-mtDNA_Spikev3_75	+	ACTCATGCACCTAATTGGAAGCGCCACCCTAGCAATATCAACCATTAACCTTCCCTCTACACTTATCATCTTCACAATTCTAATTCTACTGACTATCCTAGAAATCGCTGTCGCCTTAAT	120
chrM	9151	9271	Hs-mtDNA_Spikev3_76	+	TCCAAGCCTACGTTTTCACACTTCTAGTAAGCCTCTACCTGCACGACAACACATAATGACCCACCAATCACATGCCTATCATATAGTAAAACCCAGCCCATGACCCCTAACAGGGGCCCT	120
chrM	9270	9390	Hs-mtDNA_Spikev3_77	+	TCTCAGCCCTCCTAATGACCTCCGGCCTAGCCATGTGATTTCACTTCCACTCCATAACGCTCCTCATACTAGGCCTACTAACCAACACACTAACCATATACCAATGATGGCGCGATGTAA	120
chrM	9389	9509	Hs-mtDNA_Spikev3_78	+	ACACGAGAAAGCACATACCAAGGCCACCACACACCACCTGTCCAAAAAGGCCTTCGATACGGGATAATCCTATTTATTACCTCAGAAGTTTTTTTCTTCGCAGGATTTTTCTGAGCCTTT	120
chrM	9508	9628	Hs-mtDNA_Spikev3_79	+	TTACCACTCCAGCCTAGCCCCTACCCCCCAATTAGGAGGGCACTGGCCCCCAACAGGCATCACCCCGCTAAATCCCCTAGAAGTCCCACTCCTAAACACATCCGTATTACTCGCATCAGG	120
chrM	9627	9747	Hs-mtDNA_Spikev3_80	+	GAGTATCAATCACCTGAGCTCACCATAGTCTAATAGAAAACAACCGAAACCAAATAATTCAAGCACTGCTTATTACAATTTTACTGGGTCTCTATTTTACCCTCCTACAAGCCTCAGAGT	120
chrM	9746	9866	Hs-mtDNA_Spikev3_81	+	TACTTCGAGTCTCCCTTCACCATTTCCGACGGCATCTACGGCTCAACATTTTTTGTAGCCACAGGCTTCCACGGACTTCACGTCATTATTGGCTCAACTTTCCTCACTATCTGCTTCATC	120
chrM	9865	9985	Hs-mtDNA_Spikev3_82	+	CCGCCAACTAATATTTCACTTTACATCCAAACATCACTTTGGCTTCGAAGCCGCCGCCTGATACTGGCATTTTGTAGATGTGGTTTGACTATTTCTGTATGTCTCCATCTATTGATGAGG	120
chrM	9984	10104	Hs-mtDNA_Spikev3_83	+	GGTCTTACTCTTTTAGTATAAATAGTACCGTTAACTTCCAATTAACTAGTTTTGACAACATTCAAAAAAGAGTAATAAACTTCGCCTTAATTTTAATAATCAACACCCTCCTAGCCTTAC	120
chrM	10103	10223	Hs-mtDNA_Spikev3_84	+	CTACTAATAATTATTACATTTTGACTACCACAACTCAACGGCTACATAGAAAAATCCACCCCTTACGAGTGCGGCTTCGACCCTATATCCCCCGCCCGCGTCCCTTTCTCCATAAAATTC	120
chrM	10222	10342	Hs-mtDNA_Spikev3_85	+	CTTCTTAGTAGCTATTACCTTCTTATTATTTGATCTAGAAATTGCCCTCCTTTTACCCCTACCATGAGCCCTACAAACAACTAACCTGCCACTAATAGTTATGTCATCCCTCTTATTAAT	120
chrM	10341	10461	Hs-mtDNA_Spikev3_86	+	TCATCATCCTAGCCCTAAGTCTGGCCTATGAGTGACTACAAAAAGGATTAGACTGAACCGAATTGGTATATAGTTTAAACAAAACGAATGATTTCGACTCATTAAATTATGATAATCATA	120
chrM	10460	10580	Hs-mtDNA_Spikev3_87	+	ATTTACCAAATGCCCCTCATTTACATAAATATTATACTAGCATTTACCATCTCACTTCTAGGAATACTAGTATATCGCTCACACCTCATATCCTCCCTACTATGCCTAGAAGGAATAATA	120
chrM	10579	10699	Hs-mtDNA_Spikev3_88	+	ACTATCGCTGTTCATTATAGCTACTCTCATAACCCTCAACACCCACTCCCTCTTAGCCAATATTGTGCCTATTGCCATACTAGTCTTTGCCGCCTGCGAAGCAGCGGTGGGCCTAGCCCT	120
chrM	10698	10818	Hs-mtDNA_Spikev3_89	+	TACTAGTCTCAATCTCCAACACATATGGCCTAGACTACGTACATAACCTAAACCTACTCCAATGCTAAAACTAATCGTCCCAACAATTATATTACTACCACTGACATGACTTTCCAAAAA	120
chrM	10817	10937	Hs-mtDNA_Spikev3_90	+	AACACATAATTTGAATCAACACAACCACCCACAGCCTAATTATTAGCATCATCCCTCTACTATTTTTTAACCAAATCAACAACAACCTATTTAGCTGTTCCCCAACCTTTTCCTCCGACC	120
chrM	10936	11056	Hs-mtDNA_Spikev3_91	+	CCCCTAACAACCCCCCTCCTAATACTAACTACCTGACTCCTACCCCTCACAATCATGGCAAGCCAACGCCACTTATCCAGTGAACCACTATCACGAAAAAAACTCTACCTCTCTATACTA	120
chrM	11055	11175	Hs-mtDNA_Spikev3_92	+	AATCTCCCTACAAATCTCCTTAATTATAACATTCACAGCCACAGAACTAATCATATTTTATATCTTCTTCGAAACCACACTTATCCCCACCTTGGCTATCATCACCCGATGAGGCAACCA	120
chrM	11174	11294	Hs-mtDNA_Spikev3_93	+	AGCCAGAACGCCTGAACGCAGGCACATACTTCCTATTCTACACCCTAGTAGGCTCCCTTCCCCTACTCATCGCACTAATTTACACTCACAACACCCTAGGCTCACTAAACATTCTACTAC	120
chrM	11293	11413	Hs-mtDNA_Spikev3_94	+	CTCACTCTCACTGCCCAAGAACTATCAAACTCCTGAGCCAACAACTTAATATGACTAGCTTACACAATAGCTTTTATAGTAAAGATACCTCTTTACGGACTCCACTTATGACTCCCTAAA	120
chrM	11412	11532	Hs-mtDNA_Spikev3_95	+	AGCCCATGTCGAAGCCCCCATCGCTGGGTCAATAGTACTTGCCGCAGTACTCTTAAAACTAGGCGGCTATGGTATAATACGCCTCACACTCATTCTCAACCCCCTGACAAAACACATAGC	120
chrM	11531	11651	Hs-mtDNA_Spikev3_96	+	CCTACCCCTTCCTTGTACTATCCCTATGAGGCATAATTATAACAAGCTCCATCTGCCTACGACAAACAGACCTAAAATCGCTCATTGCATACTCTTCAATCAGCCACATAGCCCTCGTAG	120
chrM	11650	11770	Hs-mtDNA_Spikev3_97	+	GTAACAGCCATTCTCATCCAAACCCCCTGAAGCTTCACCGGCGCAGTCATTCTCATAATCGCCCACGGGCTTACATCCTCATTACTATTCTGCCTAGCAAACTCAAACTACGAACGCACT	120
chrM	11769	11889	Hs-mtDNA_Spikev3_98	+	TCACAGTCGCATCATAATCCTCTCTCAAGGACTTCAAACTCTACTCCCACTAATAGCTTTTTGATGACTTCTAGCAAGCCTCGCTAACCTCGCCTTACCCCCCACTATTAACCTACTGGG	120
chrM	11888	12008	Hs-mtDNA_Spikev3_99	+	GAGAACTCTCTGTGCTAGTAACCACGTTCTCCTGATCAAATATCACTCTCCTACTTACAGGACTCAACATACTAGTCACAGCCCTATACTCCCTCTACATATTTACCACAACACAATGGG	120
chrM	12007	12127	Hs-mtDNA_Spikev3_100	+	GGCTCACTCACCCACCACATTAACAACATAAAACCCTCATTCACACGAGAAAACACCCTCATGTTCATACACCTATCCCCCATTCTCCTCCTATCCCTCAACCCCGACATCATTACCGGG	120
chrM	12126	12246	Hs-mtDNA_Spikev3_101	+	GTTTTCCTCTTGTAAATATAGTTTAACCAAAACATCAGATTGTGAATCTGACAACAGAGGCTTACGACCCCTTATTTACCGAGAAAGCTCACAAGAACTGCTAACTCATGCCCCCATGTC	120
chrM	12245	12365	Hs-mtDNA_Spikev3_102	+	CTAACAACATGGCTTTCTCAACTTTTAAAGGATAACAGCTATCCATTGGTCTTAGGCCCCAAAAATTTTGGTGCAACTCCAAATAAAAGTAATAACCATGCACACTACTATAACCACCCT	120
chrM	12364	12484	Hs-mtDNA_Spikev3_103	+	TAACCCTGACTTCCCTAATTCCCCCCATCCTTACCACCCTCGTTAACCCTAACAAAAAAAACTCATACCCCCATTATGTAAAATCCATTGTCGCATCCACCTTTATTATCAGTCTCTTCC	120
chrM	12483	12603	Hs-mtDNA_Spikev3_104	+	CCCACAACAATATTCATGTGCCTAGACCAAGAAGTTATTATCTCGAACTGACACTGAGCCACAACCCAAACAACCCAGCTCTCCCTAAGCTTCAAACTAGACTACTTCTCCATAATATTC	120
chrM	12602	12722	Hs-mtDNA_Spikev3_105	+	CATCCCTGTAGCATTGTTCGTTACATGGTCCATCATAGAATTCTCACTGTGATATATAAACTCAGACCCAAACATTAATCAGTTCTTCAAATATCTACTCATCTTCCTAATTACCATACT	120
chrM	12721	12841	Hs-mtDNA_Spikev3_106	+	TAATCTTAGTTACCGCTAACAACCTATTCCAACTGTTCATCGGCTGAGAGGGCGTAGGAATTATATCCTTCTTGCTCATCAGTTGATGATACGCCCGAGCAGATGCCAACACAGCAGCCA	120
chrM	12840	12960	Hs-mtDNA_Spikev3_107	+	ATTCAAGCAATCCTATACAACCGTATCGGCGATATCGGTTTCATCCTCGCCTTAGCATGATTTATCCTACACTCCAACTCATGAGACCCACAACAAATAGCCCTTCTAAACGCTAATCCA	120
chrM	12959	13079	Hs-mtDNA_Spikev3_108	+	AAGCCTCACCCCACTACTAGGCCTCCTCCTAGCAGCAGCAGGCAAATCAGCCCAATTAGGTCTCCACCCCTGACTCCCCTCAGCCATAGAAGGCCCCACCCCAGTCTCAGCCCTACTCCA	120
chrM	13078	13198	Hs-mtDNA_Spikev3_109	+	ACTCAAGCACTATAGTTGTAGCAGGAATCTTCTTACTCATCCGCTTCCACCCCCTAGCAGAAAATAGCCCACTAATCCAAACTCTAACACTATGCTTAGGCGCTATCACCACTCTGTTCG	120
chrM	13197	13317	Hs-mtDNA_Spikev3_110	+	GCAGCAGTCTGCGCCCTTACACAAAATGACATCAAAAAAATCGTAGCCTTCTCCACTTCAAGTCAACTAGGACTCATAATAGTTACAATCGGCATCAACCAACCACACCTAGCATTCCTG	120
chrM	13316	13436	Hs-mtDNA_Spikev3_111	+	GCACATCTGTACCCACGCCTTCTTCAAAGCCATACTATTTATGTGCTCCGGGTCCATCATCCACAACCTTAACAATGAACAAGATATTCGAAAAATAGGAGGACTACTCAAAACCATACC	120
chrM	13435	13555	Hs-mtDNA_Spikev3_112	+	CTCTCACTTCAACCTCCCTCACCATTGGCAGCCTAGCATTAGCAGGAATACCTTTCCTCACAGGTTTCTACTCCAAAGACCACATCATCGAAACCGCAAACATATCATACACAAACGCCT	120
chrM	13554	13674	Hs-mtDNA_Spikev3_113	+	TGAGCCCTATCTATTACTCTCATCGCTACCTCCCTGACAAGCGCCTATAGCACTCGAATAATTCTTCTCACCCTAACAGGTCAACCTCGCTTCCCCACCCTTACTAACATTAACGAAAAT	120
chrM	13673	13793	Hs-mtDNA_Spikev3_114	+	TAACCCCACCCTACTAAACCCCATTAAACGCCTGGCAGCCGGAAGCCTATTCGCAGGATTTCTCATTACTAACAACATTTCCCCCGCATCCCCCTTCCAAACAACAATCCCCCTCTACCT	120
chrM	13792	13912	Hs-mtDNA_Spikev3_115	+	TAAAACTCACAGCCCTCGCTGTCACTTTCCTAGGACTTCTAACAGCCCTAGACCTCAACTACCTAACCAACAAACTTAAAATAAAATCCCCACTATGCACATTTTATTTCTCCAACATAC	120
chrM	13911	14031	Hs-mtDNA_Spikev3_116	+	CTCGGATTCTACCCTAGCATCACACACCGCACAATCCCCTATCTAGGCCTTCTTACGAGCCAAAACCTGCCCCTACTCCTCCTAGACCTAACCTGACTAGAAAAGCTATTACCTAAAACA	120
chrM	14030	14150	Hs-mtDNA_Spikev3_117	+	AATTTCACAGCACCAAATCTCCACCTCCATCATCACCTCAACCCAAAAAGGCATAATTAAACTTTACTTCCTCTCTTTCTTCTTCCCACTCATCCTAACCCTACTCCTAATCACATAACC	120
chrM	14149	14269	Hs-mtDNA_Spikev3_118	+	CTATTCCCCCGAGCAATCTCAATTACAATATATACACCAACAAACAATGTTCAACCAGTAACTACTACTAATCAACGCCCATAATCATACAAAGCCCCCGCACCAATAGGATCCTCCCGA	120
chrM	14268	14388	Hs-mtDNA_Spikev3_119	+	AATCAACCCTGACCCCTCTCCTTCATAAATTATTCAGCTTCCTACACTATTAAAGTTTACCACAACCACCACCCCATCATACTCTTTCACCCACAGCACCAATCCTACCTCCATCGCTAA	120
chrM	14387	14507	Hs-mtDNA_Spikev3_120	+	ACCCCACTAAAACACTCACCAAGACCTCAACCCCTGACCCCCATGCCTCAGGATACTCCTCAATAGCCATCGCTGTAGTATATCCAAAGACAACCATCATTCCCCCTAAATAAATTAAAA	120
chrM	14506	14626	Hs-mtDNA_Spikev3_121	+	AAAACTATTAAACCCATATAACCTCCCCCAAAATTCAGAATAATAACACACCCGACCACACCGCTAACAATCAATACTAAACCCCCATAAATAGGAGAAGGCTTAGAAGAAAACCCCACA	120
chrM	14625	14745	Hs-mtDNA_Spikev3_122	+	AAACCCCATTACTAAACCCACACTCAACAGAAACAAAGCATACATCATTATTCTCGCACGGACTACAACCACGACCAATGATATGAAAAACCATCGTTGTATTTCAACTACAAGAACACC	120
chrM	14744	14864	Hs-mtDNA_Spikev3_123	+	CAATGACCCCAATACGCAAAACTAACCCCCTAATAAAATTAATTAACCACTCATTCATCGACCTCCCCACCCCATCCAACATCTCCGCATGATGAAACTTCGGCTCACTCCTTGGCGCCT	120
chrM	14863	14983	Hs-mtDNA_Spikev3_124	+	TGCCTGATCCTCCAAATCACCACAGGACTATTCCTAGCCATGCACTACTCACCAGACGCCTCAACCGCCTTTTCATCAATCGCCCACATCACTCGAGACGTAAATTATGGCTGAATCATC	120
chrM	14982	15102	Hs-mtDNA_Spikev3_125	+	CCGCTACCTTCACGCCAATGGCGCCTCAATATTCTTTATCTGCCTCTTCCTACACATCGGGCGAGGCCTATATTACGGATCATTTCTCTACTCAGAAACCTGAAACATCGGCATTATCCT	120
chrM	15101	15221	Hs-mtDNA_Spikev3_126	+	TCCTGCTTGCAACTATAGCAACAGCCTTCATAGGCTATGTCCTCCCGTGAGGCCAAATATCATTCTGAGGGGCCACAGTAATTACAAACTTACTATCCGCCATCCCATACATTGGGACAG	120
chrM	15220	15340	Hs-mtDNA_Spikev3_127	+	GACCTAGTTCAATGAATCTGAGGAGGCTACTCAGTAGACAGTCCCACCCTCACACGATTCTTTACCTTTCACTTCATCTTGCCCTTCATTATTGCAGCCCTAGCAACACTCCACCTCCTA	120
chrM	15339	15459	Hs-mtDNA_Spikev3_128	+	ATTCTTGCACGAAACGGGATCAAACAACCCCCTAGGAATCACCTCCCATTCCGATAAAATCACCTTCCACCCTTACTACACAATCAAAGACGCCCTCGGCTTACTTCTCTTCCTTCTCTC	120
chrM	15458	15578	Hs-mtDNA_Spikev3_129	+	CCTTAATGACATTAACACTATTCTCACCAGACCTCCTAGGCGACCCAGACAATTATACCCTAGCCAACCCCTTAAACACCCCTCCCCACATCAAGCCCGAATGATATTTCCTATTCGCCT	120
chrM	15577	15697	Hs-mtDNA_Spikev3_130	+	TACACAATTCTCCGATCCGTCCCTAACAAACTAGGAGGCGTCCTTGCCCTATTACTATCCATCCTCATCCTAGCAATAATCCCCATCCTCCATATATCCAAACAACAAAGCATAATATTT	120
chrM	15696	15816	Hs-mtDNA_Spikev3_131	+	TCGCCCACTAAGCCAATCACTTTATTGACTCCTAGCCGCAGACCTCCTCATTCTAACCTGAATCGGAGGACAACCAGTAAGCTACCCTTTTACCATCATTGGACAAGTAGCATCCGTACT	120
chrM	15815	15935	Hs-mtDNA_Spikev3_132	+	TATACTTCACAACAATCCTAATCCTAATACCAACTATCTCCCTAATTGAAAACAAAATACTCAAATGGGCCTGTCCTTGTAGTATAAACTAATACACCAGTCTTGTAAACCGGAGATGAA	120
chrM	15934	16054	Hs-mtDNA_Spikev3_133	+	AAACCTTTTTCCAAGGACAAATCAGAGAAAAAGTCTTTAACTCCACCATTAGCACCCAAAGCTAAGATTCTAATTTAAACTATTCTCTGTTCTTTCATGGGGAAGCAGATTTGGGTACCA	120
chrM	16053	16173	Hs-mtDNA_Spikev3_134	+	ACCCAAGTATTGACTCACCCATCAACAACCGCTATGTATTTCGTACATTACTGCCAGCCACCATGAATATTGTACGGTACCATAAATACTTGACCACCTGTAGTACATAAAAACCCAATC	120
chrM	16172	16292	Hs-mtDNA_Spikev3_135	+	CCACATCAAAACCCCCTCCCCATGCTTACAAGCAAGTACAGCAATCAACCCTCAACTATCACACATCAACTGCAACTCCAAAGCCACCCCTCACCCACTAGGATACCAACAAACCTACCC	120
chrM	16291	16411	Hs-mtDNA_Spikev3_136	+	CACCCTTAACAGTACATAGTACATAAAGCCATTTACCGTACATAGCACATTACAGTCAAATCCCTTCTCGTCCCCATGGATGACCCCCCTCAGATAGGGGTCCCTTGACCACCATCCTCC	120
chrM	16410	16530	Hs-mtDNA_Spikev3_137	+	CGTGAAATCAATATCCCGCACAAGAGTGCTACTCTCCTCGCTCCGGGCCCATAACACTTGGGGGTAGCTAAAGTGAACTGTATCCGACATCTGGTTCCTACTTCAGGGTCATAAAGCCTA	120

## Sheet: MitoProbe_v1(Mouse)
Chromosome	Start	Stop	Name	Strand	Seq	len
MT	20	140	Target=1;ProbeIdx=3;mm10_chrM	+	AAGCAAAGCACTGAAAATGCTTAGATGGATAATTGTATCCCATAAACACAAAGGTTTGGTCCTGGCCTTATAATTAATTAGAGGTAAAATTACACATGCAAACCTCCATAGACCGGTGTA	120
MT	140	260	Target=1;ProbeIdx=15;mm10_chrM	+	AAATCCCTTAAACATTTACTTAAAATTTAAGGAGAGGGTATCAAGCACATTAAAATAGCTTAAGACACCTTGCCTAGCCACACCCCCACGGGACTCAGCAGTGATAAATATTAAGCAATA	120
MT	260	380	Target=1;ProbeIdx=27;mm10_chrM	+	AACGAAAGTTTGACTAAGTTATACCTCTTAGGGTTGGTAAATTTCGTGCCAGCCACCGCGGTCATACGATTAACCCAAACTAATTATCTTCGGCGTAAAACGTGTCAACTATAAATAAAT	120
MT	380	500	Target=1;ProbeIdx=39;mm10_chrM	+	AAATAGAATTAAAATCCAACTTATATGTGAAAATTCATTGTTAGGACCTAAACTCAATAACGAAAGTAATTCTAGTCATTTATAATACACGACAGCTAAGACCCAAACTGGGATTAGATA	120
MT	500	620	Target=1;ProbeIdx=51;mm10_chrM	+	CCCCACTATGCTTAGCCATAAACCTAAATAATTAAATTTAACAAAACTATTTGCCAGAGAACTACTAGCCATAGCTTAAAACTCAAAGGACTTGGCGGTACTTTATATCCATCTAGAGGA	120
MT	620	740	Target=1;ProbeIdx=63;mm10_chrM	+	GCCTGTTCTATAATCGATAAACCCCGCTCTACCTCACCATCTCTTGCTAATTCAGCCTATATACCGCCATCTTCAGCAAACCCTAAAAAGGTATTAAAGTAAGCAAAAGAATCAAACATA	120
MT	740	860	Target=1;ProbeIdx=75;mm10_chrM	+	AAAACGTTAGGTCAAGGTGTAGCCAATGAAATGGGAAGAAATGGGCTACATTTTCTTATAAAAGAACATTACTATACCCTTTATGAAACTAAAGGACTAAGGAGGATTTAGTAGTAAATT	120
MT	860	980	Target=1;ProbeIdx=87;mm10_chrM	+	AAGAATAGAGAGCTTAATTGAATTGAGCAATGAAGTACGCACACACCGCCCGTCACCCTCCTCAAATTAAATTAAACTTAACATAATTAATTTCTAGACATCCGTTTATGAGAGGAGATA	120
MT	980	1100	Target=1;ProbeIdx=99;mm10_chrM	+	AGTCGTAACAAGGTAAGCATACTGGAAAGTGTGCTTGGAATAATCATAGTGTAGCTTAATATTAAAGCATCTGGCCTACACCCAGAAGATTTCATGACCAATGAACACTCTGAACTAATC	120
MT	1100	1220	Target=1;ProbeIdx=111;mm10_chrM	+	CTAGCCCTAGCCCTACACAAATATAATTATACTATTATATAAATCAAAACATTTATCCTACTAAAAGTATTGGAGAAAGAAATTCGTACATCTAGGAGCTATAGAACTAGTACCGCAAGG	120
MT	1220	1340	Target=1;ProbeIdx=123;mm10_chrM	+	GAAAGATGAAAGACTAATTAAAAGTAAGAACAAGCAAAGATTAAACCTTGTACCTTTTGCATAATGAACTAACTAGAAAACTTCTAACTAAAAGAATTACAGCTAGAAACCCCGAAACCA	120
MT	1340	1460	Target=1;ProbeIdx=135;mm10_chrM	+	AACGAGCTACCTAAAAACAATTTTATGAATCAACTCGTCTATGTGGCAAAATAGTGAGAAGATTTTTAGGTAGAGGTGAAAAGCCTAACGAGCTTGGTGATAGCTGGTTACCCAAAAAAT	120
MT	1460	1580	Target=1;ProbeIdx=147;mm10_chrM	+	GAATTTAAGTTCAATTTTAAACTTGCTAAAAAAACAACAAAATCAAAAAGTAAGTTTAGATTATAGCCAAAAGAGGGACAGCTCTTCTGGAACGGAAAAAACCTTTAATAGTGAATAATT	120
MT	1580	1700	Target=1;ProbeIdx=159;mm10_chrM	+	AACAAAACAGCTTTTAACCATTGTAGGCCTAAAAGCAGCCACCAATAAAGAAAGCGTTCAAGCTCAACATAAAATTTCAATTAATTCCATAATTTACACCAACTTCCTAAACTTAAAATT	120
MT	1700	1820	Target=1;ProbeIdx=171;mm10_chrM	+	GGGTTAATCTATAACTTTATAGATGCAACACTGTTAGTATGAGTAACAAGAATTCCAATTCTCCAGGCATACGCGTATAACAACTCGGATAACCATTGTTAGTTAATCAGACTATAGGCA	120
MT	1820	1940	Target=1;ProbeIdx=183;mm10_chrM	+	ATAATCACACTATAAATAATCCACCTATAACTTCTCTGTTAACCCAACACCGGAATGCCTAAAGGAAAGATCCAAAAAGATAAAAGGAACTCGGCAAACAAGAACCCCGCCTGTTTACCA	120
MT	1940	2060	Target=1;ProbeIdx=195;mm10_chrM	+	AAAACATCACCTCTAGCATTACAAGTATTAGAGGCACTGCCTGCCCAGTGACTAAAGTTTAACGGCCGCGGTATCCTGACCGTGCAAAGGTAGCATAATCACTTGTTCCTTAATTAGGGA	120
MT	2060	2180	Target=1;ProbeIdx=207;mm10_chrM	+	CTAGCATGAACGGCTAAACGAGGGTCCAACTGTCTCTTATCTTTAATCAGTGAAATTGACCTTTCAGTGAAGAGGCTGAAATATAATAATAAGACGAGAAGACCCTATGGAGCTTAAATT	120
MT	2180	2300	Target=1;ProbeIdx=219;mm10_chrM	+	ATATAACTTATCTATTTAATTTATTAAACCTAATGGCCCAAAAACTATAGTATAAGTTTGAAATTTCGGTTGGGGTGACCTCGGAGAATAAAAAATCCTCCGAATGATTATAACCTAGAC	120
MT	2300	2420	Target=1;ProbeIdx=231;mm10_chrM	+	TTACAAGTCAAAGTAAAATCAACATATCTTATTGACCCAGATATATTTTGATCAACGGACCAAGTTACCCTAGGGATAACAGCGCAATCCTATTTAAGAGTTCATATCGACAATTAGGGT	120
MT	2420	2540	Target=1;ProbeIdx=243;mm10_chrM	+	TTACGACCTCGATGTTGGATCAGGACATCCCAATGGTGTAGAAGCTATTAATGGTTCGTTTGTTCAACGATTAAAGTCCTACGTGATCTGAGTTCAGACCGGAGCAATCCAGGTCGGTTT	120
MT	2540	2660	Target=1;ProbeIdx=255;mm10_chrM	+	CTATCTATTTACGATTTCTCCCAGTACGAAAGGACAAGAGAAATAGAGCCACCTTACAAATAAGCGCTCTCAACTTAATTTATGAATAAAATCTAAATAAAATATATACGTACACCCTCT	120
MT	2660	2780	Target=1;ProbeIdx=267;mm10_chrM	+	AACCTAGAGAAGGTTATTAGGGTGGCAGAGCCAGGAAATTGCGTAAGACTTAAAACCTTGTTCCCAGAGGTTCAAATCCTCTCCCTAATAGTGTTCTTTATTAATATCCTAACACTCCTC	120
MT	2780	2900	Target=1;ProbeIdx=279;mm10_chrM	+	GTCCCCATTCTAATCGCCATAGCCTTCCTAACATTAGTAGAACGCAAAATCTTAGGGTACATACAACTACGAAAAGGCCCTAACATTGTTGGTCCATACGGCATTTTACAACCATTTGCA	120
MT	2900	3020	Target=1;ProbeIdx=291;mm10_chrM	+	GACGCCATAAAATTATTTATAAAAGAACCAATACGCCCTTTAACAACCTCTATATCCTTATTTATTATTGCACCTACCCTATCACTCACACTAGCATTAAGTCTATGAGTTCCCCTACCA	120
MT	3020	3140	Target=1;ProbeIdx=303;mm10_chrM	+	ATACCACACCCATTAATTAATTTAAACCTAGGGATTTTATTTATTTTAGCAACATCTAGCCTATCAGTTTACTCCATTCTATGATCAGGATGAGCCTCAAACTCCAAATACTCACTATTC	120
MT	3140	3260	Target=1;ProbeIdx=315;mm10_chrM	+	GGAGCTTTACGAGCCGTAGCCCAAACAATTTCATATGAAGTAACCATAGCTATTATCCTTTTATCAGTTCTATTAATAAATGGATCCTACTCTCTACAAACACTTATTACAACCCAAGAA	120
MT	3260	3380	Target=1;ProbeIdx=327;mm10_chrM	+	CACATATGATTACTTCTGCCAGCCTGACCCATAGCCATAATATGATTTATCTCAACCCTAGCAGAAACAAACCGGGCCCCCTTCGACCTGACAGAAGGAGAATCAGAATTAGTATCAGGG	120
MT	3380	3500	Target=1;ProbeIdx=339;mm10_chrM	+	TTTAACGTAGAATACGCAGCCGGCCCATTCGCGTTATTCTTTATAGCAGAGTACACTAACATTATTCTAATAAACGCCCTAACAACTATTATCTTCCTAGGACCCCTATACTATATCAAT	120
MT	3500	3620	Target=1;ProbeIdx=351;mm10_chrM	+	TTACCAGAACTCTACTCAACTAACTTCATAATAGAAGCTCTACTACTATCATCAACATTCCTATGGATCCGAGCATCTTATCCACGCTTCCGTTACGATCAACTTATACATCTTCTATGA	120
MT	3620	3740	Target=1;ProbeIdx=363;mm10_chrM	+	AAAAACTTTCTACCCCTAACACTAGCATTATGTATGTGACATATTTCTTTACCAATTTTTACAGCGGGAGTACCACCATACATATAGAAATATGTCTGATAAAAGAATTACTTTGATAGA	120
MT	3740	3860	Target=1;ProbeIdx=375;mm10_chrM	+	GTAAATTATAGAGGTTCAAGCCCTCTTATTTCTAGGACAATAGGAATTGAACCTACACTTAAGAATTCAAAATTCTCCGTGCTACCTAAACACCTTATCCTAATAGTAAGGTCAGCTAAT	120
MT	3860	3980	Target=1;ProbeIdx=387;mm10_chrM	+	TAAGCTATCGGGCCCATACCCCGAAAACGTTGGTTTAAATCCTTCCCGTACTAATAAATCCTATCACCCTTGCCATCATCTACTTCACAATCTTCTTAGGTCCTGTAATCACAATATCCA	120
MT	3980	4100	Target=1;ProbeIdx=399;mm10_chrM	+	GCACCAACCTAATACTAATATGAGTAGGCCTGGAATTCAGCCTACTAGCAATTATCCCCATACTAATCAACAAAAAAAACCCACGATCAACTGAAGCAGCAACAAAATACTTCGTCACAC	120
MT	4100	4220	Target=1;ProbeIdx=411;mm10_chrM	+	AAGCAACAGCCTCAATAATTATCCTCCTGGCCATCGTACTCAACTATAAACAACTAGGAACATGAATATTTCAACAACAAACAAACGGTCTTATCCTTAACATAACATTAATAGCCCTAT	120
MT	4220	4340	Target=1;ProbeIdx=423;mm10_chrM	+	CCATAAAACTAGGCCTCGCCCCATTCCACTTCTGATTACCAGAAGTAACTCAAGGGATCCCACTGCACATAGGACTTATTCTTCTTACATGACAAAAAATTGCTCCCCTATCAATTTTAA	120
MT	4340	4460	Target=1;ProbeIdx=435;mm10_chrM	+	TTCAAATTTACCCGCTACTCAACTCTACTATCATTTTAATACTAGCAATTACTTCTATTTTCATAGGGGCATGAGGAGGACTTAACCAAACACAAATACGAAAAATTATAGCCTATTCAT	120
MT	4460	4580	Target=1;ProbeIdx=447;mm10_chrM	+	CAATTGCCCACATAGGATGAATATTAGCAATTCTTCCTTACAACCCATCCCTCACTCTACTCAACCTCATAATCTATATTATTCTTACAGCCCCTATATTCATAGCACTTATACTAAATA	120
MT	4580	4700	Target=1;ProbeIdx=459;mm10_chrM	+	ACTCTATAACCATCAACTCAATCTCACTTCTATGAAATAAAACTCCAGCAATACTAACTATAATCTCACTGATATTACTATCCCTAGGAGGCCTTCCACCACTAACAGGATTCTTACCAA	120
MT	4700	4820	Target=1;ProbeIdx=471;mm10_chrM	+	AATGAATTATCATCACAGAACTTATAAAAAACAACTGTCTAATTATAGCAACACTCATAGCAATAATAGCTCTACTAAACCTATTCTTTTATACTCGCCTAATTTATTCCACTTCACTAA	120
MT	4820	4940	Target=1;ProbeIdx=483;mm10_chrM	+	CAATATTTCCAACCAACAATAACTCAAAAATAATAACTCACCAAACAAAAACTAAACCCAACCTAATATTTTCCACCCTAGCTATCATAAGCACAATAACCCTACCCCTAGCCCCCCAAC	120
MT	4940	5060	Target=1;ProbeIdx=495;mm10_chrM	+	TAATTACCTAGAAGTTTAGGATATACTAGTCCGCGAGCCTTCAAAGCCCTAAGAAAACACACAAGTTTAACTTCTGATAAGGACTGTAAGACTTCATCCTACATCTATTGAATGCAAATC	120
MT	5060	5180	Target=1;ProbeIdx=507;mm10_chrM	+	AATTGCTTTAATTAAGCTAAGACCTCAACTAGATTGGCAGGAATTAAACCTACGAAAATTTAGTTAACAGCTAAATACCCTATTACTGGCTTCAATCTACTTCTACCGCCGAAAAAAAAA	120
MT	5180	5300	Target=1;ProbeIdx=519;mm10_chrM	+	AATGGCGGTAGAAGTCTTAGTAGAGATTTCTCTACACCTTCGAATTTGCAATTCGACATGAATATCACCTTAAGACCTCTGGTAAAAAGAGGATTTAAACCTCTGTGTTTAGATTTACAG	120
MT	5300	5420	Target=1;ProbeIdx=531;mm10_chrM	+	TCTAATGCTTACTCAGCCATTTTACCTATGTTCATTAATCGTTGATTATTCTCAACCAATCACAAAGATATCGGAACCCTCTATCTACTATTCGGAGCCTGAGCGGGAATAGTGGGTACT	120
MT	5420	5540	Target=1;ProbeIdx=543;mm10_chrM	+	GCACTAAGTATTTTAATTCGAGCAGAATTAGGTCAACCAGGTGCACTTTTAGGAGATGACCAAATTTACAATGTTATCGTAACTGCCCATGCTTTTGTTATAATTTTCTTCATAGTAATA	120
MT	5540	5660	Target=1;ProbeIdx=555;mm10_chrM	+	CCAATAATAATTGGAGGCTTTGGAAACTGACTTGTCCCACTAATAATCGGAGCCCCAGATATAGCATTCCCACGAATAAATAATATAAGTTTTTGACTCCTACCACCATCATTTCTCCTT	120
MT	5660	5780	Target=1;ProbeIdx=567;mm10_chrM	+	CTCCTAGCATCATCAATAGTAGAAGCAGGAGCAGGAACAGGATGAACAGTCTACCCACCTCTAGCCGGAAATCTAGCCCATGCAGGAGCATCAGTAGACCTAACAATTTTCTCCCTTCAT	120
MT	5780	5900	Target=1;ProbeIdx=579;mm10_chrM	+	TTAGCTGGAGTGTCATCTATTTTAGGTGCAATTAATTTTATTACCACTATTATCAACATGAAACCCCCAGCCATAACACAGTATCAAACTCCACTATTTGTCTGATCCGTACTTATTACA	120
MT	5900	6020	Target=1;ProbeIdx=591;mm10_chrM	+	GCCGTACTGCTCCTATTATCACTACCAGTGCTAGCCGCAGGCATTACTATACTACTAACAGACCGCAACCTAAACACAACTTTCTTTGATCCCGCTGGAGGAGGGGACCCAATTCTCTAC	120
MT	6020	6140	Target=1;ProbeIdx=603;mm10_chrM	+	CAGCATCTGTTCTGATTCTTTGGGCACCCAGAAGTTTATATTCTTATCCTCCCAGGATTTGGAATTATTTCACATGTAGTTACTTACTACTCCGGAAAAAAAGAACCTTTCGGCTATATA	120
MT	6140	6260	Target=1;ProbeIdx=615;mm10_chrM	+	GGAATAGTATGAGCAATAATGTCTATTGGCTTTCTAGGCTTTATTGTATGAGCCCACCACATATTCACAGTAGGATTAGATGTAGACACACGAGCTTACTTTACATCAGCCACTATAATT	120
MT	6260	6380	Target=1;ProbeIdx=627;mm10_chrM	+	ATCGCAATTCCTACCGGTGTCAAAGTATTTAGCTGACTTGCAACCCTACACGGAGGTAATATTAAATGATCTCCAGCTATACTATGAGCCTTAGGCTTTATTTTCTTATTTACAGTTGGT	120
MT	6380	6500	Target=1;ProbeIdx=639;mm10_chrM	+	GGTCTAACCGGAATTGTTTTATCCAACTCATCCCTTGACATCGTGCTTCACGATACATACTATGTAGTAGCCCATTTCCACTATGTTCTATCAATGGGAGCAGTGTTTGCTATCATAGCA	120
MT	6500	6620	Target=1;ProbeIdx=651;mm10_chrM	+	GGATTTGTTCACTGATTCCCATTATTTTCAGGCTTCACCCTAGATGACACATGAGCAAAAGCCCACTTCGCCATCATATTCGTAGGAGTAAACATAACATTCTTCCCTCAACATTTCCTG	120
MT	6620	6740	Target=1;ProbeIdx=663;mm10_chrM	+	GGCCTTTCAGGAATACCACGACGCTACTCAGACTACCCAGATGCTTACACCACATGAAACACTGTCTCTTCTATAGGATCATTTATTTCACTAACAGCTGTTCTCATCATGATCTTTATA	120
MT	6740	6860	Target=1;ProbeIdx=675;mm10_chrM	+	ATTTGAGAGGCCTTTGCTTCAAAACGAGAAGTAATATCAGTATCGTATGCTTCAACAAATTTAGAATGACTTCATGGCTGCCCTCCACCATATCACACATTCGAGGAACCAACCTATGTA	120
MT	6860	6980	Target=1;ProbeIdx=687;mm10_chrM	+	AAAGTAAAATAAGAAAGGAAGGAATCGAACCCCCTAAAATTGGTTTCAAGCCAATCTCATATCCTATATGTCTTTCTCAATAAGATATTAGTAAAATCAATTACATAACTTTGTCAAAGT	120
MT	6980	7100	Target=1;ProbeIdx=699;mm10_chrM	+	TAAATTATAGATCAATAATCTATATATCTTATATGGCCTACCCATTCCAACTTGGTCTACAAGACGCCACATCCCCTATTATAGAAGAGCTAATAAATTTCCATGATCACACACTAATAA	120
MT	7100	7220	Target=1;ProbeIdx=711;mm10_chrM	+	TTGTTTTCCTAATTAGCTCCTTAGTCCTCTATATCATCTCGCTAATATTAACAACAAAACTAACACATACAAGCACAATAGATGCACAAGAAGTTGAAACCATTTGAACTATTCTACCAG	120
MT	7220	7340	Target=1;ProbeIdx=723;mm10_chrM	+	CTGTAATCCTTATCATAATTGCTCTCCCCTCTCTACGCATTCTATATATAATAGACGAAATCAACAACCCCGTATTAACCGTTAAAACCATAGGGCACCAATGATACTGAAGCTACGAAT	120
MT	7340	7460	Target=1;ProbeIdx=735;mm10_chrM	+	ATACTGACTATGAAGACCTATGCTTTGATTCATATATAATCCCAACAAACGACCTAAAACCTGGTGAACTACGACTGCTAGAAGTTGATAACCGAGTCGTTCTGCCAATAGAACTTCCAA	120
MT	7460	7580	Target=1;ProbeIdx=747;mm10_chrM	+	TCCGTATATTAATTTCATCTGAAGACGTCCTCCACTCATGAGCAGTCCCCTCCCTAGGACTTAAAACTGATGCCATCCCAGGCCGACTAAATCAAGCAACAGTAACATCAAACCGACCAG	120
MT	7580	7700	Target=1;ProbeIdx=759;mm10_chrM	+	GGTTATTCTATGGCCAATGCTCTGAAATTTGTGGATCTAACCATAGCTTTATGCCCATTGTCCTAGAAATGGTTCCACTAAAATATTTCGAAAACTGATCTGCTTCAATAATTTAATTTC	120
MT	7700	7820	Target=1;ProbeIdx=771;mm10_chrM	+	ACTATGAAGCTAAGAGCGTTAACCTTTTAAGTTAAAGTTAGAGACCTTAAAATCTCCATAGTGATATGCCACAACTAGATACATCAACATGATTTATCACAATTATCTCATCAATAATTA	120
MT	7820	7940	Target=1;ProbeIdx=783;mm10_chrM	+	CCCTATTTATCTTATTTCAACTAAAAGTCTCATCACAAACATTCCCACTGGCACCTTCACCAAAATCACTAACAACCATAAAAGTAAAAACCCCTTGAGAATTAAAATGAACGAAAATCT	120
MT	7940	8060	Target=1;ProbeIdx=795;mm10_chrM	+	ATTTGCCTCATTCATTACCCCAACAATAATAGGATTCCCAATCGTTGTAGCCATCATTATATTTCCTTCAATCCTATTCCCATCCTCAAAACGCCTAATCAACAACCGTCTCCATTCTTT	120
MT	8060	8180	Target=1;ProbeIdx=807;mm10_chrM	+	CCAACACTGACTAGTTAAACTTATTATCAAACAAATAATGCTAATCCACACACCAAAAGGACGAACATGAACCCTAATAATTGTTTCCCTAATCATATTTATTGGATCAACAAATCTCCT	120
MT	8180	8300	Target=1;ProbeIdx=819;mm10_chrM	+	AGGCCTTTTACCACATACATTTACACCTACTACCCAACTATCCATAAATCTAAGTATAGCCATTCCACTATGAGCTGGAGCCGTAATTACAGGCTTCCGACACAAACTAAAAAGCTCACT	120
MT	8300	8420	Target=1;ProbeIdx=831;mm10_chrM	+	TGCCCACTTCCTTCCACAAGGAACTCCAATTTCACTAATTCCAATACTTATTATTATTGAAACAATTAGCCTATTTATTCAACCAATGGCATTAGCAGTCCGGCTTACAGCTAACATTAC	120
MT	8420	8540	Target=1;ProbeIdx=843;mm10_chrM	+	TGCAGGACACTTATTAATACACCTAATCGGAGGAGCTACTCTAGTATTAATAAATATTAGCCCACCAACAGCTACCATTACATTTATTATTTTACTTCTACTCACAATTCTAGAATTTGC	120
MT	8540	8660	Target=1;ProbeIdx=855;mm10_chrM	+	AGTAGCATTAATTCAAGCCTACGTATTCACCCTCCTAGTAAGCCTATATCTACATGATAATACATAATGACCCACCAAACTCATGCATATCACATAGTTAATCCAAGTCCATGACCATTA	120
MT	8660	8780	Target=1;ProbeIdx=867;mm10_chrM	+	ACTGGAGCCTTTTCAGCCCTCCTTCTAACATCAGGTCTAGTAATATGATTTCACTATAATTCAATTACACTATTAACCCTTGGCCTACTCACCAATATCCTCACAATATATCAATGATGA	120
MT	8780	8900	Target=1;ProbeIdx=879;mm10_chrM	+	CGAGACGTAATTCGTGAAGGAACCTACCAAGGCCACCACACTCCTATTGTACAAAAAGGACTACGATATGGTATAATTCTATTCATCGTCTCGGAAGTATTTTTCTTTGCAGGATTCTTC	120
MT	8900	9020	Target=1;ProbeIdx=891;mm10_chrM	+	TGAGCGTTCTATCATTCTAGCCTCGTACCAACACATGATCTAGGAGGCTGCTGACCTCCAACAGGAATTTCACCACTTAACCCTCTAGAAGTCCCACTACTTAATACTTCAGTACTTCTA	120
MT	9020	9140	Target=1;ProbeIdx=903;mm10_chrM	+	GCATCAGGTGTTTCAATTACATGAGCTCATCATAGCCTTATAGAAGGTAAACGAAACCACATAAATCAAGCCCTACTAATTACCATTATACTAGGACTTTACTTCACCATCCTCCAAGCT	120
MT	9140	9260	Target=1;ProbeIdx=915;mm10_chrM	+	TCAGAATACTTTGAAACATCATTCTCCATTTCAGATGGTATCTATGGTTCTACATTCTTCATGGCTACTGGATTCCATGGACTCCATGTAATTATTGGATCAACATTCCTTATTGTTTGC	120
MT	9260	9380	Target=1;ProbeIdx=927;mm10_chrM	+	CTACTACGACAACTAAAATTTCACTTCACATCAAAACATCACTTCGGATTTGAAGCCGCAGCATGATACTGACATTTTGTAGACGTAGTCTGACTTTTCCTATACGTCTCCATTTATTGA	120
MT	9380	9500	Target=1;ProbeIdx=939;mm10_chrM	+	TGAGGATCTTACTCCCTTAGTATAATTAATATAACTGACTTCCAATTAGTAGATTCTGAATAAACCCAGAAGAGAGTAATTAACCTGTACACTGTTATCTTCATTAATATTTTATTATCC	120
MT	9500	9620	Target=1;ProbeIdx=951;mm10_chrM	+	CTAACGCTAATTCTAGTTGCATTCTGACTCCCCCAAATAAATCTGTACTCAGAAAAAGCAAATCCATATGAATGCGGATTCGACCCTACAAGCTCTGCACGTCTACCATTCTCAATAAAA	120
MT	9620	9740	Target=1;ProbeIdx=963;mm10_chrM	+	TTTTTCTTGGTAGCAATTACATTTCTATTATTTGACCTAGAAATTGCTCTTCTACTTCCACTACCATGAGCAATTCAAACAATTAAAACCTCTACTATAATAATTATAGCCTTTATTCTA	120
MT	9740	9860	Target=1;ProbeIdx=975;mm10_chrM	+	GTCACAATTCTATCTCTAGGCCTAGCATATGAATGAACACAAAAAGGATTAGAATGAACAGAGTAAATGGTAATTAGTTTAAAAAAAATTAATGATTTCGACTCATTAGATTATGATGAT	120
MT	9860	9980	Target=1;ProbeIdx=987;mm10_chrM	+	GTTCATAATTACCAATATGCCATCTACCTTCTTCAACCTCACCATAGCCTTCTCACTATCACTTCTAGGGACACTTATATTTCGCTCTCACCTAATATCCACATTACTATGCCTGGAAGG	120
MT	9980	10100	Target=1;ProbeIdx=999;mm10_chrM	+	CATAGTATTATCCTTATTTATTATAACTTCAGTAACTTCCCTAAACTCCAACTCCATAAGCTCCATACCAATCCCCATCACCATCTTAGTTTTCGCAGCCTGCGAAGCAGCTGTAGGACT	120
MT	10100	10220	Target=1;ProbeIdx=1011;mm10_chrM	+	AGCCCTACTAGTAAAAGTTTCAAACACGTACGGAACAGATTACGTCCAAAATCTCAACCTACTACAATGCTAAAAATTATTCTTCCCTCACTAATGCTACTACCACTAACCTGACTATCA	120
MT	10220	10340	Target=1;ProbeIdx=1023;mm10_chrM	+	AGCCCTAAAAAAACCTGAACAAACGTAACCTCATATAGTTTTCTAATTAGTTTAACCAGCCTAACACTTCTATGACAAACCGACGAAAATTATAAAAACTTTTCAAATATATTCTCCTCA	120
MT	10340	10460	Target=1;ProbeIdx=1035;mm10_chrM	+	GACCCCCTATCCACACCATTAATTATTTTAACAGCCTGATTACTGCCACTAATATTAATAGCTAGCCAAAACCACCTAAAAAAAGATAATAACGTACTACAAAAACTCTACATCTCAATA	120
MT	10460	10580	Target=1;ProbeIdx=1047;mm10_chrM	+	CTAATCAGCTTACAAATTCTCCTAATCATAACCTTTTCAGCAACTGAACTAATTATATTTTATATTTTATTTGAAGCAACCTTAATCCCAACACTTATTATTATTACCCGATGAGGGAAC	120
MT	10580	10700	Target=1;ProbeIdx=1059;mm10_chrM	+	CAAACTGAACGCCTAAACGCAGGGATTTATTTCCTATTTTATACCCTAATCGGTTCTATTCCACTGCTAATTGCCCTCATCTTAATCCAAAACCATGTAGGAACCCTAAACCTCATAATT	120
MT	10700	10820	Target=1;ProbeIdx=1071;mm10_chrM	+	TTATCATTCACAACACACACCTTAGACGCTTCATGATCTAACAACTTACTATGGTTGGCATGCATAATAGCATTTCTTATTAAAATACCATTATATGGAGTTCACCTATGACTACCAAAA	120
MT	10820	10940	Target=1;ProbeIdx=1083;mm10_chrM	+	GCCCATGTTGAAGCTCCAATTGCTGGGTCAATAATTCTAGCAGCTATTCTTCTAAAATTAGGTAGTTACGGAATAATTCGCATCTCCATTATTCTAGACCCACTAACAAAATATATAGCA	120
MT	10940	11060	Target=1;ProbeIdx=1095;mm10_chrM	+	TACCCCTTCATCCTTCTCTCCCTATGAGGAATAATTATAACTAGCTCAATCTGCTTACGCCAAACAGATTTAAAATCACTAATCGCCTACTCCTCAGTTAGCCACATAGCACTTGTTATT	120
MT	11060	11180	Target=1;ProbeIdx=1107;mm10_chrM	+	GCATCAATCATAATCCAAACTCCATGAAGCTTCATAGGAGCAACAATACTAATAATCGCACATGGCCTCACATCATCACTCCTATTCTGCCTAGCAAACTCCAACTACGAACGGATCCAC	120
MT	11180	11300	Target=1;ProbeIdx=1119;mm10_chrM	+	AGCCGTACTATAATCATGGCCCGAGGACTTCAAATGGTCTTCCCACTTATAGCCACATGATGACTGATAGCAAGTCTAGCTAATCTAGCTCTACCCCCTTCAATCAATCTAATAGGAGAA	120
MT	11300	11420	Target=1;ProbeIdx=1131;mm10_chrM	+	TTATTCATTACCATATCATTATTTTCTTGATCAAACTTTACCATTATTCTTATAGGAATTAACATTATTATTACAGGTATATACTCAATATACATAATTATTACCACCCAACGCGGCAAA	120
MT	11420	11540	Target=1;ProbeIdx=1143;mm10_chrM	+	CTAACCAACCATATAATTAACCTCCAACCCTCACACACACGAGAACTAACACTAATAGCCCTTCACATAATTCCACTTATTCTTCTAACTACCAGTCCAAAACTAATTACAGGCCTGACA	120
MT	11540	11660	Target=1;ProbeIdx=1155;mm10_chrM	+	ATATGTGAATATAGTTTACAAAAAACATTAGACTGTGAATCTGACAACAGGAAATAAACCTCCTTATTCACCAAGAAAGATTGCAAGAACTGCTAATTCATGCTTCCATGTTTAAAAACA	120
MT	11660	11780	Target=1;ProbeIdx=1167;mm10_chrM	+	TGGCTTTCTTACTTTTATAGGATAATAGTAATCCATTGGTCTTAGGAACCAAAAACCTTGGTGCAAATCCAAATAAAAGTAATCAATATTTTCACAACCTCAATCTTATTAATCTTCATT	120
MT	11780	11900	Target=1;ProbeIdx=1179;mm10_chrM	+	CTTCTACTATCCCCAATCCTAATTTCAATATCAAACCTAATTAAACACATCAACTTCCCACTGTACACCACCACATCAATCAAATTCTCCTTCATTATTAGCCTCTTACCCCTATTAATA	120
MT	11900	12020	Target=1;ProbeIdx=1191;mm10_chrM	+	TTTTTCCACAATAATATAGAATATATAATTACAACCTGGCACTGAGTCACCATAAATTCAATAGAACTTAAAATAAGCTTCAAAACTGACTTTTTCTCTATCCTGTTTACATCTGTAGCC	120
MT	12020	12140	Target=1;ProbeIdx=1203;mm10_chrM	+	CTTTTTGTCACATGATCAATTATACAATTCTCTTCATGATATATACACTCAGACCCAAACATCAATCGATTCATTAAATATCTTACACTATTCCTGATTACCATGCTTATCCTCACCTCA	120
MT	12140	12260	Target=1;ProbeIdx=1215;mm10_chrM	+	GCCAACAACATATTTCAACTTTTCATTGGCTGAGAAGGGGTGGGAATTATATCTTTCCTACTAATTGGATGATGGTACGGACGAACAGACGCAAATACTGCAGCCCTACAAGCAATCCTC	120
MT	12260	12380	Target=1;ProbeIdx=1227;mm10_chrM	+	TATAACCGCATCGGAGACATCGGATTCATTTTAGCTATAGTTTGATTTTCCCTAAACATAAACTCATGAGAACTTCAACAGATTATATTCTCCAACAACAACGACAATCTAATTCCACTT	120
MT	12380	12500	Target=1;ProbeIdx=1239;mm10_chrM	+	ATAGGCCTATTAATCGCAGCTACAGGAAAATCAGCACAATTTGGCCTCCACCCATGACTACCATCAGCAATAGAAGGCCCTACACCAGTTTCAGCACTACTACACTCAAGTACAATAGTA	120
MT	12500	12620	Target=1;ProbeIdx=1251;mm10_chrM	+	GTTGCAGGAATTTTCCTACTGGTCCGATTCCACCCCCTCACGACTAATAATAACTTTATTTTAACAACTATACTTTGCCTCGGAGCCCTAACCACATTATTTACAGCTATTTGTGCTCTC	120
MT	12620	12740	Target=1;ProbeIdx=1263;mm10_chrM	+	ACCCAAAACGACATCAAAAAAATCATTGCCTTCTCTACATCAAGCCAACTAGGCCTGATAATAGTGACGCTAGGAATAAACCAACCACACCTAGCATTCCTACACATCTGTACCCACGCA	120
MT	12740	12860	Target=1;ProbeIdx=1275;mm10_chrM	+	TTCTTCAAAGCTATACTCTTTATATGCTCTGGCTCAATCATTCATAGCCTGGCAGACGAACAAGACATCCGAAAAATAGGAAACATCACAAAAATCATACCATTCACATCATCATGCCTA	120
MT	12860	12980	Target=1;ProbeIdx=1287;mm10_chrM	+	GTAATCGGAAGCCTCGCCCTCACAGGAATACCATTCCTAACAGGGTTCTACTCAAAAGACCTAATTATTGAAGCAATTAATACCTGCAACACCAACGCCTGAGCCCTACTAATTACACTA	120
MT	12980	13100	Target=1;ProbeIdx=1299;mm10_chrM	+	ATCGCCACTTCTATAACAGCTATGTACAGCATACGAATCATTTACTTCGTAACAATAACAAAACCGCGTTTTCCCCCCCTAATCTCCATTAACGAAAATGACCCAGACCTCATAAACCCA	120
MT	13100	13220	Target=1;ProbeIdx=1311;mm10_chrM	+	ATCAAACGCCTAGCATTCGGAAGCATCTTTGCAGGATTTGTCATCTCATATAATATTCCACCAACCAGCATTCCAGTCCTCACAATACCATGATTTTTAAAAACCACAGCCCTAATTATT	120
MT	13220	13340	Target=1;ProbeIdx=1323;mm10_chrM	+	TCAGTATTAGGATTCCTAATCGCACTAGAACTAAACAACCTAACCATAAAACTATCAATAAATAAAGCAAATCCATATTCATCCTTCTCAACTTTACTGGGGTTTTTCCCATCTATTATT	120
MT	13340	13460	Target=1;ProbeIdx=1335;mm10_chrM	+	CACCGCATTACACCCATAAAATCTCTCAACCTAAGCCTAAAAACATCCCTAACTCTCCTAGACTTGATCTGGTTAGAAAAAACCATCCCAAAATCCACCTCAACTCTTCACACAAACATA	120
MT	13460	13580	Target=1;ProbeIdx=1347;mm10_chrM	+	ACCACTTTAACAACCAACCAAAAAGGCTTAATTAAATTGTACTTTATATCATTCCTAATTAACATCATCTTAATTATTATCTTATACTCAATTAATCTCGAGTAATCTCGATAATAATAA	120
MT	13580	13700	Target=1;ProbeIdx=1359;mm10_chrM	+	AAATACCCGCAAACAAAGATCACCCAGCTACTACCATCATTCAAGTAGCACAACTATATATTGCCGCTACCCCAATCCCTCCTTCCAACATAACTCCAACATCATCAACCTCATACATCA	120
MT	13700	13820	Target=1;ProbeIdx=1371;mm10_chrM	+	ACCAATCTCCCAAACCATCAAGATTAATTACTCCAACTTCATCATAATAATTAAGCACACAAATTAAAAAAACCTCTATAATCACCCCCAATACTAAAAAACCCAAAATTAATCAGTTAG	120
MT	13820	13940	Target=1;ProbeIdx=1383;mm10_chrM	+	ATCCCCAAGTCTCTGGATATTCCTCAGTAGCTATAGCAGTCGTATATCCAAACACAACCAACATCCCCCCTAAATAAATTAAAAAAACTATTAAACCTAAAAACGATCCACCAAACCCTA	120
MT	13940	14060	Target=1;ProbeIdx=1395;mm10_chrM	+	AAACCATTAAACAACCAACAAACCCACTAACAATTAAACCTAAACCTCCATAAATAGGTGAAGGCTTTAATGCTAACCCAAGACAACCAACCAAAAATAATGAACTTAAAACAAAAATAT	120
MT	14060	14180	Target=1;ProbeIdx=1407;mm10_chrM	+	AATTATTCATTATTTCTACACAGCATTCAACTGCGACCAATGACATGAAAAATCATCGTTGTAATTCAACTACAGAAACACCTAATGACAAACATACGAAAAACACACCCATTATTTAAA	120
MT	14180	14300	Target=1;ProbeIdx=1419;mm10_chrM	+	ATTATTAACCACTCATTCATTGACCTACCTGCCCCATCCAACATTTCATCATGATGAAACTTTGGGTCCCTTCTAGGAGTCTGCCTAATAGTCCAAATCATTACAGGTCTTTTCTTAGCC	120
MT	14300	14420	Target=1;ProbeIdx=1431;mm10_chrM	+	ATACACTACACATCAGATACAATAACAGCCTTTTCATCAGTAACACACATTTGTCGAGACGTAAATTACGGGTGACTAATCCGATATATACACGCAAACGGAGCCTCAATATTTTTTATT	120
MT	14420	14540	Target=1;ProbeIdx=1443;mm10_chrM	+	TGCTTATTCCTTCATGTCGGACGAGGCTTATATTATGGATCATATACATTTATAGAAACCTGAAACATTGGAGTACTTCTACTGTTCGCAGTCATAGCCACAGCATTTATAGGCTACGTC	120
MT	14540	14660	Target=1;ProbeIdx=1455;mm10_chrM	+	CTTCCATGAGGACAAATATCATTCTGAGGTGCCACAGTTATTACAAACCTCCTATCAGCCATCCCATATATTGGAACAACCCTAGTCGAATGAATTTGAGGGGGCTTCTCAGTAGACAAA	120
MT	14660	14780	Target=1;ProbeIdx=1467;mm10_chrM	+	GCCACCTTGACCCGATTCTTCGCTTTCCACTTCATCTTACCATTTATTATCGCGGCCCTAGCAATCGTTCACCTCCTCTTCCTCCACGAAACAGGATCAAACAACCCAACAGGATTAAAC	120
MT	14780	14900	Target=1;ProbeIdx=1479;mm10_chrM	+	TCAGATGCAGATAAAATTCCATTTCACCCCTACTATACAATCAAAGATATCCTAGGTATCCTAATCATATTCTTAATTCTCATAACCCTAGTATTATTTTTCCCAGACATACTAGGAGAC	120
MT	14900	15020	Target=1;ProbeIdx=1491;mm10_chrM	+	CCAGACAACTACATACCAGCTAATCCACTAAACACCCCACCCCATATTAAACCCGAATGATATTTCCTATTTGCATACGCCATTCTACGCTCAATCCCCAATAAACTAGGAGGTGTCCTA	120
MT	15020	15140	Target=1;ProbeIdx=1503;mm10_chrM	+	GCCTTAATCTTATCTATCCTAATTTTAGCCCTAATACCTTTCCTTCATACCTCAAAGCAACGAAGCCTAATATTCCGCCCAATCACACAAATTTTGTACTGAATCCTAGTAGCCAACCTA	120
MT	15140	15260	Target=1;ProbeIdx=1515;mm10_chrM	+	CTTATCTTAACCTGAATTGGGGGCCAACCAGTAGAACACCCATTTATTATCATTGGCCAACTAGCCTCCATCTCATACTTCTCAATCATCTTAATTCTTATACCAATCTCAGGAATTATC	120
MT	15260	15380	Target=1;ProbeIdx=1527;mm10_chrM	+	GAAGACAAAATACTAAAATTATATCCATGTCTTGATAGTATAAACATTACTCTGGTCTTGTAAACCTGAAATGAAGATCTTCTCTTCTCAAGACATCAAGAAGAAGGAGCTACTCCCCAC	120
MT	15380	15500	Target=1;ProbeIdx=1539;mm10_chrM	+	CACCAGCACCCAAAGCTGGTATTCTAATTAAACTACTTCTTGAGTACATAAATTTACATAGTACAACAGTACATTTATGTATATCGTACATTAAACTATTTTCCCCAAGCATATAAGCTA	120
MT	15500	15620	Target=1;ProbeIdx=1551;mm10_chrM	+	GTACATTAAATCAATGGTTCAGGTCATAAAATAATCATCAACATAAATCAATATATATACCATGAATATTATCTTAAACACATTAAACTAATGTTATAAGGACATATCTGTGTTATCTGA	120
MT	15620	15740	Target=1;ProbeIdx=1563;mm10_chrM	+	CATACACCATACAGTCATAAACTCTTCTCTTCCATATGACTATCCCCTTCCCCATTTGGTCTATTAATCTACCATCCTCCGTGAAACCAACAACCCGCCCACCAATGCCCCTCTTCTCGC	120
MT	15740	15860	Target=1;ProbeIdx=1575;mm10_chrM	+	TCCGGGCCCATTAAACTTGGGGGTAGCTAAACTGAAACTTTATCAGACATCTGGTTCTTACTTCAGGGCCATCAAATGCGTTATCGCCCATACGTTCCCCTTAAATAAGACATCTCGATG	120
MT	15860	15980	Target=1;ProbeIdx=1587;mm10_chrM	+	GTATCGGGTCTAATCAGCCCATGACCAACATAACTGTGGTGTCATGCATTTGGTATCTTTTTATTTTGGCCTACTTTCATCAACATAGCCGTCAAGGCATGAAAGGACAGCACACAGTCT	120
MT	15980	16100	Target=1;ProbeIdx=1599;mm10_chrM	+	AGACGCACCTACGGTGAAGAATCATTAGTCCGCAAAACCCAATCACCTAAGGCTAATTATTCATGCTTGTTAGACATAAATGCTACTCAATACCAAATTTTAACTCTCCAAACCCCCCAC	120
MT	16100	16220	Target=1;ProbeIdx=1611;mm10_chrM	+	CCCCTCCTCTTAATGCCAAACCCCAAAAACACTAAGAACTTGAAAGACATATAATATTAACTATCAAACCCTATGTCCTGATCAATTCTAGTAGTTCCCAAAATATGACTTATATTTTAG	120
MT	16170	16290	Target=1;ProbeIdx=1618;mm10_chrM	+	CTATGTCCTGATCAATTCTAGTAGTTCCCAAAATATGACTTATATTTTAGTACTTGTAAAAATTTTACAAAATCATGTTCCGTGAACCAAAACTCTAATCATACTCTATTACGCAATAAA	120

## Sheet: MitoProbe_v2(Mouse)
Chromosome	Start	Stop	Name	Strand	Seq	len
MT	50	170	mm10_chrM_v2_Probe1	+	AATTGTATCCCATAAACACAAAGGTTTGGTCCTGGCCTTATAATTAATTAGAGGTAAAATTACACATGCAAACCTCCATAGACCGGTGTAAAATCCCTTAAACATTTACTTAAAATTTAA	120
MT	170	290	mm10_chrM_v2_Probe2	+	GGAGAGGGTATCAAGCACATTAAAATAGCTTAAGACACCTTGCCTAGCCACACCCCCACGGGACTCAGCAGTGATAAATATTAAGCAATAAACGAAAGTTTGACTAAGTTATACCTCTTA	120
MT	290	410	mm10_chrM_v2_Probe3	+	GGGTTGGTAAATTTCGTGCCAGCCACCGCGGTCATACGATTAACCCAAACTAATTATCTTCGGCGTAAAACGTGTCAACTATAAATAAATAAATAGAATTAAAATCCAACTTATATGTGA	120
MT	410	530	mm10_chrM_v2_Probe4	+	AAATTCATTGTTAGGACCTAAACTCAATAACGAAAGTAATTCTAGTCATTTATAATACACGACAGCTAAGACCCAAACTGGGATTAGATACCCCACTATGCTTAGCCATAAACCTAAATA	120
MT	530	650	mm10_chrM_v2_Probe5	+	ATTAAATTTAACAAAACTATTTGCCAGAGAACTACTAGCCATAGCTTAAAACTCAAAGGACTTGGCGGTACTTTATATCCATCTAGAGGAGCCTGTTCTATAATCGATAAACCCCGCTCT	120
MT	650	770	mm10_chrM_v2_Probe6	+	ACCTCACCATCTCTTGCTAATTCAGCCTATATACCGCCATCTTCAGCAAACCCTAAAAAGGTATTAAAGTAAGCAAAAGAATCAAACATAAAAACGTTAGGTCAAGGTGTAGCCAATGAA	120
MT	770	890	mm10_chrM_v2_Probe7	+	ATGGGAAGAAATGGGCTACATTTTCTTATAAAAGAACATTACTATACCCTTTATGAAACTAAAGGACTAAGGAGGATTTAGTAGTAAATTAAGAATAGAGAGCTTAATTGAATTGAGCAA	120
MT	890	1010	mm10_chrM_v2_Probe8	+	TGAAGTACGCACACACCGCCCGTCACCCTCCTCAAATTAAATTAAACTTAACATAATTAATTTCTAGACATCCGTTTATGAGAGGAGATAAGTCGTAACAAGGTAAGCATACTGGAAAGT	120
MT	1010	1130	mm10_chrM_v2_Probe9	+	GTGCTTGGAATAATCATAGTGTAGCTTAATATTAAAGCATCTGGCCTACACCCAGAAGATTTCATGACCAATGAACACTCTGAACTAATCCTAGCCCTAGCCCTACACAAATATAATTAT	120
MT	1130	1250	mm10_chrM_v2_Probe10	+	ACTATTATATAAATCAAAACATTTATCCTACTAAAAGTATTGGAGAAAGAAATTCGTACATCTAGGAGCTATAGAACTAGTACCGCAAGGGAAAGATGAAAGACTAATTAAAAGTAAGAA	120
MT	1250	1370	mm10_chrM_v2_Probe11	+	CAAGCAAAGATTAAACCTTGTACCTTTTGCATAATGAACTAACTAGAAAACTTCTAACTAAAAGAATTACAGCTAGAAACCCCGAAACCAAACGAGCTACCTAAAAACAATTTTATGAAT	120
MT	1370	1490	mm10_chrM_v2_Probe12	+	CAACTCGTCTATGTGGCAAAATAGTGAGAAGATTTTTAGGTAGAGGTGAAAAGCCTAACGAGCTTGGTGATAGCTGGTTACCCAAAAAATGAATTTAAGTTCAATTTTAAACTTGCTAAA	120
MT	1490	1610	mm10_chrM_v2_Probe13	+	AAAACAACAAAATCAAAAAGTAAGTTTAGATTATAGCCAAAAGAGGGACAGCTCTTCTGGAACGGAAAAAACCTTTAATAGTGAATAATTAACAAAACAGCTTTTAACCATTGTAGGCCT	120
MT	1610	1730	mm10_chrM_v2_Probe14	+	AAAAGCAGCCACCAATAAAGAAAGCGTTCAAGCTCAACATAAAATTTCAATTAATTCCATAATTTACACCAACTTCCTAAACTTAAAATTGGGTTAATCTATAACTTTATAGATGCAACA	120
MT	1730	1850	mm10_chrM_v2_Probe15	+	CTGTTAGTATGAGTAACAAGAATTCCAATTCTCCAGGCATACGCGTATAACAACTCGGATAACCATTGTTAGTTAATCAGACTATAGGCAATAATCACACTATAAATAATCCACCTATAA	120
MT	1850	1970	mm10_chrM_v2_Probe16	+	CTTCTCTGTTAACCCAACACCGGAATGCCTAAAGGAAAGATCCAAAAAGATAAAAGGAACTCGGCAAACAAGAACCCCGCCTGTTTACCAAAAACATCACCTCTAGCATTACAAGTATTA	120
MT	1970	2090	mm10_chrM_v2_Probe17	+	GAGGCACTGCCTGCCCAGTGACTAAAGTTTAACGGCCGCGGTATCCTGACCGTGCAAAGGTAGCATAATCACTTGTTCCTTAATTAGGGACTAGCATGAACGGCTAAACGAGGGTCCAAC	120
MT	2090	2210	mm10_chrM_v2_Probe18	+	TGTCTCTTATCTTTAATCAGTGAAATTGACCTTTCAGTGAAGAGGCTGAAATATAATAATAAGACGAGAAGACCCTATGGAGCTTAAATTATATAACTTATCTATTTAATTTATTAAACC	120
MT	2210	2330	mm10_chrM_v2_Probe19	+	TAATGGCCCAAAAACTATAGTATAAGTTTGAAATTTCGGTTGGGGTGACCTCGGAGAATAAAAAATCCTCCGAATGATTATAACCTAGACTTACAAGTCAAAGTAAAATCAACATATCTT	120
MT	2330	2450	mm10_chrM_v2_Probe20	+	ATTGACCCAGATATATTTTGATCAACGGACCAAGTTACCCTAGGGATAACAGCGCAATCCTATTTAAGAGTTCATATCGACAATTAGGGTTTACGACCTCGATGTTGGATCAGGACATCC	120
MT	2450	2570	mm10_chrM_v2_Probe21	+	CAATGGTGTAGAAGCTATTAATGGTTCGTTTGTTCAACGATTAAAGTCCTACGTGATCTGAGTTCAGACCGGAGCAATCCAGGTCGGTTTCTATCTATTTACGATTTCTCCCAGTACGAA	120
MT	2570	2690	mm10_chrM_v2_Probe22	+	AGGACAAGAGAAATAGAGCCACCTTACAAATAAGCGCTCTCAACTTAATTTATGAATAAAATCTAAATAAAATATATACGTACACCCTCTAACCTAGAGAAGGTTATTAGGGTGGCAGAG	120
MT	2690	2810	mm10_chrM_v2_Probe23	+	CCAGGAAATTGCGTAAGACTTAAAACCTTGTTCCCAGAGGTTCAAATCCTCTCCCTAATAGTGTTCTTTATTAATATCCTAACACTCCTCGTCCCCATTCTAATCGCCATAGCCTTCCTA	120
MT	2810	2930	mm10_chrM_v2_Probe24	+	ACATTAGTAGAACGCAAAATCTTAGGGTACATACAACTACGAAAAGGCCCTAACATTGTTGGTCCATACGGCATTTTACAACCATTTGCAGACGCCATAAAATTATTTATAAAAGAACCA	120
MT	2930	3050	mm10_chrM_v2_Probe25	+	ATACGCCCTTTAACAACCTCTATATCCTTATTTATTATTGCACCTACCCTATCACTCACACTAGCATTAAGTCTATGAGTTCCCCTACCAATACCACACCCATTAATTAATTTAAACCTA	120
MT	3050	3170	mm10_chrM_v2_Probe26	+	GGGATTTTATTTATTTTAGCAACATCTAGCCTATCAGTTTACTCCATTCTATGATCAGGATGAGCCTCAAACTCCAAATACTCACTATTCGGAGCTTTACGAGCCGTAGCCCAAACAATT	120
MT	3170	3290	mm10_chrM_v2_Probe27	+	TCATATGAAGTAACCATAGCTATTATCCTTTTATCAGTTCTATTAATAAATGGATCCTACTCTCTACAAACACTTATTACAACCCAAGAACACATATGATTACTTCTGCCAGCCTGACCC	120
MT	3290	3410	mm10_chrM_v2_Probe28	+	ATAGCCATAATATGATTTATCTCAACCCTAGCAGAAACAAACCGGGCCCCCTTCGACCTGACAGAAGGAGAATCAGAATTAGTATCAGGGTTTAACGTAGAATACGCAGCCGGCCCATTC	120
MT	3410	3530	mm10_chrM_v2_Probe29	+	GCGTTATTCTTTATAGCAGAGTACACTAACATTATTCTAATAAACGCCCTAACAACTATTATCTTCCTAGGACCCCTATACTATATCAATTTACCAGAACTCTACTCAACTAACTTCATA	120
MT	3530	3650	mm10_chrM_v2_Probe30	+	ATAGAAGCTCTACTACTATCATCAACATTCCTATGGATCCGAGCATCTTATCCACGCTTCCGTTACGATCAACTTATACATCTTCTATGAAAAAACTTTCTACCCCTAACACTAGCATTA	120
MT	3650	3770	mm10_chrM_v2_Probe31	+	TGTATGTGACATATTTCTTTACCAATTTTTACAGCGGGAGTACCACCATACATATAGAAATATGTCTGATAAAAGAATTACTTTGATAGAGTAAATTATAGAGGTTCAAGCCCTCTTATT	120
MT	3770	3890	mm10_chrM_v2_Probe32	+	TCTAGGACAATAGGAATTGAACCTACACTTAAGAATTCAAAATTCTCCGTGCTACCTAAACACCTTATCCTAATAGTAAGGTCAGCTAATTAAGCTATCGGGCCCATACCCCGAAAACGT	120
MT	3890	4010	mm10_chrM_v2_Probe33	+	TGGTTTAAATCCTTCCCGTACTAATAAATCCTATCACCCTTGCCATCATCTACTTCACAATCTTCTTAGGTCCTGTAATCACAATATCCAGCACCAACCTAATACTAATATGAGTAGGCC	120
MT	4010	4130	mm10_chrM_v2_Probe34	+	TGGAATTCAGCCTACTAGCAATTATCCCCATACTAATCAACAAAAAAAACCCACGATCAACTGAAGCAGCAACAAAATACTTCGTCACACAAGCAACAGCCTCAATAATTATCCTCCTGG	120
MT	4130	4250	mm10_chrM_v2_Probe35	+	CCATCGTACTCAACTATAAACAACTAGGAACATGAATATTTCAACAACAAACAAACGGTCTTATCCTTAACATAACATTAATAGCCCTATCCATAAAACTAGGCCTCGCCCCATTCCACT	120
MT	4250	4370	mm10_chrM_v2_Probe36	+	TCTGATTACCAGAAGTAACTCAAGGGATCCCACTGCACATAGGACTTATTCTTCTTACATGACAAAAAATTGCTCCCCTATCAATTTTAATTCAAATTTACCCGCTACTCAACTCTACTA	120
MT	4370	4490	mm10_chrM_v2_Probe37	+	TCATTTTAATACTAGCAATTACTTCTATTTTCATAGGGGCATGAGGAGGACTTAACCAAACACAAATACGAAAAATTATAGCCTATTCATCAATTGCCCACATAGGATGAATATTAGCAA	120
MT	4490	4610	mm10_chrM_v2_Probe38	+	TTCTTCCTTACAACCCATCCCTCACTCTACTCAACCTCATAATCTATATTATTCTTACAGCCCCTATATTCATAGCACTTATACTAAATAACTCTATAACCATCAACTCAATCTCACTTC	120
MT	4610	4730	mm10_chrM_v2_Probe39	+	TATGAAATAAAACTCCAGCAATACTAACTATAATCTCACTGATATTACTATCCCTAGGAGGCCTTCCACCACTAACAGGATTCTTACCAAAATGAATTATCATCACAGAACTTATAAAAA	120
MT	4730	4850	mm10_chrM_v2_Probe40	+	ACAACTGTCTAATTATAGCAACACTCATAGCAATAATAGCTCTACTAAACCTATTCTTTTATACTCGCCTAATTTATTCCACTTCACTAACAATATTTCCAACCAACAATAACTCAAAAA	120
MT	4850	4970	mm10_chrM_v2_Probe41	+	TAATAACTCACCAAACAAAAACTAAACCCAACCTAATATTTTCCACCCTAGCTATCATAAGCACAATAACCCTACCCCTAGCCCCCCAACTAATTACCTAGAAGTTTAGGATATACTAGT	120
MT	4970	5090	mm10_chrM_v2_Probe42	+	CCGCGAGCCTTCAAAGCCCTAAGAAAACACACAAGTTTAACTTCTGATAAGGACTGTAAGACTTCATCCTACATCTATTGAATGCAAATCAATTGCTTTAATTAAGCTAAGACCTCAACT	120
MT	5090	5210	mm10_chrM_v2_Probe43	+	AGATTGGCAGGAATTAAACCTACGAAAATTTAGTTAACAGCTAAATACCCTATTACTGGCTTCAATCTACTTCTACCGCCGAAAAAAAAAAATGGCGGTAGAAGTCTTAGTAGAGATTTC	120
MT	5210	5330	mm10_chrM_v2_Probe44	+	TCTACACCTTCGAATTTGCAATTCGACATGAATATCACCTTAAGACCTCTGGTAAAAAGAGGATTTAAACCTCTGTGTTTAGATTTACAGTCTAATGCTTACTCAGCCATTTTACCTATG	120
MT	5330	5450	mm10_chrM_v2_Probe45	+	TTCATTAATCGTTGATTATTCTCAACCAATCACAAAGATATCGGAACCCTCTATCTACTATTCGGAGCCTGAGCGGGAATAGTGGGTACTGCACTAAGTATTTTAATTCGAGCAGAATTA	120
MT	5450	5570	mm10_chrM_v2_Probe46	+	GGTCAACCAGGTGCACTTTTAGGAGATGACCAAATTTACAATGTTATCGTAACTGCCCATGCTTTTGTTATAATTTTCTTCATAGTAATACCAATAATAATTGGAGGCTTTGGAAACTGA	120
MT	5570	5690	mm10_chrM_v2_Probe47	+	CTTGTCCCACTAATAATCGGAGCCCCAGATATAGCATTCCCACGAATAAATAATATAAGTTTTTGACTCCTACCACCATCATTTCTCCTTCTCCTAGCATCATCAATAGTAGAAGCAGGA	120
MT	5690	5810	mm10_chrM_v2_Probe48	+	GCAGGAACAGGATGAACAGTCTACCCACCTCTAGCCGGAAATCTAGCCCATGCAGGAGCATCAGTAGACCTAACAATTTTCTCCCTTCATTTAGCTGGAGTGTCATCTATTTTAGGTGCA	120
MT	5810	5930	mm10_chrM_v2_Probe49	+	ATTAATTTTATTACCACTATTATCAACATGAAACCCCCAGCCATAACACAGTATCAAACTCCACTATTTGTCTGATCCGTACTTATTACAGCCGTACTGCTCCTATTATCACTACCAGTG	120
MT	5930	6050	mm10_chrM_v2_Probe50	+	CTAGCCGCAGGCATTACTATACTACTAACAGACCGCAACCTAAACACAACTTTCTTTGATCCCGCTGGAGGAGGGGACCCAATTCTCTACCAGCATCTGTTCTGATTCTTTGGGCACCCA	120
MT	6050	6170	mm10_chrM_v2_Probe51	+	GAAGTTTATATTCTTATCCTCCCAGGATTTGGAATTATTTCACATGTAGTTACTTACTACTCCGGAAAAAAAGAACCTTTCGGCTATATAGGAATAGTATGAGCAATAATGTCTATTGGC	120
MT	6170	6290	mm10_chrM_v2_Probe52	+	TTTCTAGGCTTTATTGTATGAGCCCACCACATATTCACAGTAGGATTAGATGTAGACACACGAGCTTACTTTACATCAGCCACTATAATTATCGCAATTCCTACCGGTGTCAAAGTATTT	120
MT	6290	6410	mm10_chrM_v2_Probe53	+	AGCTGACTTGCAACCCTACACGGAGGTAATATTAAATGATCTCCAGCTATACTATGAGCCTTAGGCTTTATTTTCTTATTTACAGTTGGTGGTCTAACCGGAATTGTTTTATCCAACTCA	120
MT	6410	6530	mm10_chrM_v2_Probe54	+	TCCCTTGACATCGTGCTTCACGATACATACTATGTAGTAGCCCATTTCCACTATGTTCTATCAATGGGAGCAGTGTTTGCTATCATAGCAGGATTTGTTCACTGATTCCCATTATTTTCA	120
MT	6530	6650	mm10_chrM_v2_Probe55	+	GGCTTCACCCTAGATGACACATGAGCAAAAGCCCACTTCGCCATCATATTCGTAGGAGTAAACATAACATTCTTCCCTCAACATTTCCTGGGCCTTTCAGGAATACCACGACGCTACTCA	120
MT	6650	6770	mm10_chrM_v2_Probe56	+	GACTACCCAGATGCTTACACCACATGAAACACTGTCTCTTCTATAGGATCATTTATTTCACTAACAGCTGTTCTCATCATGATCTTTATAATTTGAGAGGCCTTTGCTTCAAAACGAGAA	120
MT	6770	6890	mm10_chrM_v2_Probe57	+	GTAATATCAGTATCGTATGCTTCAACAAATTTAGAATGACTTCATGGCTGCCCTCCACCATATCACACATTCGAGGAACCAACCTATGTAAAAGTAAAATAAGAAAGGAAGGAATCGAAC	120
MT	6890	7010	mm10_chrM_v2_Probe58	+	CCCCTAAAATTGGTTTCAAGCCAATCTCATATCCTATATGTCTTTCTCAATAAGATATTAGTAAAATCAATTACATAACTTTGTCAAAGTTAAATTATAGATCAATAATCTATATATCTT	120
MT	7010	7130	mm10_chrM_v2_Probe59	+	ATATGGCCTACCCATTCCAACTTGGTCTACAAGACGCCACATCCCCTATTATAGAAGAGCTAATAAATTTCCATGATCACACACTAATAATTGTTTTCCTAATTAGCTCCTTAGTCCTCT	120
MT	7130	7250	mm10_chrM_v2_Probe60	+	ATATCATCTCGCTAATATTAACAACAAAACTAACACATACAAGCACAATAGATGCACAAGAAGTTGAAACCATTTGAACTATTCTACCAGCTGTAATCCTTATCATAATTGCTCTCCCCT	120
MT	7250	7370	mm10_chrM_v2_Probe61	+	CTCTACGCATTCTATATATAATAGACGAAATCAACAACCCCGTATTAACCGTTAAAACCATAGGGCACCAATGATACTGAAGCTACGAATATACTGACTATGAAGACCTATGCTTTGATT	120
MT	7370	7490	mm10_chrM_v2_Probe62	+	CATATATAATCCCAACAAACGACCTAAAACCTGGTGAACTACGACTGCTAGAAGTTGATAACCGAGTCGTTCTGCCAATAGAACTTCCAATCCGTATATTAATTTCATCTGAAGACGTCC	120
MT	7490	7610	mm10_chrM_v2_Probe63	+	TCCACTCATGAGCAGTCCCCTCCCTAGGACTTAAAACTGATGCCATCCCAGGCCGACTAAATCAAGCAACAGTAACATCAAACCGACCAGGGTTATTCTATGGCCAATGCTCTGAAATTT	120
MT	7610	7730	mm10_chrM_v2_Probe64	+	GTGGATCTAACCATAGCTTTATGCCCATTGTCCTAGAAATGGTTCCACTAAAATATTTCGAAAACTGATCTGCTTCAATAATTTAATTTCACTATGAAGCTAAGAGCGTTAACCTTTTAA	120
MT	7730	7850	mm10_chrM_v2_Probe65	+	GTTAAAGTTAGAGACCTTAAAATCTCCATAGTGATATGCCACAACTAGATACATCAACATGATTTATCACAATTATCTCATCAATAATTACCCTATTTATCTTATTTCAACTAAAAGTCT	120
MT	7850	7970	mm10_chrM_v2_Probe66	+	CATCACAAACATTCCCACTGGCACCTTCACCAAAATCACTAACAACCATAAAAGTAAAAACCCCTTGAGAATTAAAATGAACGAAAATCTATTTGCCTCATTCATTACCCCAACAATAAT	120
MT	7970	8090	mm10_chrM_v2_Probe67	+	AGGATTCCCAATCGTTGTAGCCATCATTATATTTCCTTCAATCCTATTCCCATCCTCAAAACGCCTAATCAACAACCGTCTCCATTCTTTCCAACACTGACTAGTTAAACTTATTATCAA	120
MT	8090	8210	mm10_chrM_v2_Probe68	+	ACAAATAATGCTAATCCACACACCAAAAGGACGAACATGAACCCTAATAATTGTTTCCCTAATCATATTTATTGGATCAACAAATCTCCTAGGCCTTTTACCACATACATTTACACCTAC	120
MT	8210	8330	mm10_chrM_v2_Probe69	+	TACCCAACTATCCATAAATCTAAGTATAGCCATTCCACTATGAGCTGGAGCCGTAATTACAGGCTTCCGACACAAACTAAAAAGCTCACTTGCCCACTTCCTTCCACAAGGAACTCCAAT	120
MT	8330	8450	mm10_chrM_v2_Probe70	+	TTCACTAATTCCAATACTTATTATTATTGAAACAATTAGCCTATTTATTCAACCAATGGCATTAGCAGTCCGGCTTACAGCTAACATTACTGCAGGACACTTATTAATACACCTAATCGG	120
MT	8450	8570	mm10_chrM_v2_Probe71	+	AGGAGCTACTCTAGTATTAATAAATATTAGCCCACCAACAGCTACCATTACATTTATTATTTTACTTCTACTCACAATTCTAGAATTTGCAGTAGCATTAATTCAAGCCTACGTATTCAC	120
MT	8570	8690	mm10_chrM_v2_Probe72	+	CCTCCTAGTAAGCCTATATCTACATGATAATACATAATGACCCACCAAACTCATGCATATCACATAGTTAATCCAAGTCCATGACCATTAACTGGAGCCTTTTCAGCCCTCCTTCTAACA	120
MT	8690	8810	mm10_chrM_v2_Probe73	+	TCAGGTCTAGTAATATGATTTCACTATAATTCAATTACACTATTAACCCTTGGCCTACTCACCAATATCCTCACAATATATCAATGATGACGAGACGTAATTCGTGAAGGAACCTACCAA	120
MT	8810	8930	mm10_chrM_v2_Probe74	+	GGCCACCACACTCCTATTGTACAAAAAGGACTACGATATGGTATAATTCTATTCATCGTCTCGGAAGTATTTTTCTTTGCAGGATTCTTCTGAGCGTTCTATCATTCTAGCCTCGTACCA	120
MT	8930	9050	mm10_chrM_v2_Probe75	+	ACACATGATCTAGGAGGCTGCTGACCTCCAACAGGAATTTCACCACTTAACCCTCTAGAAGTCCCACTACTTAATACTTCAGTACTTCTAGCATCAGGTGTTTCAATTACATGAGCTCAT	120
MT	9050	9170	mm10_chrM_v2_Probe76	+	CATAGCCTTATAGAAGGTAAACGAAACCACATAAATCAAGCCCTACTAATTACCATTATACTAGGACTTTACTTCACCATCCTCCAAGCTTCAGAATACTTTGAAACATCATTCTCCATT	120
MT	9170	9290	mm10_chrM_v2_Probe77	+	TCAGATGGTATCTATGGTTCTACATTCTTCATGGCTACTGGATTCCATGGACTCCATGTAATTATTGGATCAACATTCCTTATTGTTTGCCTACTACGACAACTAAAATTTCACTTCACA	120
MT	9290	9410	mm10_chrM_v2_Probe78	+	TCAAAACATCACTTCGGATTTGAAGCCGCAGCATGATACTGACATTTTGTAGACGTAGTCTGACTTTTCCTATACGTCTCCATTTATTGATGAGGATCTTACTCCCTTAGTATAATTAAT	120
MT	9410	9530	mm10_chrM_v2_Probe79	+	ATAACTGACTTCCAATTAGTAGATTCTGAATAAACCCAGAAGAGAGTAATTAACCTGTACACTGTTATCTTCATTAATATTTTATTATCCCTAACGCTAATTCTAGTTGCATTCTGACTC	120
MT	9530	9650	mm10_chrM_v2_Probe80	+	CCCCAAATAAATCTGTACTCAGAAAAAGCAAATCCATATGAATGCGGATTCGACCCTACAAGCTCTGCACGTCTACCATTCTCAATAAAATTTTTCTTGGTAGCAATTACATTTCTATTA	120
MT	9650	9770	mm10_chrM_v2_Probe81	+	TTTGACCTAGAAATTGCTCTTCTACTTCCACTACCATGAGCAATTCAAACAATTAAAACCTCTACTATAATAATTATAGCCTTTATTCTAGTCACAATTCTATCTCTAGGCCTAGCATAT	120
MT	9770	9890	mm10_chrM_v2_Probe82	+	GAATGAACACAAAAAGGATTAGAATGAACAGAGTAAATGGTAATTAGTTTAAAAAAAATTAATGATTTCGACTCATTAGATTATGATGATGTTCATAATTACCAATATGCCATCTACCTT	120
MT	9890	10010	mm10_chrM_v2_Probe83	+	CTTCAACCTCACCATAGCCTTCTCACTATCACTTCTAGGGACACTTATATTTCGCTCTCACCTAATATCCACATTACTATGCCTGGAAGGCATAGTATTATCCTTATTTATTATAACTTC	120
MT	10010	10130	mm10_chrM_v2_Probe84	+	AGTAACTTCCCTAAACTCCAACTCCATAAGCTCCATACCAATCCCCATCACCATCTTAGTTTTCGCAGCCTGCGAAGCAGCTGTAGGACTAGCCCTACTAGTAAAAGTTTCAAACACGTA	120
MT	10130	10250	mm10_chrM_v2_Probe85	+	CGGAACAGATTACGTCCAAAATCTCAACCTACTACAATGCTAAAAATTATTCTTCCCTCACTAATGCTACTACCACTAACCTGACTATCAAGCCCTAAAAAAACCTGAACAAACGTAACC	120
MT	10250	10370	mm10_chrM_v2_Probe86	+	TCATATAGTTTTCTAATTAGTTTAACCAGCCTAACACTTCTATGACAAACCGACGAAAATTATAAAAACTTTTCAAATATATTCTCCTCAGACCCCCTATCCACACCATTAATTATTTTA	120
MT	10370	10490	mm10_chrM_v2_Probe87	+	ACAGCCTGATTACTGCCACTAATATTAATAGCTAGCCAAAACCACCTAAAAAAAGATAATAACGTACTACAAAAACTCTACATCTCAATACTAATCAGCTTACAAATTCTCCTAATCATA	120
MT	10490	10610	mm10_chrM_v2_Probe88	+	ACCTTTTCAGCAACTGAACTAATTATATTTTATATTTTATTTGAAGCAACCTTAATCCCAACACTTATTATTATTACCCGATGAGGGAACCAAACTGAACGCCTAAACGCAGGGATTTAT	120
MT	10610	10730	mm10_chrM_v2_Probe89	+	TTCCTATTTTATACCCTAATCGGTTCTATTCCACTGCTAATTGCCCTCATCTTAATCCAAAACCATGTAGGAACCCTAAACCTCATAATTTTATCATTCACAACACACACCTTAGACGCT	120
MT	10730	10850	mm10_chrM_v2_Probe90	+	TCATGATCTAACAACTTACTATGGTTGGCATGCATAATAGCATTTCTTATTAAAATACCATTATATGGAGTTCACCTATGACTACCAAAAGCCCATGTTGAAGCTCCAATTGCTGGGTCA	120
MT	10850	10970	mm10_chrM_v2_Probe91	+	ATAATTCTAGCAGCTATTCTTCTAAAATTAGGTAGTTACGGAATAATTCGCATCTCCATTATTCTAGACCCACTAACAAAATATATAGCATACCCCTTCATCCTTCTCTCCCTATGAGGA	120
MT	10970	11090	mm10_chrM_v2_Probe92	+	ATAATTATAACTAGCTCAATCTGCTTACGCCAAACAGATTTAAAATCACTAATCGCCTACTCCTCAGTTAGCCACATAGCACTTGTTATTGCATCAATCATAATCCAAACTCCATGAAGC	120
MT	11090	11210	mm10_chrM_v2_Probe93	+	TTCATAGGAGCAACAATACTAATAATCGCACATGGCCTCACATCATCACTCCTATTCTGCCTAGCAAACTCCAACTACGAACGGATCCACAGCCGTACTATAATCATGGCCCGAGGACTT	120
MT	11210	11330	mm10_chrM_v2_Probe94	+	CAAATGGTCTTCCCACTTATAGCCACATGATGACTGATAGCAAGTCTAGCTAATCTAGCTCTACCCCCTTCAATCAATCTAATAGGAGAATTATTCATTACCATATCATTATTTTCTTGA	120
MT	11330	11450	mm10_chrM_v2_Probe95	+	TCAAACTTTACCATTATTCTTATAGGAATTAACATTATTATTACAGGTATATACTCAATATACATAATTATTACCACCCAACGCGGCAAACTAACCAACCATATAATTAACCTCCAACCC	120
MT	11450	11570	mm10_chrM_v2_Probe96	+	TCACACACACGAGAACTAACACTAATAGCCCTTCACATAATTCCACTTATTCTTCTAACTACCAGTCCAAAACTAATTACAGGCCTGACAATATGTGAATATAGTTTACAAAAAACATTA	120
MT	11570	11690	mm10_chrM_v2_Probe97	+	GACTGTGAATCTGACAACAGGAAATAAACCTCCTTATTCACCAAGAAAGATTGCAAGAACTGCTAATTCATGCTTCCATGTTTAAAAACATGGCTTTCTTACTTTTATAGGATAATAGTA	120
MT	11690	11810	mm10_chrM_v2_Probe98	+	ATCCATTGGTCTTAGGAACCAAAAACCTTGGTGCAAATCCAAATAAAAGTAATCAATATTTTCACAACCTCAATCTTATTAATCTTCATTCTTCTACTATCCCCAATCCTAATTTCAATA	120
MT	11810	11930	mm10_chrM_v2_Probe99	+	TCAAACCTAATTAAACACATCAACTTCCCACTGTACACCACCACATCAATCAAATTCTCCTTCATTATTAGCCTCTTACCCCTATTAATATTTTTCCACAATAATATAGAATATATAATT	120
MT	11930	12050	mm10_chrM_v2_Probe100	+	ACAACCTGGCACTGAGTCACCATAAATTCAATAGAACTTAAAATAAGCTTCAAAACTGACTTTTTCTCTATCCTGTTTACATCTGTAGCCCTTTTTGTCACATGATCAATTATACAATTC	120
MT	12050	12170	mm10_chrM_v2_Probe101	+	TCTTCATGATATATACACTCAGACCCAAACATCAATCGATTCATTAAATATCTTACACTATTCCTGATTACCATGCTTATCCTCACCTCAGCCAACAACATATTTCAACTTTTCATTGGC	120
MT	12170	12290	mm10_chrM_v2_Probe102	+	TGAGAAGGGGTGGGAATTATATCTTTCCTACTAATTGGATGATGGTACGGACGAACAGACGCAAATACTGCAGCCCTACAAGCAATCCTCTATAACCGCATCGGAGACATCGGATTCATT	120
MT	12290	12410	mm10_chrM_v2_Probe103	+	TTAGCTATAGTTTGATTTTCCCTAAACATAAACTCATGAGAACTTCAACAGATTATATTCTCCAACAACAACGACAATCTAATTCCACTTATAGGCCTATTAATCGCAGCTACAGGAAAA	120
MT	12410	12530	mm10_chrM_v2_Probe104	+	TCAGCACAATTTGGCCTCCACCCATGACTACCATCAGCAATAGAAGGCCCTACACCAGTTTCAGCACTACTACACTCAAGTACAATAGTAGTTGCAGGAATTTTCCTACTGGTCCGATTC	120
MT	12530	12650	mm10_chrM_v2_Probe105	+	CACCCCCTCACGACTAATAATAACTTTATTTTAACAACTATACTTTGCCTCGGAGCCCTAACCACATTATTTACAGCTATTTGTGCTCTCACCCAAAACGACATCAAAAAAATCATTGCC	120
MT	12650	12770	mm10_chrM_v2_Probe106	+	TTCTCTACATCAAGCCAACTAGGCCTGATAATAGTGACGCTAGGAATAAACCAACCACACCTAGCATTCCTACACATCTGTACCCACGCATTCTTCAAAGCTATACTCTTTATATGCTCT	120
MT	12770	12890	mm10_chrM_v2_Probe107	+	GGCTCAATCATTCATAGCCTGGCAGACGAACAAGACATCCGAAAAATAGGAAACATCACAAAAATCATACCATTCACATCATCATGCCTAGTAATCGGAAGCCTCGCCCTCACAGGAATA	120
MT	12890	13010	mm10_chrM_v2_Probe108	+	CCATTCCTAACAGGGTTCTACTCAAAAGACCTAATTATTGAAGCAATTAATACCTGCAACACCAACGCCTGAGCCCTACTAATTACACTAATCGCCACTTCTATAACAGCTATGTACAGC	120
MT	13010	13130	mm10_chrM_v2_Probe109	+	ATACGAATCATTTACTTCGTAACAATAACAAAACCGCGTTTTCCCCCCCTAATCTCCATTAACGAAAATGACCCAGACCTCATAAACCCAATCAAACGCCTAGCATTCGGAAGCATCTTT	120
MT	13130	13250	mm10_chrM_v2_Probe110	+	GCAGGATTTGTCATCTCATATAATATTCCACCAACCAGCATTCCAGTCCTCACAATACCATGATTTTTAAAAACCACAGCCCTAATTATTTCAGTATTAGGATTCCTAATCGCACTAGAA	120
MT	13250	13370	mm10_chrM_v2_Probe111	+	CTAAACAACCTAACCATAAAACTATCAATAAATAAAGCAAATCCATATTCATCCTTCTCAACTTTACTGGGGTTTTTCCCATCTATTATTCACCGCATTACACCCATAAAATCTCTCAAC	120
MT	13370	13490	mm10_chrM_v2_Probe112	+	CTAAGCCTAAAAACATCCCTAACTCTCCTAGACTTGATCTGGTTAGAAAAAACCATCCCAAAATCCACCTCAACTCTTCACACAAACATAACCACTTTAACAACCAACCAAAAAGGCTTA	120
MT	13490	13610	mm10_chrM_v2_Probe113	+	ATTAAATTGTACTTTATATCATTCCTAATTAACATCATCTTAATTATTATCTTATACTCAATTAATCTCGAGTAATCTCGATAATAATAAAAATACCCGCAAACAAAGATCACCCAGCTA	120
MT	13610	13730	mm10_chrM_v2_Probe114	+	CTACCATCATTCAAGTAGCACAACTATATATTGCCGCTACCCCAATCCCTCCTTCCAACATAACTCCAACATCATCAACCTCATACATCAACCAATCTCCCAAACCATCAAGATTAATTA	120
MT	13730	13850	mm10_chrM_v2_Probe115	+	CTCCAACTTCATCATAATAATTAAGCACACAAATTAAAAAAACCTCTATAATCACCCCCAATACTAAAAAACCCAAAATTAATCAGTTAGATCCCCAAGTCTCTGGATATTCCTCAGTAG	120
MT	13850	13970	mm10_chrM_v2_Probe116	+	CTATAGCAGTCGTATATCCAAACACAACCAACATCCCCCCTAAATAAATTAAAAAAACTATTAAACCTAAAAACGATCCACCAAACCCTAAAACCATTAAACAACCAACAAACCCACTAA	120
MT	13970	14090	mm10_chrM_v2_Probe117	+	CAATTAAACCTAAACCTCCATAAATAGGTGAAGGCTTTAATGCTAACCCAAGACAACCAACCAAAAATAATGAACTTAAAACAAAAATATAATTATTCATTATTTCTACACAGCATTCAA	120
MT	14090	14210	mm10_chrM_v2_Probe118	+	CTGCGACCAATGACATGAAAAATCATCGTTGTAATTCAACTACAGAAACACCTAATGACAAACATACGAAAAACACACCCATTATTTAAAATTATTAACCACTCATTCATTGACCTACCT	120
MT	14210	14330	mm10_chrM_v2_Probe119	+	GCCCCATCCAACATTTCATCATGATGAAACTTTGGGTCCCTTCTAGGAGTCTGCCTAATAGTCCAAATCATTACAGGTCTTTTCTTAGCCATACACTACACATCAGATACAATAACAGCC	120
MT	14330	14450	mm10_chrM_v2_Probe120	+	TTTTCATCAGTAACACACATTTGTCGAGACGTAAATTACGGGTGACTAATCCGATATATACACGCAAACGGAGCCTCAATATTTTTTATTTGCTTATTCCTTCATGTCGGACGAGGCTTA	120
MT	14450	14570	mm10_chrM_v2_Probe121	+	TATTATGGATCATATACATTTATAGAAACCTGAAACATTGGAGTACTTCTACTGTTCGCAGTCATAGCCACAGCATTTATAGGCTACGTCCTTCCATGAGGACAAATATCATTCTGAGGT	120
MT	14570	14690	mm10_chrM_v2_Probe122	+	GCCACAGTTATTACAAACCTCCTATCAGCCATCCCATATATTGGAACAACCCTAGTCGAATGAATTTGAGGGGGCTTCTCAGTAGACAAAGCCACCTTGACCCGATTCTTCGCTTTCCAC	120
MT	14690	14810	mm10_chrM_v2_Probe123	+	TTCATCTTACCATTTATTATCGCGGCCCTAGCAATCGTTCACCTCCTCTTCCTCCACGAAACAGGATCAAACAACCCAACAGGATTAAACTCAGATGCAGATAAAATTCCATTTCACCCC	120
MT	14810	14930	mm10_chrM_v2_Probe124	+	TACTATACAATCAAAGATATCCTAGGTATCCTAATCATATTCTTAATTCTCATAACCCTAGTATTATTTTTCCCAGACATACTAGGAGACCCAGACAACTACATACCAGCTAATCCACTA	120
MT	14930	15050	mm10_chrM_v2_Probe125	+	AACACCCCACCCCATATTAAACCCGAATGATATTTCCTATTTGCATACGCCATTCTACGCTCAATCCCCAATAAACTAGGAGGTGTCCTAGCCTTAATCTTATCTATCCTAATTTTAGCC	120
MT	15050	15170	mm10_chrM_v2_Probe126	+	CTAATACCTTTCCTTCATACCTCAAAGCAACGAAGCCTAATATTCCGCCCAATCACACAAATTTTGTACTGAATCCTAGTAGCCAACCTACTTATCTTAACCTGAATTGGGGGCCAACCA	120
MT	15170	15290	mm10_chrM_v2_Probe127	+	GTAGAACACCCATTTATTATCATTGGCCAACTAGCCTCCATCTCATACTTCTCAATCATCTTAATTCTTATACCAATCTCAGGAATTATCGAAGACAAAATACTAAAATTATATCCATGT	120
MT	15290	15410	mm10_chrM_v2_Probe128	+	CTTGATAGTATAAACATTACTCTGGTCTTGTAAACCTGAAATGAAGATCTTCTCTTCTCAAGACATCAAGAAGAAGGAGCTACTCCCCACCACCAGCACCCAAAGCTGGTATTCTAATTA	120
MT	15410	15530	mm10_chrM_v2_Probe129	+	AACTACTTCTTGAGTACATAAATTTACATAGTACAACAGTACATTTATGTATATCGTACATTAAACTATTTTCCCCAAGCATATAAGCTAGTACATTAAATCAATGGTTCAGGTCATAAA	120
MT	15530	15650	mm10_chrM_v2_Probe130	+	ATAATCATCAACATAAATCAATATATATACCATGAATATTATCTTAAACACATTAAACTAATGTTATAAGGACATATCTGTGTTATCTGACATACACCATACAGTCATAAACTCTTCTCT	120
MT	15650	15770	mm10_chrM_v2_Probe131	+	TCCATATGACTATCCCCTTCCCCATTTGGTCTATTAATCTACCATCCTCCGTGAAACCAACAACCCGCCCACCAATGCCCCTCTTCTCGCTCCGGGCCCATTAAACTTGGGGGTAGCTAA	120
MT	15770	15890	mm10_chrM_v2_Probe132	+	ACTGAAACTTTATCAGACATCTGGTTCTTACTTCAGGGCCATCAAATGCGTTATCGCCCATACGTTCCCCTTAAATAAGACATCTCGATGGTATCGGGTCTAATCAGCCCATGACCAACA	120
MT	15890	16010	mm10_chrM_v2_Probe133	+	TAACTGTGGTGTCATGCATTTGGTATCTTTTTATTTTGGCCTACTTTCATCAACATAGCCGTCAAGGCATGAAAGGACAGCACACAGTCTAGACGCACCTACGGTGAAGAATCATTAGTC	120
MT	16010	16130	mm10_chrM_v2_Probe134	+	CGCAAAACCCAATCACCTAAGGCTAATTATTCATGCTTGTTAGACATAAATGCTACTCAATACCAAATTTTAACTCTCCAAACCCCCCACCCCCTCCTCTTAATGCCAAACCCCAAAAAC	120
MT	16130	16250	mm10_chrM_v2_Probe135	+	ACTAAGAACTTGAAAGACATATAATATTAACTATCAAACCCTATGTCCTGATCAATTCTAGTAGTTCCCAAAATATGACTTATATTTTAGTACTTGTAAAAATTTTACAAAATCATGTTC	120

## Sheet: MitoProbe_v3(Mouse)
Chromosome	Start	Stop	Name	Strand	Seq	len
MT	80	200	mm10_chrM_v3_Probe1	+	CCTGGCCTTATAATTAATTAGAGGTAAAATTACACATGCAAACCTCCATAGACCGGTGTAAAATCCCTTAAACATTTACTTAAAATTTAAGGAGAGGGTATCAAGCACATTAAAATAGCT	120
MT	200	320	mm10_chrM_v3_Probe2	+	TAAGACACCTTGCCTAGCCACACCCCCACGGGACTCAGCAGTGATAAATATTAAGCAATAAACGAAAGTTTGACTAAGTTATACCTCTTAGGGTTGGTAAATTTCGTGCCAGCCACCGCG	120
MT	320	440	mm10_chrM_v3_Probe3	+	GTCATACGATTAACCCAAACTAATTATCTTCGGCGTAAAACGTGTCAACTATAAATAAATAAATAGAATTAAAATCCAACTTATATGTGAAAATTCATTGTTAGGACCTAAACTCAATAA	120
MT	440	560	mm10_chrM_v3_Probe4	+	CGAAAGTAATTCTAGTCATTTATAATACACGACAGCTAAGACCCAAACTGGGATTAGATACCCCACTATGCTTAGCCATAAACCTAAATAATTAAATTTAACAAAACTATTTGCCAGAGA	120
MT	560	680	mm10_chrM_v3_Probe5	+	ACTACTAGCCATAGCTTAAAACTCAAAGGACTTGGCGGTACTTTATATCCATCTAGAGGAGCCTGTTCTATAATCGATAAACCCCGCTCTACCTCACCATCTCTTGCTAATTCAGCCTAT	120
MT	680	800	mm10_chrM_v3_Probe6	+	ATACCGCCATCTTCAGCAAACCCTAAAAAGGTATTAAAGTAAGCAAAAGAATCAAACATAAAAACGTTAGGTCAAGGTGTAGCCAATGAAATGGGAAGAAATGGGCTACATTTTCTTATA	120
MT	800	920	mm10_chrM_v3_Probe7	+	AAAGAACATTACTATACCCTTTATGAAACTAAAGGACTAAGGAGGATTTAGTAGTAAATTAAGAATAGAGAGCTTAATTGAATTGAGCAATGAAGTACGCACACACCGCCCGTCACCCTC	120
MT	920	1040	mm10_chrM_v3_Probe8	+	CTCAAATTAAATTAAACTTAACATAATTAATTTCTAGACATCCGTTTATGAGAGGAGATAAGTCGTAACAAGGTAAGCATACTGGAAAGTGTGCTTGGAATAATCATAGTGTAGCTTAAT	120
MT	1040	1160	mm10_chrM_v3_Probe9	+	ATTAAAGCATCTGGCCTACACCCAGAAGATTTCATGACCAATGAACACTCTGAACTAATCCTAGCCCTAGCCCTACACAAATATAATTATACTATTATATAAATCAAAACATTTATCCTA	120
MT	1160	1280	mm10_chrM_v3_Probe10	+	CTAAAAGTATTGGAGAAAGAAATTCGTACATCTAGGAGCTATAGAACTAGTACCGCAAGGGAAAGATGAAAGACTAATTAAAAGTAAGAACAAGCAAAGATTAAACCTTGTACCTTTTGC	120
MT	1280	1400	mm10_chrM_v3_Probe11	+	ATAATGAACTAACTAGAAAACTTCTAACTAAAAGAATTACAGCTAGAAACCCCGAAACCAAACGAGCTACCTAAAAACAATTTTATGAATCAACTCGTCTATGTGGCAAAATAGTGAGAA	120
MT	1400	1520	mm10_chrM_v3_Probe12	+	GATTTTTAGGTAGAGGTGAAAAGCCTAACGAGCTTGGTGATAGCTGGTTACCCAAAAAATGAATTTAAGTTCAATTTTAAACTTGCTAAAAAAACAACAAAATCAAAAAGTAAGTTTAGA	120
MT	1520	1640	mm10_chrM_v3_Probe13	+	TTATAGCCAAAAGAGGGACAGCTCTTCTGGAACGGAAAAAACCTTTAATAGTGAATAATTAACAAAACAGCTTTTAACCATTGTAGGCCTAAAAGCAGCCACCAATAAAGAAAGCGTTCA	120
MT	1640	1760	mm10_chrM_v3_Probe14	+	AGCTCAACATAAAATTTCAATTAATTCCATAATTTACACCAACTTCCTAAACTTAAAATTGGGTTAATCTATAACTTTATAGATGCAACACTGTTAGTATGAGTAACAAGAATTCCAATT	120
MT	1760	1880	mm10_chrM_v3_Probe15	+	CTCCAGGCATACGCGTATAACAACTCGGATAACCATTGTTAGTTAATCAGACTATAGGCAATAATCACACTATAAATAATCCACCTATAACTTCTCTGTTAACCCAACACCGGAATGCCT	120
MT	1880	2000	mm10_chrM_v3_Probe16	+	AAAGGAAAGATCCAAAAAGATAAAAGGAACTCGGCAAACAAGAACCCCGCCTGTTTACCAAAAACATCACCTCTAGCATTACAAGTATTAGAGGCACTGCCTGCCCAGTGACTAAAGTTT	120
MT	2000	2120	mm10_chrM_v3_Probe17	+	AACGGCCGCGGTATCCTGACCGTGCAAAGGTAGCATAATCACTTGTTCCTTAATTAGGGACTAGCATGAACGGCTAAACGAGGGTCCAACTGTCTCTTATCTTTAATCAGTGAAATTGAC	120
MT	2120	2240	mm10_chrM_v3_Probe18	+	CTTTCAGTGAAGAGGCTGAAATATAATAATAAGACGAGAAGACCCTATGGAGCTTAAATTATATAACTTATCTATTTAATTTATTAAACCTAATGGCCCAAAAACTATAGTATAAGTTTG	120
MT	2240	2360	mm10_chrM_v3_Probe19	+	AAATTTCGGTTGGGGTGACCTCGGAGAATAAAAAATCCTCCGAATGATTATAACCTAGACTTACAAGTCAAAGTAAAATCAACATATCTTATTGACCCAGATATATTTTGATCAACGGAC	120
MT	2360	2480	mm10_chrM_v3_Probe20	+	CAAGTTACCCTAGGGATAACAGCGCAATCCTATTTAAGAGTTCATATCGACAATTAGGGTTTACGACCTCGATGTTGGATCAGGACATCCCAATGGTGTAGAAGCTATTAATGGTTCGTT	120
MT	2480	2600	mm10_chrM_v3_Probe21	+	TGTTCAACGATTAAAGTCCTACGTGATCTGAGTTCAGACCGGAGCAATCCAGGTCGGTTTCTATCTATTTACGATTTCTCCCAGTACGAAAGGACAAGAGAAATAGAGCCACCTTACAAA	120
MT	2600	2720	mm10_chrM_v3_Probe22	+	TAAGCGCTCTCAACTTAATTTATGAATAAAATCTAAATAAAATATATACGTACACCCTCTAACCTAGAGAAGGTTATTAGGGTGGCAGAGCCAGGAAATTGCGTAAGACTTAAAACCTTG	120
MT	2720	2840	mm10_chrM_v3_Probe23	+	TTCCCAGAGGTTCAAATCCTCTCCCTAATAGTGTTCTTTATTAATATCCTAACACTCCTCGTCCCCATTCTAATCGCCATAGCCTTCCTAACATTAGTAGAACGCAAAATCTTAGGGTAC	120
MT	2840	2960	mm10_chrM_v3_Probe24	+	ATACAACTACGAAAAGGCCCTAACATTGTTGGTCCATACGGCATTTTACAACCATTTGCAGACGCCATAAAATTATTTATAAAAGAACCAATACGCCCTTTAACAACCTCTATATCCTTA	120
MT	2960	3080	mm10_chrM_v3_Probe25	+	TTTATTATTGCACCTACCCTATCACTCACACTAGCATTAAGTCTATGAGTTCCCCTACCAATACCACACCCATTAATTAATTTAAACCTAGGGATTTTATTTATTTTAGCAACATCTAGC	120
MT	3080	3200	mm10_chrM_v3_Probe26	+	CTATCAGTTTACTCCATTCTATGATCAGGATGAGCCTCAAACTCCAAATACTCACTATTCGGAGCTTTACGAGCCGTAGCCCAAACAATTTCATATGAAGTAACCATAGCTATTATCCTT	120
MT	3200	3320	mm10_chrM_v3_Probe27	+	TTATCAGTTCTATTAATAAATGGATCCTACTCTCTACAAACACTTATTACAACCCAAGAACACATATGATTACTTCTGCCAGCCTGACCCATAGCCATAATATGATTTATCTCAACCCTA	120
MT	3320	3440	mm10_chrM_v3_Probe28	+	GCAGAAACAAACCGGGCCCCCTTCGACCTGACAGAAGGAGAATCAGAATTAGTATCAGGGTTTAACGTAGAATACGCAGCCGGCCCATTCGCGTTATTCTTTATAGCAGAGTACACTAAC	120
MT	3440	3560	mm10_chrM_v3_Probe29	+	ATTATTCTAATAAACGCCCTAACAACTATTATCTTCCTAGGACCCCTATACTATATCAATTTACCAGAACTCTACTCAACTAACTTCATAATAGAAGCTCTACTACTATCATCAACATTC	120
MT	3560	3680	mm10_chrM_v3_Probe30	+	CTATGGATCCGAGCATCTTATCCACGCTTCCGTTACGATCAACTTATACATCTTCTATGAAAAAACTTTCTACCCCTAACACTAGCATTATGTATGTGACATATTTCTTTACCAATTTTT	120
MT	3680	3800	mm10_chrM_v3_Probe31	+	ACAGCGGGAGTACCACCATACATATAGAAATATGTCTGATAAAAGAATTACTTTGATAGAGTAAATTATAGAGGTTCAAGCCCTCTTATTTCTAGGACAATAGGAATTGAACCTACACTT	120
MT	3800	3920	mm10_chrM_v3_Probe32	+	AAGAATTCAAAATTCTCCGTGCTACCTAAACACCTTATCCTAATAGTAAGGTCAGCTAATTAAGCTATCGGGCCCATACCCCGAAAACGTTGGTTTAAATCCTTCCCGTACTAATAAATC	120
MT	3920	4040	mm10_chrM_v3_Probe33	+	CTATCACCCTTGCCATCATCTACTTCACAATCTTCTTAGGTCCTGTAATCACAATATCCAGCACCAACCTAATACTAATATGAGTAGGCCTGGAATTCAGCCTACTAGCAATTATCCCCA	120
MT	4040	4160	mm10_chrM_v3_Probe34	+	TACTAATCAACAAAAAAAACCCACGATCAACTGAAGCAGCAACAAAATACTTCGTCACACAAGCAACAGCCTCAATAATTATCCTCCTGGCCATCGTACTCAACTATAAACAACTAGGAA	120
MT	4160	4280	mm10_chrM_v3_Probe35	+	CATGAATATTTCAACAACAAACAAACGGTCTTATCCTTAACATAACATTAATAGCCCTATCCATAAAACTAGGCCTCGCCCCATTCCACTTCTGATTACCAGAAGTAACTCAAGGGATCC	120
MT	4280	4400	mm10_chrM_v3_Probe36	+	CACTGCACATAGGACTTATTCTTCTTACATGACAAAAAATTGCTCCCCTATCAATTTTAATTCAAATTTACCCGCTACTCAACTCTACTATCATTTTAATACTAGCAATTACTTCTATTT	120
MT	4400	4520	mm10_chrM_v3_Probe37	+	TCATAGGGGCATGAGGAGGACTTAACCAAACACAAATACGAAAAATTATAGCCTATTCATCAATTGCCCACATAGGATGAATATTAGCAATTCTTCCTTACAACCCATCCCTCACTCTAC	120
MT	4520	4640	mm10_chrM_v3_Probe38	+	TCAACCTCATAATCTATATTATTCTTACAGCCCCTATATTCATAGCACTTATACTAAATAACTCTATAACCATCAACTCAATCTCACTTCTATGAAATAAAACTCCAGCAATACTAACTA	120
MT	4640	4760	mm10_chrM_v3_Probe39	+	TAATCTCACTGATATTACTATCCCTAGGAGGCCTTCCACCACTAACAGGATTCTTACCAAAATGAATTATCATCACAGAACTTATAAAAAACAACTGTCTAATTATAGCAACACTCATAG	120
MT	4760	4880	mm10_chrM_v3_Probe40	+	CAATAATAGCTCTACTAAACCTATTCTTTTATACTCGCCTAATTTATTCCACTTCACTAACAATATTTCCAACCAACAATAACTCAAAAATAATAACTCACCAAACAAAAACTAAACCCA	120
MT	4880	5000	mm10_chrM_v3_Probe41	+	ACCTAATATTTTCCACCCTAGCTATCATAAGCACAATAACCCTACCCCTAGCCCCCCAACTAATTACCTAGAAGTTTAGGATATACTAGTCCGCGAGCCTTCAAAGCCCTAAGAAAACAC	120
MT	5000	5120	mm10_chrM_v3_Probe42	+	ACAAGTTTAACTTCTGATAAGGACTGTAAGACTTCATCCTACATCTATTGAATGCAAATCAATTGCTTTAATTAAGCTAAGACCTCAACTAGATTGGCAGGAATTAAACCTACGAAAATT	120
MT	5120	5240	mm10_chrM_v3_Probe43	+	TAGTTAACAGCTAAATACCCTATTACTGGCTTCAATCTACTTCTACCGCCGAAAAAAAAAAATGGCGGTAGAAGTCTTAGTAGAGATTTCTCTACACCTTCGAATTTGCAATTCGACATG	120
MT	5240	5360	mm10_chrM_v3_Probe44	+	AATATCACCTTAAGACCTCTGGTAAAAAGAGGATTTAAACCTCTGTGTTTAGATTTACAGTCTAATGCTTACTCAGCCATTTTACCTATGTTCATTAATCGTTGATTATTCTCAACCAAT	120
MT	5360	5480	mm10_chrM_v3_Probe45	+	CACAAAGATATCGGAACCCTCTATCTACTATTCGGAGCCTGAGCGGGAATAGTGGGTACTGCACTAAGTATTTTAATTCGAGCAGAATTAGGTCAACCAGGTGCACTTTTAGGAGATGAC	120
MT	5480	5600	mm10_chrM_v3_Probe46	+	CAAATTTACAATGTTATCGTAACTGCCCATGCTTTTGTTATAATTTTCTTCATAGTAATACCAATAATAATTGGAGGCTTTGGAAACTGACTTGTCCCACTAATAATCGGAGCCCCAGAT	120
MT	5600	5720	mm10_chrM_v3_Probe47	+	ATAGCATTCCCACGAATAAATAATATAAGTTTTTGACTCCTACCACCATCATTTCTCCTTCTCCTAGCATCATCAATAGTAGAAGCAGGAGCAGGAACAGGATGAACAGTCTACCCACCT	120
MT	5720	5840	mm10_chrM_v3_Probe48	+	CTAGCCGGAAATCTAGCCCATGCAGGAGCATCAGTAGACCTAACAATTTTCTCCCTTCATTTAGCTGGAGTGTCATCTATTTTAGGTGCAATTAATTTTATTACCACTATTATCAACATG	120
MT	5840	5960	mm10_chrM_v3_Probe49	+	AAACCCCCAGCCATAACACAGTATCAAACTCCACTATTTGTCTGATCCGTACTTATTACAGCCGTACTGCTCCTATTATCACTACCAGTGCTAGCCGCAGGCATTACTATACTACTAACA	120
MT	5960	6080	mm10_chrM_v3_Probe50	+	GACCGCAACCTAAACACAACTTTCTTTGATCCCGCTGGAGGAGGGGACCCAATTCTCTACCAGCATCTGTTCTGATTCTTTGGGCACCCAGAAGTTTATATTCTTATCCTCCCAGGATTT	120
MT	6080	6200	mm10_chrM_v3_Probe51	+	GGAATTATTTCACATGTAGTTACTTACTACTCCGGAAAAAAAGAACCTTTCGGCTATATAGGAATAGTATGAGCAATAATGTCTATTGGCTTTCTAGGCTTTATTGTATGAGCCCACCAC	120
MT	6200	6320	mm10_chrM_v3_Probe52	+	ATATTCACAGTAGGATTAGATGTAGACACACGAGCTTACTTTACATCAGCCACTATAATTATCGCAATTCCTACCGGTGTCAAAGTATTTAGCTGACTTGCAACCCTACACGGAGGTAAT	120
MT	6320	6440	mm10_chrM_v3_Probe53	+	ATTAAATGATCTCCAGCTATACTATGAGCCTTAGGCTTTATTTTCTTATTTACAGTTGGTGGTCTAACCGGAATTGTTTTATCCAACTCATCCCTTGACATCGTGCTTCACGATACATAC	120
MT	6440	6560	mm10_chrM_v3_Probe54	+	TATGTAGTAGCCCATTTCCACTATGTTCTATCAATGGGAGCAGTGTTTGCTATCATAGCAGGATTTGTTCACTGATTCCCATTATTTTCAGGCTTCACCCTAGATGACACATGAGCAAAA	120
MT	6560	6680	mm10_chrM_v3_Probe55	+	GCCCACTTCGCCATCATATTCGTAGGAGTAAACATAACATTCTTCCCTCAACATTTCCTGGGCCTTTCAGGAATACCACGACGCTACTCAGACTACCCAGATGCTTACACCACATGAAAC	120
MT	6680	6800	mm10_chrM_v3_Probe56	+	ACTGTCTCTTCTATAGGATCATTTATTTCACTAACAGCTGTTCTCATCATGATCTTTATAATTTGAGAGGCCTTTGCTTCAAAACGAGAAGTAATATCAGTATCGTATGCTTCAACAAAT	120
MT	6800	6920	mm10_chrM_v3_Probe57	+	TTAGAATGACTTCATGGCTGCCCTCCACCATATCACACATTCGAGGAACCAACCTATGTAAAAGTAAAATAAGAAAGGAAGGAATCGAACCCCCTAAAATTGGTTTCAAGCCAATCTCAT	120
MT	6920	7040	mm10_chrM_v3_Probe58	+	ATCCTATATGTCTTTCTCAATAAGATATTAGTAAAATCAATTACATAACTTTGTCAAAGTTAAATTATAGATCAATAATCTATATATCTTATATGGCCTACCCATTCCAACTTGGTCTAC	120
MT	7040	7160	mm10_chrM_v3_Probe59	+	AAGACGCCACATCCCCTATTATAGAAGAGCTAATAAATTTCCATGATCACACACTAATAATTGTTTTCCTAATTAGCTCCTTAGTCCTCTATATCATCTCGCTAATATTAACAACAAAAC	120
MT	7160	7280	mm10_chrM_v3_Probe60	+	TAACACATACAAGCACAATAGATGCACAAGAAGTTGAAACCATTTGAACTATTCTACCAGCTGTAATCCTTATCATAATTGCTCTCCCCTCTCTACGCATTCTATATATAATAGACGAAA	120
MT	7280	7400	mm10_chrM_v3_Probe61	+	TCAACAACCCCGTATTAACCGTTAAAACCATAGGGCACCAATGATACTGAAGCTACGAATATACTGACTATGAAGACCTATGCTTTGATTCATATATAATCCCAACAAACGACCTAAAAC	120
MT	7400	7520	mm10_chrM_v3_Probe62	+	CTGGTGAACTACGACTGCTAGAAGTTGATAACCGAGTCGTTCTGCCAATAGAACTTCCAATCCGTATATTAATTTCATCTGAAGACGTCCTCCACTCATGAGCAGTCCCCTCCCTAGGAC	120
MT	7520	7640	mm10_chrM_v3_Probe63	+	TTAAAACTGATGCCATCCCAGGCCGACTAAATCAAGCAACAGTAACATCAAACCGACCAGGGTTATTCTATGGCCAATGCTCTGAAATTTGTGGATCTAACCATAGCTTTATGCCCATTG	120
MT	7640	7760	mm10_chrM_v3_Probe64	+	TCCTAGAAATGGTTCCACTAAAATATTTCGAAAACTGATCTGCTTCAATAATTTAATTTCACTATGAAGCTAAGAGCGTTAACCTTTTAAGTTAAAGTTAGAGACCTTAAAATCTCCATA	120
MT	7760	7880	mm10_chrM_v3_Probe65	+	GTGATATGCCACAACTAGATACATCAACATGATTTATCACAATTATCTCATCAATAATTACCCTATTTATCTTATTTCAACTAAAAGTCTCATCACAAACATTCCCACTGGCACCTTCAC	120
MT	7880	8000	mm10_chrM_v3_Probe66	+	CAAAATCACTAACAACCATAAAAGTAAAAACCCCTTGAGAATTAAAATGAACGAAAATCTATTTGCCTCATTCATTACCCCAACAATAATAGGATTCCCAATCGTTGTAGCCATCATTAT	120
MT	8000	8120	mm10_chrM_v3_Probe67	+	ATTTCCTTCAATCCTATTCCCATCCTCAAAACGCCTAATCAACAACCGTCTCCATTCTTTCCAACACTGACTAGTTAAACTTATTATCAAACAAATAATGCTAATCCACACACCAAAAGG	120
MT	8120	8240	mm10_chrM_v3_Probe68	+	ACGAACATGAACCCTAATAATTGTTTCCCTAATCATATTTATTGGATCAACAAATCTCCTAGGCCTTTTACCACATACATTTACACCTACTACCCAACTATCCATAAATCTAAGTATAGC	120
MT	8240	8360	mm10_chrM_v3_Probe69	+	CATTCCACTATGAGCTGGAGCCGTAATTACAGGCTTCCGACACAAACTAAAAAGCTCACTTGCCCACTTCCTTCCACAAGGAACTCCAATTTCACTAATTCCAATACTTATTATTATTGA	120
MT	8360	8480	mm10_chrM_v3_Probe70	+	AACAATTAGCCTATTTATTCAACCAATGGCATTAGCAGTCCGGCTTACAGCTAACATTACTGCAGGACACTTATTAATACACCTAATCGGAGGAGCTACTCTAGTATTAATAAATATTAG	120
MT	8480	8600	mm10_chrM_v3_Probe71	+	CCCACCAACAGCTACCATTACATTTATTATTTTACTTCTACTCACAATTCTAGAATTTGCAGTAGCATTAATTCAAGCCTACGTATTCACCCTCCTAGTAAGCCTATATCTACATGATAA	120
MT	8600	8720	mm10_chrM_v3_Probe72	+	TACATAATGACCCACCAAACTCATGCATATCACATAGTTAATCCAAGTCCATGACCATTAACTGGAGCCTTTTCAGCCCTCCTTCTAACATCAGGTCTAGTAATATGATTTCACTATAAT	120
MT	8720	8840	mm10_chrM_v3_Probe73	+	TCAATTACACTATTAACCCTTGGCCTACTCACCAATATCCTCACAATATATCAATGATGACGAGACGTAATTCGTGAAGGAACCTACCAAGGCCACCACACTCCTATTGTACAAAAAGGA	120
MT	8840	8960	mm10_chrM_v3_Probe74	+	CTACGATATGGTATAATTCTATTCATCGTCTCGGAAGTATTTTTCTTTGCAGGATTCTTCTGAGCGTTCTATCATTCTAGCCTCGTACCAACACATGATCTAGGAGGCTGCTGACCTCCA	120
MT	8960	9080	mm10_chrM_v3_Probe75	+	ACAGGAATTTCACCACTTAACCCTCTAGAAGTCCCACTACTTAATACTTCAGTACTTCTAGCATCAGGTGTTTCAATTACATGAGCTCATCATAGCCTTATAGAAGGTAAACGAAACCAC	120
MT	9080	9200	mm10_chrM_v3_Probe76	+	ATAAATCAAGCCCTACTAATTACCATTATACTAGGACTTTACTTCACCATCCTCCAAGCTTCAGAATACTTTGAAACATCATTCTCCATTTCAGATGGTATCTATGGTTCTACATTCTTC	120
MT	9200	9320	mm10_chrM_v3_Probe77	+	ATGGCTACTGGATTCCATGGACTCCATGTAATTATTGGATCAACATTCCTTATTGTTTGCCTACTACGACAACTAAAATTTCACTTCACATCAAAACATCACTTCGGATTTGAAGCCGCA	120
MT	9320	9440	mm10_chrM_v3_Probe78	+	GCATGATACTGACATTTTGTAGACGTAGTCTGACTTTTCCTATACGTCTCCATTTATTGATGAGGATCTTACTCCCTTAGTATAATTAATATAACTGACTTCCAATTAGTAGATTCTGAA	120
MT	9440	9560	mm10_chrM_v3_Probe79	+	TAAACCCAGAAGAGAGTAATTAACCTGTACACTGTTATCTTCATTAATATTTTATTATCCCTAACGCTAATTCTAGTTGCATTCTGACTCCCCCAAATAAATCTGTACTCAGAAAAAGCA	120
MT	9560	9680	mm10_chrM_v3_Probe80	+	AATCCATATGAATGCGGATTCGACCCTACAAGCTCTGCACGTCTACCATTCTCAATAAAATTTTTCTTGGTAGCAATTACATTTCTATTATTTGACCTAGAAATTGCTCTTCTACTTCCA	120
MT	9680	9800	mm10_chrM_v3_Probe81	+	CTACCATGAGCAATTCAAACAATTAAAACCTCTACTATAATAATTATAGCCTTTATTCTAGTCACAATTCTATCTCTAGGCCTAGCATATGAATGAACACAAAAAGGATTAGAATGAACA	120
MT	9800	9920	mm10_chrM_v3_Probe82	+	GAGTAAATGGTAATTAGTTTAAAAAAAATTAATGATTTCGACTCATTAGATTATGATGATGTTCATAATTACCAATATGCCATCTACCTTCTTCAACCTCACCATAGCCTTCTCACTATC	120
MT	9920	10040	mm10_chrM_v3_Probe83	+	ACTTCTAGGGACACTTATATTTCGCTCTCACCTAATATCCACATTACTATGCCTGGAAGGCATAGTATTATCCTTATTTATTATAACTTCAGTAACTTCCCTAAACTCCAACTCCATAAG	120
MT	10040	10160	mm10_chrM_v3_Probe84	+	CTCCATACCAATCCCCATCACCATCTTAGTTTTCGCAGCCTGCGAAGCAGCTGTAGGACTAGCCCTACTAGTAAAAGTTTCAAACACGTACGGAACAGATTACGTCCAAAATCTCAACCT	120
MT	10160	10280	mm10_chrM_v3_Probe85	+	ACTACAATGCTAAAAATTATTCTTCCCTCACTAATGCTACTACCACTAACCTGACTATCAAGCCCTAAAAAAACCTGAACAAACGTAACCTCATATAGTTTTCTAATTAGTTTAACCAGC	120
MT	10280	10400	mm10_chrM_v3_Probe86	+	CTAACACTTCTATGACAAACCGACGAAAATTATAAAAACTTTTCAAATATATTCTCCTCAGACCCCCTATCCACACCATTAATTATTTTAACAGCCTGATTACTGCCACTAATATTAATA	120
MT	10400	10520	mm10_chrM_v3_Probe87	+	GCTAGCCAAAACCACCTAAAAAAAGATAATAACGTACTACAAAAACTCTACATCTCAATACTAATCAGCTTACAAATTCTCCTAATCATAACCTTTTCAGCAACTGAACTAATTATATTT	120
MT	10520	10640	mm10_chrM_v3_Probe88	+	TATATTTTATTTGAAGCAACCTTAATCCCAACACTTATTATTATTACCCGATGAGGGAACCAAACTGAACGCCTAAACGCAGGGATTTATTTCCTATTTTATACCCTAATCGGTTCTATT	120
MT	10640	10760	mm10_chrM_v3_Probe89	+	CCACTGCTAATTGCCCTCATCTTAATCCAAAACCATGTAGGAACCCTAAACCTCATAATTTTATCATTCACAACACACACCTTAGACGCTTCATGATCTAACAACTTACTATGGTTGGCA	120
MT	10760	10880	mm10_chrM_v3_Probe90	+	TGCATAATAGCATTTCTTATTAAAATACCATTATATGGAGTTCACCTATGACTACCAAAAGCCCATGTTGAAGCTCCAATTGCTGGGTCAATAATTCTAGCAGCTATTCTTCTAAAATTA	120
MT	10880	11000	mm10_chrM_v3_Probe91	+	GGTAGTTACGGAATAATTCGCATCTCCATTATTCTAGACCCACTAACAAAATATATAGCATACCCCTTCATCCTTCTCTCCCTATGAGGAATAATTATAACTAGCTCAATCTGCTTACGC	120
MT	11000	11120	mm10_chrM_v3_Probe92	+	CAAACAGATTTAAAATCACTAATCGCCTACTCCTCAGTTAGCCACATAGCACTTGTTATTGCATCAATCATAATCCAAACTCCATGAAGCTTCATAGGAGCAACAATACTAATAATCGCA	120
MT	11120	11240	mm10_chrM_v3_Probe93	+	CATGGCCTCACATCATCACTCCTATTCTGCCTAGCAAACTCCAACTACGAACGGATCCACAGCCGTACTATAATCATGGCCCGAGGACTTCAAATGGTCTTCCCACTTATAGCCACATGA	120
MT	11240	11360	mm10_chrM_v3_Probe94	+	TGACTGATAGCAAGTCTAGCTAATCTAGCTCTACCCCCTTCAATCAATCTAATAGGAGAATTATTCATTACCATATCATTATTTTCTTGATCAAACTTTACCATTATTCTTATAGGAATT	120
MT	11360	11480	mm10_chrM_v3_Probe95	+	AACATTATTATTACAGGTATATACTCAATATACATAATTATTACCACCCAACGCGGCAAACTAACCAACCATATAATTAACCTCCAACCCTCACACACACGAGAACTAACACTAATAGCC	120
MT	11480	11600	mm10_chrM_v3_Probe96	+	CTTCACATAATTCCACTTATTCTTCTAACTACCAGTCCAAAACTAATTACAGGCCTGACAATATGTGAATATAGTTTACAAAAAACATTAGACTGTGAATCTGACAACAGGAAATAAACC	120
MT	11600	11720	mm10_chrM_v3_Probe97	+	TCCTTATTCACCAAGAAAGATTGCAAGAACTGCTAATTCATGCTTCCATGTTTAAAAACATGGCTTTCTTACTTTTATAGGATAATAGTAATCCATTGGTCTTAGGAACCAAAAACCTTG	120
MT	11720	11840	mm10_chrM_v3_Probe98	+	GTGCAAATCCAAATAAAAGTAATCAATATTTTCACAACCTCAATCTTATTAATCTTCATTCTTCTACTATCCCCAATCCTAATTTCAATATCAAACCTAATTAAACACATCAACTTCCCA	120
MT	11840	11960	mm10_chrM_v3_Probe99	+	CTGTACACCACCACATCAATCAAATTCTCCTTCATTATTAGCCTCTTACCCCTATTAATATTTTTCCACAATAATATAGAATATATAATTACAACCTGGCACTGAGTCACCATAAATTCA	120
MT	11960	12080	mm10_chrM_v3_Probe100	+	ATAGAACTTAAAATAAGCTTCAAAACTGACTTTTTCTCTATCCTGTTTACATCTGTAGCCCTTTTTGTCACATGATCAATTATACAATTCTCTTCATGATATATACACTCAGACCCAAAC	120
MT	12080	12200	mm10_chrM_v3_Probe101	+	ATCAATCGATTCATTAAATATCTTACACTATTCCTGATTACCATGCTTATCCTCACCTCAGCCAACAACATATTTCAACTTTTCATTGGCTGAGAAGGGGTGGGAATTATATCTTTCCTA	120
MT	12200	12320	mm10_chrM_v3_Probe102	+	CTAATTGGATGATGGTACGGACGAACAGACGCAAATACTGCAGCCCTACAAGCAATCCTCTATAACCGCATCGGAGACATCGGATTCATTTTAGCTATAGTTTGATTTTCCCTAAACATA	120
MT	12320	12440	mm10_chrM_v3_Probe103	+	AACTCATGAGAACTTCAACAGATTATATTCTCCAACAACAACGACAATCTAATTCCACTTATAGGCCTATTAATCGCAGCTACAGGAAAATCAGCACAATTTGGCCTCCACCCATGACTA	120
MT	12440	12560	mm10_chrM_v3_Probe104	+	CCATCAGCAATAGAAGGCCCTACACCAGTTTCAGCACTACTACACTCAAGTACAATAGTAGTTGCAGGAATTTTCCTACTGGTCCGATTCCACCCCCTCACGACTAATAATAACTTTATT	120
MT	12560	12680	mm10_chrM_v3_Probe105	+	TTAACAACTATACTTTGCCTCGGAGCCCTAACCACATTATTTACAGCTATTTGTGCTCTCACCCAAAACGACATCAAAAAAATCATTGCCTTCTCTACATCAAGCCAACTAGGCCTGATA	120
MT	12680	12800	mm10_chrM_v3_Probe106	+	ATAGTGACGCTAGGAATAAACCAACCACACCTAGCATTCCTACACATCTGTACCCACGCATTCTTCAAAGCTATACTCTTTATATGCTCTGGCTCAATCATTCATAGCCTGGCAGACGAA	120
MT	12800	12920	mm10_chrM_v3_Probe107	+	CAAGACATCCGAAAAATAGGAAACATCACAAAAATCATACCATTCACATCATCATGCCTAGTAATCGGAAGCCTCGCCCTCACAGGAATACCATTCCTAACAGGGTTCTACTCAAAAGAC	120
MT	12920	13040	mm10_chrM_v3_Probe108	+	CTAATTATTGAAGCAATTAATACCTGCAACACCAACGCCTGAGCCCTACTAATTACACTAATCGCCACTTCTATAACAGCTATGTACAGCATACGAATCATTTACTTCGTAACAATAACA	120
MT	13040	13160	mm10_chrM_v3_Probe109	+	AAACCGCGTTTTCCCCCCCTAATCTCCATTAACGAAAATGACCCAGACCTCATAAACCCAATCAAACGCCTAGCATTCGGAAGCATCTTTGCAGGATTTGTCATCTCATATAATATTCCA	120
MT	13160	13280	mm10_chrM_v3_Probe110	+	CCAACCAGCATTCCAGTCCTCACAATACCATGATTTTTAAAAACCACAGCCCTAATTATTTCAGTATTAGGATTCCTAATCGCACTAGAACTAAACAACCTAACCATAAAACTATCAATA	120
MT	13280	13400	mm10_chrM_v3_Probe111	+	AATAAAGCAAATCCATATTCATCCTTCTCAACTTTACTGGGGTTTTTCCCATCTATTATTCACCGCATTACACCCATAAAATCTCTCAACCTAAGCCTAAAAACATCCCTAACTCTCCTA	120
MT	13400	13520	mm10_chrM_v3_Probe112	+	GACTTGATCTGGTTAGAAAAAACCATCCCAAAATCCACCTCAACTCTTCACACAAACATAACCACTTTAACAACCAACCAAAAAGGCTTAATTAAATTGTACTTTATATCATTCCTAATT	120
MT	13520	13640	mm10_chrM_v3_Probe113	+	AACATCATCTTAATTATTATCTTATACTCAATTAATCTCGAGTAATCTCGATAATAATAAAAATACCCGCAAACAAAGATCACCCAGCTACTACCATCATTCAAGTAGCACAACTATATA	120
MT	13640	13760	mm10_chrM_v3_Probe114	+	TTGCCGCTACCCCAATCCCTCCTTCCAACATAACTCCAACATCATCAACCTCATACATCAACCAATCTCCCAAACCATCAAGATTAATTACTCCAACTTCATCATAATAATTAAGCACAC	120
MT	13760	13880	mm10_chrM_v3_Probe115	+	AAATTAAAAAAACCTCTATAATCACCCCCAATACTAAAAAACCCAAAATTAATCAGTTAGATCCCCAAGTCTCTGGATATTCCTCAGTAGCTATAGCAGTCGTATATCCAAACACAACCA	120
MT	13880	14000	mm10_chrM_v3_Probe116	+	ACATCCCCCCTAAATAAATTAAAAAAACTATTAAACCTAAAAACGATCCACCAAACCCTAAAACCATTAAACAACCAACAAACCCACTAACAATTAAACCTAAACCTCCATAAATAGGTG	120
MT	14000	14120	mm10_chrM_v3_Probe117	+	AAGGCTTTAATGCTAACCCAAGACAACCAACCAAAAATAATGAACTTAAAACAAAAATATAATTATTCATTATTTCTACACAGCATTCAACTGCGACCAATGACATGAAAAATCATCGTT	120
MT	14120	14240	mm10_chrM_v3_Probe118	+	GTAATTCAACTACAGAAACACCTAATGACAAACATACGAAAAACACACCCATTATTTAAAATTATTAACCACTCATTCATTGACCTACCTGCCCCATCCAACATTTCATCATGATGAAAC	120
MT	14240	14360	mm10_chrM_v3_Probe119	+	TTTGGGTCCCTTCTAGGAGTCTGCCTAATAGTCCAAATCATTACAGGTCTTTTCTTAGCCATACACTACACATCAGATACAATAACAGCCTTTTCATCAGTAACACACATTTGTCGAGAC	120
MT	14360	14480	mm10_chrM_v3_Probe120	+	GTAAATTACGGGTGACTAATCCGATATATACACGCAAACGGAGCCTCAATATTTTTTATTTGCTTATTCCTTCATGTCGGACGAGGCTTATATTATGGATCATATACATTTATAGAAACC	120
MT	14480	14600	mm10_chrM_v3_Probe121	+	TGAAACATTGGAGTACTTCTACTGTTCGCAGTCATAGCCACAGCATTTATAGGCTACGTCCTTCCATGAGGACAAATATCATTCTGAGGTGCCACAGTTATTACAAACCTCCTATCAGCC	120
MT	14600	14720	mm10_chrM_v3_Probe122	+	ATCCCATATATTGGAACAACCCTAGTCGAATGAATTTGAGGGGGCTTCTCAGTAGACAAAGCCACCTTGACCCGATTCTTCGCTTTCCACTTCATCTTACCATTTATTATCGCGGCCCTA	120
MT	14720	14840	mm10_chrM_v3_Probe123	+	GCAATCGTTCACCTCCTCTTCCTCCACGAAACAGGATCAAACAACCCAACAGGATTAAACTCAGATGCAGATAAAATTCCATTTCACCCCTACTATACAATCAAAGATATCCTAGGTATC	120
MT	14840	14960	mm10_chrM_v3_Probe124	+	CTAATCATATTCTTAATTCTCATAACCCTAGTATTATTTTTCCCAGACATACTAGGAGACCCAGACAACTACATACCAGCTAATCCACTAAACACCCCACCCCATATTAAACCCGAATGA	120
MT	14960	15080	mm10_chrM_v3_Probe125	+	TATTTCCTATTTGCATACGCCATTCTACGCTCAATCCCCAATAAACTAGGAGGTGTCCTAGCCTTAATCTTATCTATCCTAATTTTAGCCCTAATACCTTTCCTTCATACCTCAAAGCAA	120
MT	15080	15200	mm10_chrM_v3_Probe126	+	CGAAGCCTAATATTCCGCCCAATCACACAAATTTTGTACTGAATCCTAGTAGCCAACCTACTTATCTTAACCTGAATTGGGGGCCAACCAGTAGAACACCCATTTATTATCATTGGCCAA	120
MT	15200	15320	mm10_chrM_v3_Probe127	+	CTAGCCTCCATCTCATACTTCTCAATCATCTTAATTCTTATACCAATCTCAGGAATTATCGAAGACAAAATACTAAAATTATATCCATGTCTTGATAGTATAAACATTACTCTGGTCTTG	120
MT	15320	15440	mm10_chrM_v3_Probe128	+	TAAACCTGAAATGAAGATCTTCTCTTCTCAAGACATCAAGAAGAAGGAGCTACTCCCCACCACCAGCACCCAAAGCTGGTATTCTAATTAAACTACTTCTTGAGTACATAAATTTACATA	120
MT	15440	15560	mm10_chrM_v3_Probe129	+	GTACAACAGTACATTTATGTATATCGTACATTAAACTATTTTCCCCAAGCATATAAGCTAGTACATTAAATCAATGGTTCAGGTCATAAAATAATCATCAACATAAATCAATATATATAC	120
MT	15560	15680	mm10_chrM_v3_Probe130	+	CATGAATATTATCTTAAACACATTAAACTAATGTTATAAGGACATATCTGTGTTATCTGACATACACCATACAGTCATAAACTCTTCTCTTCCATATGACTATCCCCTTCCCCATTTGGT	120
MT	15680	15800	mm10_chrM_v3_Probe131	+	CTATTAATCTACCATCCTCCGTGAAACCAACAACCCGCCCACCAATGCCCCTCTTCTCGCTCCGGGCCCATTAAACTTGGGGGTAGCTAAACTGAAACTTTATCAGACATCTGGTTCTTA	120
MT	15800	15920	mm10_chrM_v3_Probe132	+	CTTCAGGGCCATCAAATGCGTTATCGCCCATACGTTCCCCTTAAATAAGACATCTCGATGGTATCGGGTCTAATCAGCCCATGACCAACATAACTGTGGTGTCATGCATTTGGTATCTTT	120
MT	15920	16040	mm10_chrM_v3_Probe133	+	TTATTTTGGCCTACTTTCATCAACATAGCCGTCAAGGCATGAAAGGACAGCACACAGTCTAGACGCACCTACGGTGAAGAATCATTAGTCCGCAAAACCCAATCACCTAAGGCTAATTAT	120
MT	16040	16160	mm10_chrM_v3_Probe134	+	TCATGCTTGTTAGACATAAATGCTACTCAATACCAAATTTTAACTCTCCAAACCCCCCACCCCCTCCTCTTAATGCCAAACCCCAAAAACACTAAGAACTTGAAAGACATATAATATTAA	120
MT	16160	16280	mm10_chrM_v3_Probe135	+	CTATCAAACCCTATGTCCTGATCAATTCTAGTAGTTCCCAAAATATGACTTATATTTTAGTACTTGTAAAAATTTTACAAAATCATGTTCCGTGAACCAAAACTCTAATCATACTCTATT	120

## Sheet: MitoProbe_v4(Mouse)
Chromosome	Start	Stop	Name	Strand	Seq	len
MT	110	230	mm10_chrM_v4_Probe1	+	TACACATGCAAACCTCCATAGACCGGTGTAAAATCCCTTAAACATTTACTTAAAATTTAAGGAGAGGGTATCAAGCACATTAAAATAGCTTAAGACACCTTGCCTAGCCACACCCCCACG	120
MT	230	350	mm10_chrM_v4_Probe2	+	GGACTCAGCAGTGATAAATATTAAGCAATAAACGAAAGTTTGACTAAGTTATACCTCTTAGGGTTGGTAAATTTCGTGCCAGCCACCGCGGTCATACGATTAACCCAAACTAATTATCTT	120
MT	350	470	mm10_chrM_v4_Probe3	+	CGGCGTAAAACGTGTCAACTATAAATAAATAAATAGAATTAAAATCCAACTTATATGTGAAAATTCATTGTTAGGACCTAAACTCAATAACGAAAGTAATTCTAGTCATTTATAATACAC	120
MT	470	590	mm10_chrM_v4_Probe4	+	GACAGCTAAGACCCAAACTGGGATTAGATACCCCACTATGCTTAGCCATAAACCTAAATAATTAAATTTAACAAAACTATTTGCCAGAGAACTACTAGCCATAGCTTAAAACTCAAAGGA	120
MT	590	710	mm10_chrM_v4_Probe5	+	CTTGGCGGTACTTTATATCCATCTAGAGGAGCCTGTTCTATAATCGATAAACCCCGCTCTACCTCACCATCTCTTGCTAATTCAGCCTATATACCGCCATCTTCAGCAAACCCTAAAAAG	120
MT	710	830	mm10_chrM_v4_Probe6	+	GTATTAAAGTAAGCAAAAGAATCAAACATAAAAACGTTAGGTCAAGGTGTAGCCAATGAAATGGGAAGAAATGGGCTACATTTTCTTATAAAAGAACATTACTATACCCTTTATGAAACT	120
MT	830	950	mm10_chrM_v4_Probe7	+	AAAGGACTAAGGAGGATTTAGTAGTAAATTAAGAATAGAGAGCTTAATTGAATTGAGCAATGAAGTACGCACACACCGCCCGTCACCCTCCTCAAATTAAATTAAACTTAACATAATTAA	120
MT	950	1070	mm10_chrM_v4_Probe8	+	TTTCTAGACATCCGTTTATGAGAGGAGATAAGTCGTAACAAGGTAAGCATACTGGAAAGTGTGCTTGGAATAATCATAGTGTAGCTTAATATTAAAGCATCTGGCCTACACCCAGAAGAT	120
MT	1070	1190	mm10_chrM_v4_Probe9	+	TTCATGACCAATGAACACTCTGAACTAATCCTAGCCCTAGCCCTACACAAATATAATTATACTATTATATAAATCAAAACATTTATCCTACTAAAAGTATTGGAGAAAGAAATTCGTACA	120
MT	1190	1310	mm10_chrM_v4_Probe10	+	TCTAGGAGCTATAGAACTAGTACCGCAAGGGAAAGATGAAAGACTAATTAAAAGTAAGAACAAGCAAAGATTAAACCTTGTACCTTTTGCATAATGAACTAACTAGAAAACTTCTAACTA	120
MT	1310	1430	mm10_chrM_v4_Probe11	+	AAAGAATTACAGCTAGAAACCCCGAAACCAAACGAGCTACCTAAAAACAATTTTATGAATCAACTCGTCTATGTGGCAAAATAGTGAGAAGATTTTTAGGTAGAGGTGAAAAGCCTAACG	120
MT	1430	1550	mm10_chrM_v4_Probe12	+	AGCTTGGTGATAGCTGGTTACCCAAAAAATGAATTTAAGTTCAATTTTAAACTTGCTAAAAAAACAACAAAATCAAAAAGTAAGTTTAGATTATAGCCAAAAGAGGGACAGCTCTTCTGG	120
MT	1550	1670	mm10_chrM_v4_Probe13	+	AACGGAAAAAACCTTTAATAGTGAATAATTAACAAAACAGCTTTTAACCATTGTAGGCCTAAAAGCAGCCACCAATAAAGAAAGCGTTCAAGCTCAACATAAAATTTCAATTAATTCCAT	120
MT	1670	1790	mm10_chrM_v4_Probe14	+	AATTTACACCAACTTCCTAAACTTAAAATTGGGTTAATCTATAACTTTATAGATGCAACACTGTTAGTATGAGTAACAAGAATTCCAATTCTCCAGGCATACGCGTATAACAACTCGGAT	120
MT	1790	1910	mm10_chrM_v4_Probe15	+	AACCATTGTTAGTTAATCAGACTATAGGCAATAATCACACTATAAATAATCCACCTATAACTTCTCTGTTAACCCAACACCGGAATGCCTAAAGGAAAGATCCAAAAAGATAAAAGGAAC	120
MT	1910	2030	mm10_chrM_v4_Probe16	+	TCGGCAAACAAGAACCCCGCCTGTTTACCAAAAACATCACCTCTAGCATTACAAGTATTAGAGGCACTGCCTGCCCAGTGACTAAAGTTTAACGGCCGCGGTATCCTGACCGTGCAAAGG	120
MT	2030	2150	mm10_chrM_v4_Probe17	+	TAGCATAATCACTTGTTCCTTAATTAGGGACTAGCATGAACGGCTAAACGAGGGTCCAACTGTCTCTTATCTTTAATCAGTGAAATTGACCTTTCAGTGAAGAGGCTGAAATATAATAAT	120
MT	2150	2270	mm10_chrM_v4_Probe18	+	AAGACGAGAAGACCCTATGGAGCTTAAATTATATAACTTATCTATTTAATTTATTAAACCTAATGGCCCAAAAACTATAGTATAAGTTTGAAATTTCGGTTGGGGTGACCTCGGAGAATA	120
MT	2270	2390	mm10_chrM_v4_Probe19	+	AAAAATCCTCCGAATGATTATAACCTAGACTTACAAGTCAAAGTAAAATCAACATATCTTATTGACCCAGATATATTTTGATCAACGGACCAAGTTACCCTAGGGATAACAGCGCAATCC	120
MT	2390	2510	mm10_chrM_v4_Probe20	+	TATTTAAGAGTTCATATCGACAATTAGGGTTTACGACCTCGATGTTGGATCAGGACATCCCAATGGTGTAGAAGCTATTAATGGTTCGTTTGTTCAACGATTAAAGTCCTACGTGATCTG	120
MT	2510	2630	mm10_chrM_v4_Probe21	+	AGTTCAGACCGGAGCAATCCAGGTCGGTTTCTATCTATTTACGATTTCTCCCAGTACGAAAGGACAAGAGAAATAGAGCCACCTTACAAATAAGCGCTCTCAACTTAATTTATGAATAAA	120
MT	2630	2750	mm10_chrM_v4_Probe22	+	ATCTAAATAAAATATATACGTACACCCTCTAACCTAGAGAAGGTTATTAGGGTGGCAGAGCCAGGAAATTGCGTAAGACTTAAAACCTTGTTCCCAGAGGTTCAAATCCTCTCCCTAATA	120
MT	2750	2870	mm10_chrM_v4_Probe23	+	GTGTTCTTTATTAATATCCTAACACTCCTCGTCCCCATTCTAATCGCCATAGCCTTCCTAACATTAGTAGAACGCAAAATCTTAGGGTACATACAACTACGAAAAGGCCCTAACATTGTT	120
MT	2870	2990	mm10_chrM_v4_Probe24	+	GGTCCATACGGCATTTTACAACCATTTGCAGACGCCATAAAATTATTTATAAAAGAACCAATACGCCCTTTAACAACCTCTATATCCTTATTTATTATTGCACCTACCCTATCACTCACA	120
MT	2990	3110	mm10_chrM_v4_Probe25	+	CTAGCATTAAGTCTATGAGTTCCCCTACCAATACCACACCCATTAATTAATTTAAACCTAGGGATTTTATTTATTTTAGCAACATCTAGCCTATCAGTTTACTCCATTCTATGATCAGGA	120
MT	3110	3230	mm10_chrM_v4_Probe26	+	TGAGCCTCAAACTCCAAATACTCACTATTCGGAGCTTTACGAGCCGTAGCCCAAACAATTTCATATGAAGTAACCATAGCTATTATCCTTTTATCAGTTCTATTAATAAATGGATCCTAC	120
MT	3230	3350	mm10_chrM_v4_Probe27	+	TCTCTACAAACACTTATTACAACCCAAGAACACATATGATTACTTCTGCCAGCCTGACCCATAGCCATAATATGATTTATCTCAACCCTAGCAGAAACAAACCGGGCCCCCTTCGACCTG	120
MT	3350	3470	mm10_chrM_v4_Probe28	+	ACAGAAGGAGAATCAGAATTAGTATCAGGGTTTAACGTAGAATACGCAGCCGGCCCATTCGCGTTATTCTTTATAGCAGAGTACACTAACATTATTCTAATAAACGCCCTAACAACTATT	120
MT	3470	3590	mm10_chrM_v4_Probe29	+	ATCTTCCTAGGACCCCTATACTATATCAATTTACCAGAACTCTACTCAACTAACTTCATAATAGAAGCTCTACTACTATCATCAACATTCCTATGGATCCGAGCATCTTATCCACGCTTC	120
MT	3590	3710	mm10_chrM_v4_Probe30	+	CGTTACGATCAACTTATACATCTTCTATGAAAAAACTTTCTACCCCTAACACTAGCATTATGTATGTGACATATTTCTTTACCAATTTTTACAGCGGGAGTACCACCATACATATAGAAA	120
MT	3710	3830	mm10_chrM_v4_Probe31	+	TATGTCTGATAAAAGAATTACTTTGATAGAGTAAATTATAGAGGTTCAAGCCCTCTTATTTCTAGGACAATAGGAATTGAACCTACACTTAAGAATTCAAAATTCTCCGTGCTACCTAAA	120
MT	3830	3950	mm10_chrM_v4_Probe32	+	CACCTTATCCTAATAGTAAGGTCAGCTAATTAAGCTATCGGGCCCATACCCCGAAAACGTTGGTTTAAATCCTTCCCGTACTAATAAATCCTATCACCCTTGCCATCATCTACTTCACAA	120
MT	3950	4070	mm10_chrM_v4_Probe33	+	TCTTCTTAGGTCCTGTAATCACAATATCCAGCACCAACCTAATACTAATATGAGTAGGCCTGGAATTCAGCCTACTAGCAATTATCCCCATACTAATCAACAAAAAAAACCCACGATCAA	120
MT	4070	4190	mm10_chrM_v4_Probe34	+	CTGAAGCAGCAACAAAATACTTCGTCACACAAGCAACAGCCTCAATAATTATCCTCCTGGCCATCGTACTCAACTATAAACAACTAGGAACATGAATATTTCAACAACAAACAAACGGTC	120
MT	4190	4310	mm10_chrM_v4_Probe35	+	TTATCCTTAACATAACATTAATAGCCCTATCCATAAAACTAGGCCTCGCCCCATTCCACTTCTGATTACCAGAAGTAACTCAAGGGATCCCACTGCACATAGGACTTATTCTTCTTACAT	120
MT	4310	4430	mm10_chrM_v4_Probe36	+	GACAAAAAATTGCTCCCCTATCAATTTTAATTCAAATTTACCCGCTACTCAACTCTACTATCATTTTAATACTAGCAATTACTTCTATTTTCATAGGGGCATGAGGAGGACTTAACCAAA	120
MT	4430	4550	mm10_chrM_v4_Probe37	+	CACAAATACGAAAAATTATAGCCTATTCATCAATTGCCCACATAGGATGAATATTAGCAATTCTTCCTTACAACCCATCCCTCACTCTACTCAACCTCATAATCTATATTATTCTTACAG	120
MT	4550	4670	mm10_chrM_v4_Probe38	+	CCCCTATATTCATAGCACTTATACTAAATAACTCTATAACCATCAACTCAATCTCACTTCTATGAAATAAAACTCCAGCAATACTAACTATAATCTCACTGATATTACTATCCCTAGGAG	120
MT	4670	4790	mm10_chrM_v4_Probe39	+	GCCTTCCACCACTAACAGGATTCTTACCAAAATGAATTATCATCACAGAACTTATAAAAAACAACTGTCTAATTATAGCAACACTCATAGCAATAATAGCTCTACTAAACCTATTCTTTT	120
MT	4790	4910	mm10_chrM_v4_Probe40	+	ATACTCGCCTAATTTATTCCACTTCACTAACAATATTTCCAACCAACAATAACTCAAAAATAATAACTCACCAAACAAAAACTAAACCCAACCTAATATTTTCCACCCTAGCTATCATAA	120
MT	4910	5030	mm10_chrM_v4_Probe41	+	GCACAATAACCCTACCCCTAGCCCCCCAACTAATTACCTAGAAGTTTAGGATATACTAGTCCGCGAGCCTTCAAAGCCCTAAGAAAACACACAAGTTTAACTTCTGATAAGGACTGTAAG	120
MT	5030	5150	mm10_chrM_v4_Probe42	+	ACTTCATCCTACATCTATTGAATGCAAATCAATTGCTTTAATTAAGCTAAGACCTCAACTAGATTGGCAGGAATTAAACCTACGAAAATTTAGTTAACAGCTAAATACCCTATTACTGGC	120
MT	5150	5270	mm10_chrM_v4_Probe43	+	TTCAATCTACTTCTACCGCCGAAAAAAAAAAATGGCGGTAGAAGTCTTAGTAGAGATTTCTCTACACCTTCGAATTTGCAATTCGACATGAATATCACCTTAAGACCTCTGGTAAAAAGA	120
MT	5270	5390	mm10_chrM_v4_Probe44	+	GGATTTAAACCTCTGTGTTTAGATTTACAGTCTAATGCTTACTCAGCCATTTTACCTATGTTCATTAATCGTTGATTATTCTCAACCAATCACAAAGATATCGGAACCCTCTATCTACTA	120
MT	5390	5510	mm10_chrM_v4_Probe45	+	TTCGGAGCCTGAGCGGGAATAGTGGGTACTGCACTAAGTATTTTAATTCGAGCAGAATTAGGTCAACCAGGTGCACTTTTAGGAGATGACCAAATTTACAATGTTATCGTAACTGCCCAT	120
MT	5510	5630	mm10_chrM_v4_Probe46	+	GCTTTTGTTATAATTTTCTTCATAGTAATACCAATAATAATTGGAGGCTTTGGAAACTGACTTGTCCCACTAATAATCGGAGCCCCAGATATAGCATTCCCACGAATAAATAATATAAGT	120
MT	5630	5750	mm10_chrM_v4_Probe47	+	TTTTGACTCCTACCACCATCATTTCTCCTTCTCCTAGCATCATCAATAGTAGAAGCAGGAGCAGGAACAGGATGAACAGTCTACCCACCTCTAGCCGGAAATCTAGCCCATGCAGGAGCA	120
MT	5750	5870	mm10_chrM_v4_Probe48	+	TCAGTAGACCTAACAATTTTCTCCCTTCATTTAGCTGGAGTGTCATCTATTTTAGGTGCAATTAATTTTATTACCACTATTATCAACATGAAACCCCCAGCCATAACACAGTATCAAACT	120
MT	5870	5990	mm10_chrM_v4_Probe49	+	CCACTATTTGTCTGATCCGTACTTATTACAGCCGTACTGCTCCTATTATCACTACCAGTGCTAGCCGCAGGCATTACTATACTACTAACAGACCGCAACCTAAACACAACTTTCTTTGAT	120
MT	5990	6110	mm10_chrM_v4_Probe50	+	CCCGCTGGAGGAGGGGACCCAATTCTCTACCAGCATCTGTTCTGATTCTTTGGGCACCCAGAAGTTTATATTCTTATCCTCCCAGGATTTGGAATTATTTCACATGTAGTTACTTACTAC	120
MT	6110	6230	mm10_chrM_v4_Probe51	+	TCCGGAAAAAAAGAACCTTTCGGCTATATAGGAATAGTATGAGCAATAATGTCTATTGGCTTTCTAGGCTTTATTGTATGAGCCCACCACATATTCACAGTAGGATTAGATGTAGACACA	120
MT	6230	6350	mm10_chrM_v4_Probe52	+	CGAGCTTACTTTACATCAGCCACTATAATTATCGCAATTCCTACCGGTGTCAAAGTATTTAGCTGACTTGCAACCCTACACGGAGGTAATATTAAATGATCTCCAGCTATACTATGAGCC	120
MT	6350	6470	mm10_chrM_v4_Probe53	+	TTAGGCTTTATTTTCTTATTTACAGTTGGTGGTCTAACCGGAATTGTTTTATCCAACTCATCCCTTGACATCGTGCTTCACGATACATACTATGTAGTAGCCCATTTCCACTATGTTCTA	120
MT	6470	6590	mm10_chrM_v4_Probe54	+	TCAATGGGAGCAGTGTTTGCTATCATAGCAGGATTTGTTCACTGATTCCCATTATTTTCAGGCTTCACCCTAGATGACACATGAGCAAAAGCCCACTTCGCCATCATATTCGTAGGAGTA	120
MT	6590	6710	mm10_chrM_v4_Probe55	+	AACATAACATTCTTCCCTCAACATTTCCTGGGCCTTTCAGGAATACCACGACGCTACTCAGACTACCCAGATGCTTACACCACATGAAACACTGTCTCTTCTATAGGATCATTTATTTCA	120
MT	6710	6830	mm10_chrM_v4_Probe56	+	CTAACAGCTGTTCTCATCATGATCTTTATAATTTGAGAGGCCTTTGCTTCAAAACGAGAAGTAATATCAGTATCGTATGCTTCAACAAATTTAGAATGACTTCATGGCTGCCCTCCACCA	120
MT	6830	6950	mm10_chrM_v4_Probe57	+	TATCACACATTCGAGGAACCAACCTATGTAAAAGTAAAATAAGAAAGGAAGGAATCGAACCCCCTAAAATTGGTTTCAAGCCAATCTCATATCCTATATGTCTTTCTCAATAAGATATTA	120
MT	6950	7070	mm10_chrM_v4_Probe58	+	GTAAAATCAATTACATAACTTTGTCAAAGTTAAATTATAGATCAATAATCTATATATCTTATATGGCCTACCCATTCCAACTTGGTCTACAAGACGCCACATCCCCTATTATAGAAGAGC	120
MT	7070	7190	mm10_chrM_v4_Probe59	+	TAATAAATTTCCATGATCACACACTAATAATTGTTTTCCTAATTAGCTCCTTAGTCCTCTATATCATCTCGCTAATATTAACAACAAAACTAACACATACAAGCACAATAGATGCACAAG	120
MT	7190	7310	mm10_chrM_v4_Probe60	+	AAGTTGAAACCATTTGAACTATTCTACCAGCTGTAATCCTTATCATAATTGCTCTCCCCTCTCTACGCATTCTATATATAATAGACGAAATCAACAACCCCGTATTAACCGTTAAAACCA	120
MT	7310	7430	mm10_chrM_v4_Probe61	+	TAGGGCACCAATGATACTGAAGCTACGAATATACTGACTATGAAGACCTATGCTTTGATTCATATATAATCCCAACAAACGACCTAAAACCTGGTGAACTACGACTGCTAGAAGTTGATA	120
MT	7430	7550	mm10_chrM_v4_Probe62	+	ACCGAGTCGTTCTGCCAATAGAACTTCCAATCCGTATATTAATTTCATCTGAAGACGTCCTCCACTCATGAGCAGTCCCCTCCCTAGGACTTAAAACTGATGCCATCCCAGGCCGACTAA	120
MT	7550	7670	mm10_chrM_v4_Probe63	+	ATCAAGCAACAGTAACATCAAACCGACCAGGGTTATTCTATGGCCAATGCTCTGAAATTTGTGGATCTAACCATAGCTTTATGCCCATTGTCCTAGAAATGGTTCCACTAAAATATTTCG	120
MT	7670	7790	mm10_chrM_v4_Probe64	+	AAAACTGATCTGCTTCAATAATTTAATTTCACTATGAAGCTAAGAGCGTTAACCTTTTAAGTTAAAGTTAGAGACCTTAAAATCTCCATAGTGATATGCCACAACTAGATACATCAACAT	120
MT	7790	7910	mm10_chrM_v4_Probe65	+	GATTTATCACAATTATCTCATCAATAATTACCCTATTTATCTTATTTCAACTAAAAGTCTCATCACAAACATTCCCACTGGCACCTTCACCAAAATCACTAACAACCATAAAAGTAAAAA	120
MT	7910	8030	mm10_chrM_v4_Probe66	+	CCCCTTGAGAATTAAAATGAACGAAAATCTATTTGCCTCATTCATTACCCCAACAATAATAGGATTCCCAATCGTTGTAGCCATCATTATATTTCCTTCAATCCTATTCCCATCCTCAAA	120
MT	8030	8150	mm10_chrM_v4_Probe67	+	ACGCCTAATCAACAACCGTCTCCATTCTTTCCAACACTGACTAGTTAAACTTATTATCAAACAAATAATGCTAATCCACACACCAAAAGGACGAACATGAACCCTAATAATTGTTTCCCT	120
MT	8150	8270	mm10_chrM_v4_Probe68	+	AATCATATTTATTGGATCAACAAATCTCCTAGGCCTTTTACCACATACATTTACACCTACTACCCAACTATCCATAAATCTAAGTATAGCCATTCCACTATGAGCTGGAGCCGTAATTAC	120
MT	8270	8390	mm10_chrM_v4_Probe69	+	AGGCTTCCGACACAAACTAAAAAGCTCACTTGCCCACTTCCTTCCACAAGGAACTCCAATTTCACTAATTCCAATACTTATTATTATTGAAACAATTAGCCTATTTATTCAACCAATGGC	120
MT	8390	8510	mm10_chrM_v4_Probe70	+	ATTAGCAGTCCGGCTTACAGCTAACATTACTGCAGGACACTTATTAATACACCTAATCGGAGGAGCTACTCTAGTATTAATAAATATTAGCCCACCAACAGCTACCATTACATTTATTAT	120
MT	8510	8630	mm10_chrM_v4_Probe71	+	TTTACTTCTACTCACAATTCTAGAATTTGCAGTAGCATTAATTCAAGCCTACGTATTCACCCTCCTAGTAAGCCTATATCTACATGATAATACATAATGACCCACCAAACTCATGCATAT	120
MT	8630	8750	mm10_chrM_v4_Probe72	+	CACATAGTTAATCCAAGTCCATGACCATTAACTGGAGCCTTTTCAGCCCTCCTTCTAACATCAGGTCTAGTAATATGATTTCACTATAATTCAATTACACTATTAACCCTTGGCCTACTC	120
MT	8750	8870	mm10_chrM_v4_Probe73	+	ACCAATATCCTCACAATATATCAATGATGACGAGACGTAATTCGTGAAGGAACCTACCAAGGCCACCACACTCCTATTGTACAAAAAGGACTACGATATGGTATAATTCTATTCATCGTC	120
MT	8870	8990	mm10_chrM_v4_Probe74	+	TCGGAAGTATTTTTCTTTGCAGGATTCTTCTGAGCGTTCTATCATTCTAGCCTCGTACCAACACATGATCTAGGAGGCTGCTGACCTCCAACAGGAATTTCACCACTTAACCCTCTAGAA	120
MT	8990	9110	mm10_chrM_v4_Probe75	+	GTCCCACTACTTAATACTTCAGTACTTCTAGCATCAGGTGTTTCAATTACATGAGCTCATCATAGCCTTATAGAAGGTAAACGAAACCACATAAATCAAGCCCTACTAATTACCATTATA	120
MT	9110	9230	mm10_chrM_v4_Probe76	+	CTAGGACTTTACTTCACCATCCTCCAAGCTTCAGAATACTTTGAAACATCATTCTCCATTTCAGATGGTATCTATGGTTCTACATTCTTCATGGCTACTGGATTCCATGGACTCCATGTA	120
MT	9230	9350	mm10_chrM_v4_Probe77	+	ATTATTGGATCAACATTCCTTATTGTTTGCCTACTACGACAACTAAAATTTCACTTCACATCAAAACATCACTTCGGATTTGAAGCCGCAGCATGATACTGACATTTTGTAGACGTAGTC	120
MT	9350	9470	mm10_chrM_v4_Probe78	+	TGACTTTTCCTATACGTCTCCATTTATTGATGAGGATCTTACTCCCTTAGTATAATTAATATAACTGACTTCCAATTAGTAGATTCTGAATAAACCCAGAAGAGAGTAATTAACCTGTAC	120
MT	9470	9590	mm10_chrM_v4_Probe79	+	ACTGTTATCTTCATTAATATTTTATTATCCCTAACGCTAATTCTAGTTGCATTCTGACTCCCCCAAATAAATCTGTACTCAGAAAAAGCAAATCCATATGAATGCGGATTCGACCCTACA	120
MT	9590	9710	mm10_chrM_v4_Probe80	+	AGCTCTGCACGTCTACCATTCTCAATAAAATTTTTCTTGGTAGCAATTACATTTCTATTATTTGACCTAGAAATTGCTCTTCTACTTCCACTACCATGAGCAATTCAAACAATTAAAACC	120
MT	9710	9830	mm10_chrM_v4_Probe81	+	TCTACTATAATAATTATAGCCTTTATTCTAGTCACAATTCTATCTCTAGGCCTAGCATATGAATGAACACAAAAAGGATTAGAATGAACAGAGTAAATGGTAATTAGTTTAAAAAAAATT	120
MT	9830	9950	mm10_chrM_v4_Probe82	+	AATGATTTCGACTCATTAGATTATGATGATGTTCATAATTACCAATATGCCATCTACCTTCTTCAACCTCACCATAGCCTTCTCACTATCACTTCTAGGGACACTTATATTTCGCTCTCA	120
MT	9950	10070	mm10_chrM_v4_Probe83	+	CCTAATATCCACATTACTATGCCTGGAAGGCATAGTATTATCCTTATTTATTATAACTTCAGTAACTTCCCTAAACTCCAACTCCATAAGCTCCATACCAATCCCCATCACCATCTTAGT	120
MT	10070	10190	mm10_chrM_v4_Probe84	+	TTTCGCAGCCTGCGAAGCAGCTGTAGGACTAGCCCTACTAGTAAAAGTTTCAAACACGTACGGAACAGATTACGTCCAAAATCTCAACCTACTACAATGCTAAAAATTATTCTTCCCTCA	120
MT	10190	10310	mm10_chrM_v4_Probe85	+	CTAATGCTACTACCACTAACCTGACTATCAAGCCCTAAAAAAACCTGAACAAACGTAACCTCATATAGTTTTCTAATTAGTTTAACCAGCCTAACACTTCTATGACAAACCGACGAAAAT	120
MT	10310	10430	mm10_chrM_v4_Probe86	+	TATAAAAACTTTTCAAATATATTCTCCTCAGACCCCCTATCCACACCATTAATTATTTTAACAGCCTGATTACTGCCACTAATATTAATAGCTAGCCAAAACCACCTAAAAAAAGATAAT	120
MT	10430	10550	mm10_chrM_v4_Probe87	+	AACGTACTACAAAAACTCTACATCTCAATACTAATCAGCTTACAAATTCTCCTAATCATAACCTTTTCAGCAACTGAACTAATTATATTTTATATTTTATTTGAAGCAACCTTAATCCCA	120
MT	10550	10670	mm10_chrM_v4_Probe88	+	ACACTTATTATTATTACCCGATGAGGGAACCAAACTGAACGCCTAAACGCAGGGATTTATTTCCTATTTTATACCCTAATCGGTTCTATTCCACTGCTAATTGCCCTCATCTTAATCCAA	120
MT	10670	10790	mm10_chrM_v4_Probe89	+	AACCATGTAGGAACCCTAAACCTCATAATTTTATCATTCACAACACACACCTTAGACGCTTCATGATCTAACAACTTACTATGGTTGGCATGCATAATAGCATTTCTTATTAAAATACCA	120
MT	10790	10910	mm10_chrM_v4_Probe90	+	TTATATGGAGTTCACCTATGACTACCAAAAGCCCATGTTGAAGCTCCAATTGCTGGGTCAATAATTCTAGCAGCTATTCTTCTAAAATTAGGTAGTTACGGAATAATTCGCATCTCCATT	120
MT	10910	11030	mm10_chrM_v4_Probe91	+	ATTCTAGACCCACTAACAAAATATATAGCATACCCCTTCATCCTTCTCTCCCTATGAGGAATAATTATAACTAGCTCAATCTGCTTACGCCAAACAGATTTAAAATCACTAATCGCCTAC	120
MT	11030	11150	mm10_chrM_v4_Probe92	+	TCCTCAGTTAGCCACATAGCACTTGTTATTGCATCAATCATAATCCAAACTCCATGAAGCTTCATAGGAGCAACAATACTAATAATCGCACATGGCCTCACATCATCACTCCTATTCTGC	120
MT	11150	11270	mm10_chrM_v4_Probe93	+	CTAGCAAACTCCAACTACGAACGGATCCACAGCCGTACTATAATCATGGCCCGAGGACTTCAAATGGTCTTCCCACTTATAGCCACATGATGACTGATAGCAAGTCTAGCTAATCTAGCT	120
MT	11270	11390	mm10_chrM_v4_Probe94	+	CTACCCCCTTCAATCAATCTAATAGGAGAATTATTCATTACCATATCATTATTTTCTTGATCAAACTTTACCATTATTCTTATAGGAATTAACATTATTATTACAGGTATATACTCAATA	120
MT	11390	11510	mm10_chrM_v4_Probe95	+	TACATAATTATTACCACCCAACGCGGCAAACTAACCAACCATATAATTAACCTCCAACCCTCACACACACGAGAACTAACACTAATAGCCCTTCACATAATTCCACTTATTCTTCTAACT	120
MT	11510	11630	mm10_chrM_v4_Probe96	+	ACCAGTCCAAAACTAATTACAGGCCTGACAATATGTGAATATAGTTTACAAAAAACATTAGACTGTGAATCTGACAACAGGAAATAAACCTCCTTATTCACCAAGAAAGATTGCAAGAAC	120
MT	11630	11750	mm10_chrM_v4_Probe97	+	TGCTAATTCATGCTTCCATGTTTAAAAACATGGCTTTCTTACTTTTATAGGATAATAGTAATCCATTGGTCTTAGGAACCAAAAACCTTGGTGCAAATCCAAATAAAAGTAATCAATATT	120
MT	11750	11870	mm10_chrM_v4_Probe98	+	TTCACAACCTCAATCTTATTAATCTTCATTCTTCTACTATCCCCAATCCTAATTTCAATATCAAACCTAATTAAACACATCAACTTCCCACTGTACACCACCACATCAATCAAATTCTCC	120
MT	11870	11990	mm10_chrM_v4_Probe99	+	TTCATTATTAGCCTCTTACCCCTATTAATATTTTTCCACAATAATATAGAATATATAATTACAACCTGGCACTGAGTCACCATAAATTCAATAGAACTTAAAATAAGCTTCAAAACTGAC	120
MT	11990	12110	mm10_chrM_v4_Probe100	+	TTTTTCTCTATCCTGTTTACATCTGTAGCCCTTTTTGTCACATGATCAATTATACAATTCTCTTCATGATATATACACTCAGACCCAAACATCAATCGATTCATTAAATATCTTACACTA	120
MT	12110	12230	mm10_chrM_v4_Probe101	+	TTCCTGATTACCATGCTTATCCTCACCTCAGCCAACAACATATTTCAACTTTTCATTGGCTGAGAAGGGGTGGGAATTATATCTTTCCTACTAATTGGATGATGGTACGGACGAACAGAC	120
MT	12230	12350	mm10_chrM_v4_Probe102	+	GCAAATACTGCAGCCCTACAAGCAATCCTCTATAACCGCATCGGAGACATCGGATTCATTTTAGCTATAGTTTGATTTTCCCTAAACATAAACTCATGAGAACTTCAACAGATTATATTC	120
MT	12350	12470	mm10_chrM_v4_Probe103	+	TCCAACAACAACGACAATCTAATTCCACTTATAGGCCTATTAATCGCAGCTACAGGAAAATCAGCACAATTTGGCCTCCACCCATGACTACCATCAGCAATAGAAGGCCCTACACCAGTT	120
MT	12470	12590	mm10_chrM_v4_Probe104	+	TCAGCACTACTACACTCAAGTACAATAGTAGTTGCAGGAATTTTCCTACTGGTCCGATTCCACCCCCTCACGACTAATAATAACTTTATTTTAACAACTATACTTTGCCTCGGAGCCCTA	120
MT	12590	12710	mm10_chrM_v4_Probe105	+	ACCACATTATTTACAGCTATTTGTGCTCTCACCCAAAACGACATCAAAAAAATCATTGCCTTCTCTACATCAAGCCAACTAGGCCTGATAATAGTGACGCTAGGAATAAACCAACCACAC	120
MT	12710	12830	mm10_chrM_v4_Probe106	+	CTAGCATTCCTACACATCTGTACCCACGCATTCTTCAAAGCTATACTCTTTATATGCTCTGGCTCAATCATTCATAGCCTGGCAGACGAACAAGACATCCGAAAAATAGGAAACATCACA	120
MT	12830	12950	mm10_chrM_v4_Probe107	+	AAAATCATACCATTCACATCATCATGCCTAGTAATCGGAAGCCTCGCCCTCACAGGAATACCATTCCTAACAGGGTTCTACTCAAAAGACCTAATTATTGAAGCAATTAATACCTGCAAC	120
MT	12950	13070	mm10_chrM_v4_Probe108	+	ACCAACGCCTGAGCCCTACTAATTACACTAATCGCCACTTCTATAACAGCTATGTACAGCATACGAATCATTTACTTCGTAACAATAACAAAACCGCGTTTTCCCCCCCTAATCTCCATT	120
MT	13070	13190	mm10_chrM_v4_Probe109	+	AACGAAAATGACCCAGACCTCATAAACCCAATCAAACGCCTAGCATTCGGAAGCATCTTTGCAGGATTTGTCATCTCATATAATATTCCACCAACCAGCATTCCAGTCCTCACAATACCA	120
MT	13190	13310	mm10_chrM_v4_Probe110	+	TGATTTTTAAAAACCACAGCCCTAATTATTTCAGTATTAGGATTCCTAATCGCACTAGAACTAAACAACCTAACCATAAAACTATCAATAAATAAAGCAAATCCATATTCATCCTTCTCA	120
MT	13310	13430	mm10_chrM_v4_Probe111	+	ACTTTACTGGGGTTTTTCCCATCTATTATTCACCGCATTACACCCATAAAATCTCTCAACCTAAGCCTAAAAACATCCCTAACTCTCCTAGACTTGATCTGGTTAGAAAAAACCATCCCA	120
MT	13430	13550	mm10_chrM_v4_Probe112	+	AAATCCACCTCAACTCTTCACACAAACATAACCACTTTAACAACCAACCAAAAAGGCTTAATTAAATTGTACTTTATATCATTCCTAATTAACATCATCTTAATTATTATCTTATACTCA	120
MT	13550	13670	mm10_chrM_v4_Probe113	+	ATTAATCTCGAGTAATCTCGATAATAATAAAAATACCCGCAAACAAAGATCACCCAGCTACTACCATCATTCAAGTAGCACAACTATATATTGCCGCTACCCCAATCCCTCCTTCCAACA	120
MT	13670	13790	mm10_chrM_v4_Probe114	+	TAACTCCAACATCATCAACCTCATACATCAACCAATCTCCCAAACCATCAAGATTAATTACTCCAACTTCATCATAATAATTAAGCACACAAATTAAAAAAACCTCTATAATCACCCCCA	120
MT	13790	13910	mm10_chrM_v4_Probe115	+	ATACTAAAAAACCCAAAATTAATCAGTTAGATCCCCAAGTCTCTGGATATTCCTCAGTAGCTATAGCAGTCGTATATCCAAACACAACCAACATCCCCCCTAAATAAATTAAAAAAACTA	120
MT	13910	14030	mm10_chrM_v4_Probe116	+	TTAAACCTAAAAACGATCCACCAAACCCTAAAACCATTAAACAACCAACAAACCCACTAACAATTAAACCTAAACCTCCATAAATAGGTGAAGGCTTTAATGCTAACCCAAGACAACCAA	120
MT	14030	14150	mm10_chrM_v4_Probe117	+	CCAAAAATAATGAACTTAAAACAAAAATATAATTATTCATTATTTCTACACAGCATTCAACTGCGACCAATGACATGAAAAATCATCGTTGTAATTCAACTACAGAAACACCTAATGACA	120
MT	14150	14270	mm10_chrM_v4_Probe118	+	AACATACGAAAAACACACCCATTATTTAAAATTATTAACCACTCATTCATTGACCTACCTGCCCCATCCAACATTTCATCATGATGAAACTTTGGGTCCCTTCTAGGAGTCTGCCTAATA	120
MT	14270	14390	mm10_chrM_v4_Probe119	+	GTCCAAATCATTACAGGTCTTTTCTTAGCCATACACTACACATCAGATACAATAACAGCCTTTTCATCAGTAACACACATTTGTCGAGACGTAAATTACGGGTGACTAATCCGATATATA	120
MT	14390	14510	mm10_chrM_v4_Probe120	+	CACGCAAACGGAGCCTCAATATTTTTTATTTGCTTATTCCTTCATGTCGGACGAGGCTTATATTATGGATCATATACATTTATAGAAACCTGAAACATTGGAGTACTTCTACTGTTCGCA	120
MT	14510	14630	mm10_chrM_v4_Probe121	+	GTCATAGCCACAGCATTTATAGGCTACGTCCTTCCATGAGGACAAATATCATTCTGAGGTGCCACAGTTATTACAAACCTCCTATCAGCCATCCCATATATTGGAACAACCCTAGTCGAA	120
MT	14630	14750	mm10_chrM_v4_Probe122	+	TGAATTTGAGGGGGCTTCTCAGTAGACAAAGCCACCTTGACCCGATTCTTCGCTTTCCACTTCATCTTACCATTTATTATCGCGGCCCTAGCAATCGTTCACCTCCTCTTCCTCCACGAA	120
MT	14750	14870	mm10_chrM_v4_Probe123	+	ACAGGATCAAACAACCCAACAGGATTAAACTCAGATGCAGATAAAATTCCATTTCACCCCTACTATACAATCAAAGATATCCTAGGTATCCTAATCATATTCTTAATTCTCATAACCCTA	120
MT	14870	14990	mm10_chrM_v4_Probe124	+	GTATTATTTTTCCCAGACATACTAGGAGACCCAGACAACTACATACCAGCTAATCCACTAAACACCCCACCCCATATTAAACCCGAATGATATTTCCTATTTGCATACGCCATTCTACGC	120
MT	14990	15110	mm10_chrM_v4_Probe125	+	TCAATCCCCAATAAACTAGGAGGTGTCCTAGCCTTAATCTTATCTATCCTAATTTTAGCCCTAATACCTTTCCTTCATACCTCAAAGCAACGAAGCCTAATATTCCGCCCAATCACACAA	120
MT	15110	15230	mm10_chrM_v4_Probe126	+	ATTTTGTACTGAATCCTAGTAGCCAACCTACTTATCTTAACCTGAATTGGGGGCCAACCAGTAGAACACCCATTTATTATCATTGGCCAACTAGCCTCCATCTCATACTTCTCAATCATC	120
MT	15230	15350	mm10_chrM_v4_Probe127	+	TTAATTCTTATACCAATCTCAGGAATTATCGAAGACAAAATACTAAAATTATATCCATGTCTTGATAGTATAAACATTACTCTGGTCTTGTAAACCTGAAATGAAGATCTTCTCTTCTCA	120
MT	15350	15470	mm10_chrM_v4_Probe128	+	AGACATCAAGAAGAAGGAGCTACTCCCCACCACCAGCACCCAAAGCTGGTATTCTAATTAAACTACTTCTTGAGTACATAAATTTACATAGTACAACAGTACATTTATGTATATCGTACA	120
MT	15470	15590	mm10_chrM_v4_Probe129	+	TTAAACTATTTTCCCCAAGCATATAAGCTAGTACATTAAATCAATGGTTCAGGTCATAAAATAATCATCAACATAAATCAATATATATACCATGAATATTATCTTAAACACATTAAACTA	120
MT	15590	15710	mm10_chrM_v4_Probe130	+	ATGTTATAAGGACATATCTGTGTTATCTGACATACACCATACAGTCATAAACTCTTCTCTTCCATATGACTATCCCCTTCCCCATTTGGTCTATTAATCTACCATCCTCCGTGAAACCAA	120
MT	15710	15830	mm10_chrM_v4_Probe131	+	CAACCCGCCCACCAATGCCCCTCTTCTCGCTCCGGGCCCATTAAACTTGGGGGTAGCTAAACTGAAACTTTATCAGACATCTGGTTCTTACTTCAGGGCCATCAAATGCGTTATCGCCCA	120
MT	15830	15950	mm10_chrM_v4_Probe132	+	TACGTTCCCCTTAAATAAGACATCTCGATGGTATCGGGTCTAATCAGCCCATGACCAACATAACTGTGGTGTCATGCATTTGGTATCTTTTTATTTTGGCCTACTTTCATCAACATAGCC	120
MT	15950	16070	mm10_chrM_v4_Probe133	+	GTCAAGGCATGAAAGGACAGCACACAGTCTAGACGCACCTACGGTGAAGAATCATTAGTCCGCAAAACCCAATCACCTAAGGCTAATTATTCATGCTTGTTAGACATAAATGCTACTCAA	120
MT	16070	16190	mm10_chrM_v4_Probe134	+	TACCAAATTTTAACTCTCCAAACCCCCCACCCCCTCCTCTTAATGCCAAACCCCAAAAACACTAAGAACTTGAAAGACATATAATATTAACTATCAAACCCTATGTCCTGATCAATTCTA	120
