# Supplementary material for: Deciphering cell states and genealogies of human haematopoiesis
Source: Nature. 2024 Jan 22;627(8003):389–98. doi: 10.1038/s41586-024-07066-z (PMC10937407; doi:10.1038/s41586-024-07066-z)
Supplement: Supplementary file 6 — This file contains single-cell quality control and clustering results. [file 41586_2024_7066_MOESM6_ESM.xlsx]

## Sheet: Summary
Table 1: Raw reads 150X 150 (Total 20.8 billion)
	ATACRaw	RNAraw	Mito-raw
Young-1_BMMC	285147617	345214927	607122687
Young-1_HSPC	409485422	358289249	524463794
Young-1_HSC	561463934	382907155	533548310
Young-1_T2_BMMC	531210336	419003004	1131300947
Young-1_T2_HSPC	427917552	381539493	964203781
Young-1_T2_HSC	389900659	456440370	1060931332
Young-2_BMMC	384593114	371101296	799015776
Young-2_HSPC	457595128	356129363	939654544
Young-2_HSC	420731240	322476699	797042463
Aged-1_BMMC	414348323	358215842	732281223
Aged-1_HSPC	423166536	356372810	775489577
Aged-2_BMMC	360284427	350212698	777436263
Aged-2_HSPC	451746324	359833309	867038308
Total	5517590612	4817736215	10509529005
Note: _BMMC: The sampling of bone marrow mononuclear cells without enrichment
Note: _HSPC: The sampling after CD34+ enrichment
Note: _HSC: The sampling after CD34+CD45RA-CD90+ enrichment. This has enriched for HSC but also contains other cell types
Table 2: Single cell metrics (Total 135 K single cell multiomics)
	CellRanger				redeemV
	Cell Number	ATAC fragments per cell	Gene # per cell	UMI # per cell	Mito reads-pair per cell	unique mito fragmnets per cell	Cell # after ATAC/RNA QC	Cell # after removing doublets	Standard celltype annotation	Cell # after mito QC	Median mito coverage per posision per cell
Young-1_BMMC	8020	7676	1477	2604	46430	4051	7132	6730	6730	5415	29
Young-1_HSPC	7404	15590	2508	5084	41557.5	7576	6766	6150	6150	5594	46
Young-1_HSC	7257	19451	2256	5305	59943	8076	6227	5680	5546	5009	52
Young-1_T2_BMMC	10440	11252	1166	1862	61692	3136	8906	8120	8120	6167	26
Young-1_T2_HSPC	13089	9623	1571	2653	45732	7497	11638	10745	10665	9928	51
Young-1_T2_HSC	8011	15245	2209	4739	97659	9435	7300	6566	6473	5984	62
Young-2_BMMC	11607	7671	1511	2679	40503	2914	10294	9684	9684	7147	22
Young-2_HSPC	10945	12491	2516	5048	50663	5448	10090	9338	9149	7954	35
Young-2_HSC	12169	11430	2283	4697	44075	6473	11093	10382	10128	9195	40
Aged-1_BMMC	11636	6960	1144	1833	28260	2333	9385	8661	8661	6028	19
Aged-1_HSPC	8860	9644	1778	3384	41581	3434.5	6897	6244	4132	3523	34
Aged-2_BMMC	12929	4793	1188	1830	27512	3248	8662	8296	8104	6992	29
Aged-2_HSPC	12788	8350	1692	2830	34957	4107.5	9800	8963	8916	7724	34
Total	135155

## Sheet: Anno.Young-1
Young-1_BMMC cell type annotation
CellType	# cells in _BMMC	# cells in _HSPC	# cells in _HSC	# cells in total
CD4	2380	0	0	2380
CD8	995	0	0	995
NK	1346	0	0	1346
B	541	0	0	541
ProB	97	776	0	873
CLP	0	911	0	911
LMPP	0	116	0	116
pDC	38	0	0	38
MPP	0	813	1017	1830
HSC	0	607	3578	4185
CMP	0	425	0	425
MKP	0	153	544	697
MEP	0	528	258	786
EryP	499	340	149	988
cDC	49	0	0	49
MDP	0	525	0	525
GMP	0	956	0	956
Mono	785	0	0	785
Total	6730	6150	5546	18426

## Sheet: Anno.Young-1_T2
Young-1_T2_BMMC cell type annotation
CellType	# cells in _BMMC	# cells in _HSPC	# cells in _HSC	# cells in total
CD4	2793	0	0	2793
CD8	1416	0	0	1416
NK	1591	0	0	1591
B	764	0	0	764
Plasma	17	0	0	17
ProB	210	1319	0	1529
CLP	0	1489	0	1489
LMPP	0	230	0	230
pDC	19	252	0	271
MPP	0	2215	1985	4200
HSC	0	1462	3046	4508
CMP	0	154	198	352
MKP	0	362	176	538
MEP	0	550	285	835
EryP	759	1573	647	2979
cDC	42	0	0	42
MDP	0	428	0	428
CDP	0	0	0	0
GMP	0	631	136	767
Mono	509	0	0	509
Total	8120	10665	6473	25258

## Sheet: Anno.Young-2
Young-2_BMMC cell type annotation
CellType	# cells in _BMMC	# cells in _HSPC	# cells in _HSC	# cells in total
CD4	2544	0	0	2544
CD8	1964	0	0	1964
NK	1017	0	0	1017
B	748	0	0	748
Plasma	63	0	0	63
ProB	310	1795	0	2105
CLP	0	947	0	947
LMPP	0	459	0	459
pDC	24	0	0	24
MPP	0	1236	1462	2698
HSC	0	803	3739	4542
CMP	0	165	251	416
MKP	0	367	1629	1996
MEP	0	913	2712	3625
EryP	1738	510	0	2248
cDC	58	0	0	58
MDP	0	1140	0	1140
GMP	0	598	335	933
Mono	1218	216	0	1434
Total	9684	9149	10128	28961

## Sheet: Anno.Aged-1
Young-2_BMMC cell type annotation
CellType	# cells in _BMMC	# cells in _HSPC	# cells in total
CD4	2623	0	2623
CD8	1713	0	1713
NK	737	0	737
B	664	0	664
Plasma	335	0	335
ProB	76	178	254
CLP	0	101	101
pDC	53	229	282
MPP	0	360	360
HSC	0	281	281
CMP	0	55	55
MKP	0	116	116
MEP	0	314	314
EryP	1363	476	1839
cDC	63	163	226
MDP	0	1536	1536
GMP	0	259	259
Mono	1034	64	1098
Total	8661	4132	12793

## Sheet: Anno.Aged-2
Young-2_BMMC cell type annotation
CellType	# cells in _BMMC	# cells in _HSPC	# cells in total
CD4	944	115	1059
CD8	1080	0	1080
NK	235	0	235
B	366	246	612
Plasma	124	131	255
ProB	942	1034	1976
CLP	0	194	194
LMPP	0	0	0
pDC	498	697	1195
MPP	0	739	739
HSC	319	616	935
CMP	0	84	84
MKP	142	512	654
MEP	0	690	690
EryP	1623	679	2302
cDC	154	357	511
MDP	0	366	366
GMP	439	529	968
Mono	1238	1927	3165
Total	8104	8916	17020
