# Supplementary material for: Deciphering cell states and genealogies of human haematopoiesis
Source: Nature. 2024 Jan 22;627(8003):389–98. doi: 10.1038/s41586-024-07066-z (PMC10937407; doi:10.1038/s41586-024-07066-z)
Supplement: Supplementary file 7 — This file contains results of analysis of haematopoietic lineage-to-cell-state enrichment. [file 41586_2024_7066_MOESM7_ESM.xlsx]

## Sheet: Young-1
This table shows the clades that are significantly entiched by a certain celltype in Young-1. Related to Fig. 2f
Clades	CladeSizde: cell # in a clade	FCs	pvalues(one-sided binomial test)	FDRs(qvalue)	CellType
13781	23	18.4845	1.68e-22	2.77e-19	MEP
15973	19	18.843	2.16e-19	1.77e-16	MEP
17598	17	19.7435	7.07e-19	3.88e-16	MEP
16899	18	18.6467	4.07e-18	1.67e-15	MEP
11604	33	12.8832	1.01e-17	3.32e-15	MEP
18657	16	19.579	1.4e-17	3.83e-15	MEP
19292	14	19.1794	5.31e-15	1.25e-12	MEP
19487	13	18.9336	1.02e-13	2.09e-11	MEP
20450	10	17.9008	6.6e-10	1.21e-07	MEP
11315	153	3.80246	5.11e-09	8.4e-07	MEP
15898	9	10.9706	1.55e-08	1.66e-05	CD8
11186	217	3.09346	4.92e-08	7.36e-06	MEP
20909	5	22.376	1.78e-07	2.44e-05	MEP
19802	48	4.00869	5.22e-06	0.00162121	NK
19544	50	3.84834	8.83e-06	0.00201137	NK
11089	382	2.16731	1.14e-05	0.0014418	MEP
19925	46	3.88419	1.65e-05	0.00321155	NK
19435	53	3.63051	1.84e-05	0.0033503	NK
16426	6	10.2849	1.95e-05	0.00523977	CD8
19306	55	3.49849	2.9e-05	0.00495267	NK
15851	17	6.6468	3.91e-05	0.0410685	Mono
11307	47	4.22389	4.09e-05	0.0573671	EryP
21505	6	5.31836	4.42e-05	0.0109511	CD4
19176	57	3.37574	4.46e-05	0.00684049	NK
11078	79	2.95758	4.51e-05	0.00684049	NK
21087	10	4.25469	4.88e-05	0.0109511	CD4
20835	11	7.49677	4.97e-05	0.0071499	NK
11130	51	3.50339	5.46e-05	0.00745634	NK
14985	18	6.27753	6.05e-05	0.0410685	Mono
11366	343	2.0687	7.94e-05	0.05177	B
19016	60	3.20695	8.18e-05	0.0105186	NK
11039	107	2.56899	8.47e-05	0.0105186	NK
17285	18	3.25011	8.85e-05	0.0149708	CD4
20710	12	6.87203	9.33e-05	0.0110814	NK
11460	13	6.87561	0.00010386	0.127324	ProB
17022	14	6.9181	0.00010991	0.0478322	Mono
11295	350	2.02733	0.0001164	0.05177	B
20219	41	3.68743	0.00012258	0.0133545	NK
13172	5	10.9953	0.00013197	0.0133545	NK
15907	5	10.9953	0.00013197	0.0133545	NK
17560	5	10.9953	0.00013197	0.0133545	NK
11071	63	3.05424	0.00014334	0.0139877	NK
17744	16	3.32397	0.00014444	0.0196634	CD4
21027	11	3.8679	0.00014916	0.0196634	CD4
18513	71	2.90368	0.00015402	0.0141341	NK
20027	42	3.59964	0.00015519	0.0141341	NK
20598	13	6.34342	0.00016253	0.0143248	NK
11882	117	2.3207	0.00016885	0.212604	GMP
18764	64	3.00652	0.00017126	0.0146231	NK
16911	15	6.45689	0.00017354	0.0478322	Mono
20336	36	3.8178	0.00018099	0.0149857	NK
21053	24	4.58136	0.00019968	0.0156282	NK
21537	9	7.63559	0.00020019	0.0156282	NK
17633	5	9.87354	0.00020153	0.0250427	CD8
21233	9	4.1365	0.00020893	0.0228357	CD4
18184	22	4.48797	0.0002101	0.0250427	CD8
18906	14	3.41894	0.00023375	0.0228357	CD4
21684	5	5.31836	0.00023502	0.0228357	CD4
18677	66	2.91541	0.0002414	0.0183219	NK
11738	120	2.26269	0.0002461	0.212604	GMP
21175	19	5.0636	0.00024825	0.0183321	NK
11315	153	2.09732	0.00025461	0.212604	GMP
14420	22	5.13616	0.00026033	0.0478322	Mono
11281	14	5.89032	0.00026686	0.0186959	NK
20542	14	5.89032	0.00026686	0.0186959	NK
12033	6	9.93144	0.00027277	0.127324	ProB
11001	134	2.25649	0.00027676	0.0189049	NK
15384	8	10.751	0.0002815	0.0789961	B
11482	308	2.02453	0.00029603	0.0789961	B
12118	106	2.32867	0.00031118	0.212604	GMP
15140	61	3.17552	0.00031992	0.0478322	Mono
20307	23	2.7748	0.00032941	0.0293418	CD4
11159	32	3.86552	0.00034217	0.0202385	NK
20691	32	3.86552	0.00034217	0.0202385	NK
15764	4	16.782	0.00034507	0.033377	MEP
21536	4	16.782	0.00034507	0.033377	MEP
21156	20	4.81042	0.00035794	0.0202385	NK
12926	6	9.16271	0.00037292	0.0202385	NK
15816	6	9.16271	0.00037292	0.0202385	NK
17753	6	9.16271	0.00037292	0.0202385	NK
20984	12	3.54557	0.00037327	0.0323732	CD4
21074	10	6.87203	0.00037629	0.0202385	NK
13121	81	2.79001	0.0004317	0.0478322	Mono
18926	30	2.4819	0.00047057	0.0387713	CD4
13882	24	4.70815	0.00047341	0.0478322	Mono
13425	82	2.75599	0.00049118	0.0478322	Mono
20923	27	4.07232	0.00049484	0.0254633	NK
13052	12	6.72593	0.00049952	0.0478322	Mono
21144	21	4.58136	0.00050325	0.0254633	NK
17154	39	3.72513	0.00051793	0.0478322	Mono
11507	109	2.30372	0.00052268	0.234265	CLP
19971	24	2.65918	0.00054626	0.0439105	CD4
13176	8	9.02377	0.00055068	0.1526	EryP
20496	34	3.63814	0.00056028	0.0278335	NK
16627	21	2.78581	0.0005606	0.0439901	CD4
14794	65	2.9801	0.0005876	0.0478322	Mono
14152	7	8.51266	0.00060244	0.127324	ProB
16094	48	3.36296	0.00061575	0.0478322	Mono
11372	104	2.60301	0.00062283	0.1526	EryP
11299	16	5.15403	0.00062666	0.030039	NK
19998	16	5.15403	0.00062666	0.030039	NK
20778	28	3.92688	0.00064878	0.0305632	NK
12243	4	13.5357	0.00065219	0.1526	EryP
14180	66	2.93495	0.00067807	0.0478322	Mono
14463	5	14.3284	0.00068893	0.121777	MDP
12824	85	2.65872	0.00071309	0.0478322	Mono
12749	33	3.91327	0.00074095	0.0478322	Mono
11081	52	2.04552	0.00074261	0.0556238	CD4
17548	26	3.79752	0.00076509	0.0547168	CD8
16555	41	3.54342	0.0007653	0.0478322	Mono
12714	13	6.20855	0.00077029	0.0478322	Mono
15331	58	3.06146	0.00077598	0.0478322	Mono
11628	38	2.23931	0.00078074	0.0568287	CD4
14815	10	8.60078	0.00078328	0.0874523	B
11630	104	2.2874	0.00078833	0.234265	CLP
19309	28	2.46924	0.00079411	0.0568287	CD4
13102	86	2.6278	0.00080373	0.0478322	Mono
15943	7	7.85375	0.00081975	0.0361259	NK
19422	7	7.85375	0.00081975	0.0361259	NK
13756	5	13.4256	0.00083382	0.0596125	MEP
21195	5	13.4256	0.00083382	0.0596125	MEP
13230	77	2.72531	0.000858	0.0478322	Mono
13438	8	3.98877	0.00087132	0.0568287	CD4
18143	8	3.98877	0.00087132	0.0568287	CD4
20077	8	3.98877	0.00087132	0.0568287	CD4
19879	25	2.55281	0.00087133	0.0568287	CD4
15563	4	12.1067	0.00090679	0.0478322	Mono
19341	17	4.85085	0.00090896	0.0388055	NK
12390	34	3.79817	0.00091666	0.0478322	Mono
13846	34	3.79817	0.00091666	0.0478322	Mono
17089	16	2.99158	0.00092645	0.0568287	CD4
16252	22	2.65918	0.00093113	0.0568287	CD4
20547	22	2.65918	0.00093113	0.0568287	CD4
13576	5	12.9012	0.00093706	0.0874523	B
18821	15	6.01585	0.00098061	0.159637	EryP
17935	22	4.92206	0.00099772	0.159637	EryP
15922	51	3.16514	0.00101504	0.0482242	Mono
13752	69	2.80734	0.00102212	0.0482242	Mono
13111	27	4.18502	0.00103081	0.0482242	Mono
11820	58	3.47214	0.00103668	0.0710271	MEP
15187	12	5.7267	0.00104498	0.0438553	NK
11335	32	2.32678	0.0010454	0.0615242	CD4
20718	30	3.66509	0.00107173	0.0438553	NK
15195	13	5.72968	0.00110997	0.127324	ProB
12562	89	2.53923	0.00113596	0.0513719	Mono
11913	8	7.44858	0.00114064	0.127324	ProB
18917	4	11.1729	0.00114899	0.127324	ProB
20426	4	11.1729	0.00114899	0.127324	ProB
14409	6	4.43196	0.00118919	0.0664277	CD4
15421	6	4.43196	0.00118919	0.0664277	CD4
12464	7	7.05253	0.00123448	0.240796	GMP
18837	4	5.31836	0.00124994	0.0675321	CD4
21756	4	5.31836	0.00124994	0.0675321	CD4
12294	18	4.58136	0.00127979	0.0499538	NK
19075	18	4.58136	0.00127979	0.0499538	NK
21199	18	4.58136	0.00127979	0.0499538	NK
16575	28	3.52627	0.00131485	0.0828537	CD8
11779	11	3.38441	0.00134105	0.0691412	CD4
19480	26	2.45463	0.00134266	0.0691412	CD4
18430	95	2.31479	0.0013457	0.0503785	NK
17351	113	2.18932	0.00135655	0.0503785	NK
19546	9	7.17432	0.00144092	0.0630608	Mono
15365	4	10.3081	0.00145661	0.0503785	NK
16260	4	10.3081	0.00145661	0.0503785	NK
18217	4	10.3081	0.00145661	0.0503785	NK
18439	4	10.3081	0.00145661	0.0503785	NK
18583	4	10.3081	0.00145661	0.0503785	NK
18829	4	10.3081	0.00145661	0.0503785	NK
18971	4	10.3081	0.00145661	0.0503785	NK
16107	23	2.54356	0.00148271	0.0751784	CD4
17015	114	2.17012	0.00150294	0.0513311	NK
12601	10	7.21902	0.00151006	0.159637	EryP
13690	10	7.21902	0.00151006	0.159637	EryP
12157	54	2.79972	0.00154428	0.0514744	NK
11766	8	6.87203	0.00154482	0.0514744	NK
13019	5	10.8285	0.00156291	0.159637	EryP
16205	20	2.65918	0.00159283	0.0756158	CD4
17746	20	2.65918	0.00159283	0.0756158	CD4
19539	20	2.65918	0.00159283	0.0756158	CD4
14940	13	5.28618	0.00159651	0.0525559	NK
14720	14	5.32041	0.00163139	0.127324	ProB
12323	4	9.91206	0.00163448	0.234265	CLP
12925	4	9.91206	0.00163448	0.234265	CLP
16692	17	2.8156	0.0016408	0.0756158	CD4
19195	17	2.8156	0.0016408	0.0756158	CD4
11898	37	3.49021	0.00165103	0.067877	Mono
17272	37	3.49021	0.00165103	0.067877	Mono
18210	97	2.26706	0.0016849	0.0548054	NK
11278	138	2.01114	0.00169324	0.234265	CLP
11067	207	2.07748	0.00174123	0.0874523	B
14132	30	2.30462	0.00174525	0.0787924	CD4
12368	93	2.43001	0.00175132	0.0678862	Mono
12880	93	2.43001	0.00175132	0.0678862	Mono
18873	19	4.34023	0.00175588	0.0561044	NK
14226	47	2.92427	0.0017659	0.0561044	NK
14859	8	6.60804	0.00178924	0.234265	CLP
12760	37	2.15609	0.00179058	0.0797468	CD4
11799	94	2.24955	0.00179593	0.234265	CLP
12526	6	10.751	0.00180906	0.0874523	B
13556	6	10.751	0.00180906	0.0874523	B
17839	6	10.751	0.00180906	0.0874523	B
16885	116	2.1327	0.00183606	0.057663	NK
18344	17	5.3081	0.00184106	0.159637	EryP
12189	22	5.42743	0.00186351	0.121777	MDP
17824	107	2.18364	0.00186956	0.0580478	NK
13479	74	2.61766	0.00191094	0.0704196	Mono
12300	9	6.62096	0.00194396	0.127324	ProB
12922	9	6.62096	0.00194396	0.127324	ProB
16042	9	6.62096	0.00194396	0.127324	ProB
11165	40	3.09242	0.0019639	0.0602918	NK
19502	4	9.25645	0.00199841	0.0828537	CD8
20429	4	9.25645	0.00199841	0.0828537	CD8
12371	4	9.25645	0.00199841	0.240796	GMP
13893	4	9.25645	0.00199841	0.240796	GMP
17804	4	9.25645	0.00199841	0.240796	GMP
14845	30	3.76652	0.00200656	0.0704196	Mono
16477	25	4.33141	0.00205235	0.159637	EryP
14219	48	2.86335	0.00208694	0.0633572	NK
11188	117	2.31379	0.00210092	0.159637	EryP
18604	34	2.18991	0.00211782	0.0906458	CD4
16012	30	3.29118	0.00213965	0.0828537	CD8
17418	30	3.29118	0.00213965	0.0828537	CD8
11881	95	2.37885	0.00215008	0.0704196	Mono
14095	5	9.68534	0.00216199	0.0704196	Mono
18693	5	9.68534	0.00216199	0.0704196	Mono
19590	9	3.54557	0.00219611	0.0914397	CD4
21420	9	3.54557	0.00219611	0.0914397	CD4
12438	98	2.14095	0.00220568	0.240796	GMP
15686	7	10.2346	0.00226296	0.121777	MDP
11271	40	3.76284	0.00226378	0.0888375	B
15172	24	2.43758	0.00227509	0.0914397	CD4
16018	24	2.43758	0.00227509	0.0914397	CD4
18989	24	2.43758	0.00227509	0.0914397	CD4
12040	10	6.45689	0.00228383	0.0704196	Mono
14251	10	6.45689	0.00228383	0.0704196	Mono
17606	10	6.45689	0.00228383	0.0704196	Mono
18458	10	6.45689	0.00228383	0.0704196	Mono
18060	8	6.17096	0.00231033	0.0828537	CD8
14124	14	4.9086	0.0023352	0.0677091	NK
18090	14	4.9086	0.0023352	0.0677091	NK
11684	65	2.53737	0.00233899	0.0677091	NK
18780	20	4.12322	0.002355	0.0677091	NK
19386	20	4.12322	0.002355	0.0677091	NK
15408	13	6.61599	0.00238334	0.0908572	B
11899	18	5.01321	0.00243352	0.159637	EryP
11101	57	2.65236	0.002434	0.0677091	NK
11961	57	2.65236	0.002434	0.0677091	NK
14215	49	2.80491	0.00245332	0.0677091	NK
11617	139	2.09036	0.00245726	0.0740833	Mono
11572	9	6.10848	0.00262051	0.0701964	NK
14658	9	6.10848	0.00262051	0.0701964	NK
17653	9	6.10848	0.00262051	0.0701964	NK
12358	97	2.32981	0.00262102	0.0773028	Mono
17058	31	3.18501	0.00268122	0.0828537	CD8
13353	12	3.10238	0.00269594	0.104866	CD4
18253	12	3.10238	0.00269594	0.104866	CD4
13236	7	9.58972	0.00272712	0.112108	MEP
14743	5	8.93829	0.00272837	0.127324	ProB
15002	5	8.93829	0.00272837	0.127324	ProB
15419	5	8.93829	0.00272837	0.127324	ProB
18394	5	8.93829	0.00272837	0.127324	ProB
18598	5	8.93829	0.00272837	0.127324	ProB
19596	5	8.93829	0.00272837	0.127324	ProB
18527	18	2.65918	0.00273641	0.104866	CD4
20750	18	2.65918	0.00273641	0.104866	CD4
11564	75	2.38231	0.00281707	0.0740103	NK
14369	60	2.46839	0.00282594	0.0828537	CD8
20333	15	2.83646	0.00282603	0.105839	CD4
20836	15	2.83646	0.00282603	0.105839	CD4
13341	28	2.2793	0.00291496	0.107943	CD4
14346	32	3.53111	0.00297573	0.081095	Mono
13670	6	9.02377	0.00299667	0.159637	EryP
11681	17	4.74771	0.00300615	0.081095	Mono
12242	7	9.21512	0.00305623	0.107311	B
12642	7	9.21512	0.00305623	0.107311	B
16404	7	9.21512	0.00305623	0.107311	B
12306	101	2.07735	0.0030608	0.240796	GMP
12278	10	5.95886	0.00306805	0.127324	ProB
15200	10	5.95886	0.00306805	0.127324	ProB
18739	21	3.92688	0.0030957	0.0784074	NK
19167	21	3.92688	0.0030957	0.0784074	NK
11326	16	4.65536	0.00317868	0.127324	ProB
13791	16	4.65536	0.00317868	0.127324	ProB
11469	68	2.96153	0.0032181	0.129065	MEP
11478	85	2.26373	0.00322717	0.0784074	NK
15500	28	3.43602	0.0032646	0.0784074	NK
13434	50	2.9056	0.00330969	0.081095	Mono
15247	32	3.08548	0.00332408	0.0828537	CD8
14564	43	2.87667	0.00332413	0.0784074	NK
12744	51	2.69492	0.00334005	0.0784074	NK
11148	160	2.1502	0.00339585	0.116178	B
11341	5	8.24644	0.00344358	0.0784074	NK
15047	5	8.24644	0.00344358	0.0784074	NK
16268	5	8.24644	0.00344358	0.0784074	NK
16487	5	8.24644	0.00344358	0.0784074	NK
17698	5	8.24644	0.00344358	0.0784074	NK
20248	5	8.24644	0.00344358	0.0784074	NK
20471	5	8.24644	0.00344358	0.0784074	NK
20640	5	8.24644	0.00344358	0.0784074	NK
21763	5	8.24644	0.00344358	0.0784074	NK
11070	32	2.16058	0.00348304	0.123185	CD4
11526	100	2.25991	0.0034836	0.081095	Mono
11484	8	8.95526	0.00350802	0.121777	MDP
13178	8	8.95526	0.00350802	0.121777	MDP
13370	8	8.95526	0.00350802	0.121777	MDP
15281	7	3.79883	0.00351345	0.123185	CD4
11331	36	3.98012	0.00355499	0.121777	MDP
18947	16	5.97017	0.00373058	0.121777	MDP
16527	14	4.40783	0.00374733	0.0828537	CD8
13786	62	2.38876	0.0037523	0.0828537	CD8
15275	21	3.77602	0.00376615	0.234265	CLP
15547	28	3.86733	0.00378574	0.189813	EryP
13056	5	7.92965	0.00385523	0.234265	CLP
16850	22	2.41744	0.00386462	0.131306	CD4
17451	9	5.4853	0.00389222	0.0828537	CD8
13362	9	5.4853	0.00389222	0.240796	GMP
14702	9	5.4853	0.00389222	0.240796	GMP
14376	44	2.81129	0.00391311	0.0790399	NK
18321	36	2.06825	0.00396789	0.132091	CD4
18722	22	3.74838	0.00399714	0.0790399	NK
19013	22	3.74838	0.00399714	0.0790399	NK
12116	26	4.59244	0.00405026	0.121777	MDP
11553	33	2.99198	0.00408027	0.0828537	CD8
16821	33	2.99198	0.00408027	0.0828537	CD8
11837	10	5.49763	0.00411666	0.0790399	NK
17359	10	5.49763	0.00411666	0.0790399	NK
13894	6	8.07111	0.0041244	0.081095	Mono
15590	6	8.07111	0.0041244	0.081095	Mono
18897	6	8.07111	0.0041244	0.081095	Mono
19415	6	8.07111	0.0041244	0.081095	Mono
21028	6	8.07111	0.0041244	0.081095	Mono
13119	29	2.2007	0.00413054	0.133462	CD4
11822	61	2.47844	0.00422051	0.0790399	NK
12363	17	4.38152	0.00425619	0.127324	ProB
11446	113	2.14277	0.00426765	0.082713	Mono
18010	19	2.51922	0.0043377	0.135651	CD4
18845	19	2.51922	0.0043377	0.135651	CD4
19540	19	2.51922	0.0043377	0.135651	CD4
12955	52	2.79385	0.00434846	0.0830921	Mono
13026	16	4.29502	0.00450661	0.0790399	NK
17169	16	4.29502	0.00450661	0.0790399	NK
11524	29	3.73397	0.00455233	0.215456	EryP
11765	103	2.19409	0.00456467	0.0860121	Mono
12025	11	5.41715	0.0045661	0.127324	ProB
12901	11	5.41715	0.0045661	0.127324	ProB
14406	11	5.41715	0.0045661	0.127324	ProB
15749	11	5.41715	0.0045661	0.127324	ProB
14280	45	2.74881	0.0045806	0.0790399	NK
12090	69	2.61559	0.00460411	0.215456	EryP
12296	10	3.19101	0.00461641	0.135651	CD4
14034	10	3.19101	0.00461641	0.135651	CD4
16203	10	3.19101	0.00461641	0.135651	CD4
18386	10	3.19101	0.00461641	0.135651	CD4
19513	10	3.19101	0.00461641	0.135651	CD4
13217	5	7.40516	0.00469372	0.0828537	CD8
14601	5	7.40516	0.00469372	0.0828537	CD8
18581	5	7.40516	0.00469372	0.0828537	CD8
19550	5	7.40516	0.00469372	0.0828537	CD8
21810	5	7.40516	0.00469372	0.0828537	CD8
12221	5	7.40516	0.00469372	0.240796	GMP
12251	5	7.40516	0.00469372	0.240796	GMP
12800	5	7.40516	0.00469372	0.240796	GMP
13239	5	7.40516	0.00469372	0.240796	GMP
12450	17	5.61899	0.00471797	0.121777	MDP
11856	16	2.65918	0.00472561	0.135651	CD4
12201	16	2.65918	0.00472561	0.135651	CD4
21388	16	2.65918	0.00472561	0.135651	CD4
13898	10	5.28643	0.0047451	0.234265	CLP
18030	27	3.19976	0.00476731	0.0828537	CD8
15127	56	2.42431	0.00480891	0.0828537	CD8
15094	22	3.60439	0.00485056	0.234265	CLP
11834	12	5.38074	0.00487033	0.0869416	Mono
13567	12	5.38074	0.00487033	0.0869416	Mono
14301	12	5.38074	0.00487033	0.0869416	Mono
17294	12	5.38074	0.00487033	0.0869416	Mono
11275	26	2.25007	0.00487065	0.135651	CD4
17561	13	2.86373	0.00489621	0.135651	CD4
18048	13	2.86373	0.00489621	0.135651	CD4
21003	13	2.86373	0.00489621	0.135651	CD4
11664	60	2.42295	0.00496978	0.234265	CLP
11677	7	7.73466	0.00502815	0.220593	EryP
14323	7	7.73466	0.00502815	0.220593	EryP
14884	35	3.22845	0.00505297	0.0885711	Mono
18705	23	3.58541	0.00507883	0.0790399	NK
12715	19	4.24795	0.00509218	0.0885711	Mono
14167	9	7.96023	0.00509858	0.121777	MDP
18346	9	7.96023	0.00509858	0.121777	MDP
16548	6	7.44858	0.00518396	0.132989	ProB
17663	6	7.44858	0.00518396	0.132989	ProB
18789	6	7.44858	0.00518396	0.132989	ProB
19232	6	7.44858	0.00518396	0.132989	ProB
11435	15	4.11398	0.00524895	0.0828537	CD8
11926	15	4.11398	0.00524895	0.0828537	CD8
15884	15	4.11398	0.00524895	0.0828537	CD8
11670	5	4.25469	0.00530961	0.135651	CD4
12761	5	4.25469	0.00530961	0.135651	CD4
13220	5	4.25469	0.00530961	0.135651	CD4
16103	5	4.25469	0.00530961	0.135651	CD4
16427	5	4.25469	0.00530961	0.135651	CD4
16582	5	4.25469	0.00530961	0.135651	CD4
17031	5	4.25469	0.00530961	0.135651	CD4
19624	5	4.25469	0.00530961	0.135651	CD4
20042	5	4.25469	0.00530961	0.135651	CD4
20393	5	4.25469	0.00530961	0.135651	CD4
21828	5	4.25469	0.00530961	0.135651	CD4
14245	46	2.68906	0.00533335	0.0791974	NK
12079	16	5.37549	0.00542491	0.14981	B
14845	30	3.60951	0.0054273	0.230355	EryP
11520	18	4.1381	0.00557067	0.140107	ProB
12455	60	2.70713	0.00557882	0.230355	EryP
12143	61	2.38323	0.00565632	0.234265	CLP
11350	23	2.31233	0.00569686	0.13693	CD4
15574	23	2.31233	0.00569686	0.13693	CD4
16344	23	2.31233	0.00569686	0.13693	CD4
17072	23	2.31233	0.00569686	0.13693	CD4
13434	50	2.88761	0.00590605	0.234791	EryP
11997	17	5.26494	0.00594145	0.184335	MEP
14075	35	2.82101	0.00598296	0.0828537	CD8
14759	35	2.82101	0.00598296	0.0828537	CD8
15040	35	2.82101	0.00598296	0.0828537	CD8
15235	35	2.82101	0.00598296	0.0828537	CD8
16608	35	2.82101	0.00598296	0.0828537	CD8
12022	35	2.82101	0.00598296	0.240796	GMP
13381	35	2.82101	0.00598296	0.240796	GMP
14970	31	3.1035	0.0059844	0.085015	NK
11461	17	4.04237	0.00600564	0.085015	NK
11573	17	4.04237	0.00600564	0.085015	NK
16656	17	4.04237	0.00600564	0.085015	NK
21254	17	4.04237	0.00600564	0.085015	NK
11467	70	2.26561	0.00600843	0.240508	CLP
19367	14	5.15644	0.00602075	0.234791	EryP
11425	91	2.11447	0.00603549	0.085015	NK
17150	10	4.93677	0.00607279	0.0828537	CD8
12106	11	4.99784	0.00609851	0.085015	NK
13360	11	4.99784	0.00609851	0.085015	NK
16743	11	4.99784	0.00609851	0.085015	NK
17018	11	4.99784	0.00609851	0.085015	NK
12922	9	7.45867	0.00611816	0.186302	MEP
11225	79	2.1748	0.00619844	0.242834	CLP
14836	58	2.34071	0.00633475	0.0828537	CD8
17686	24	3.43602	0.00636042	0.0868237	NK
11459	31	3.49307	0.00641908	0.234961	EryP
13430	12	4.96572	0.00648764	0.160032	ProB
13410	6	6.87203	0.00651424	0.0868237	NK
13460	6	6.87203	0.00651424	0.0868237	NK
14161	6	6.87203	0.00651424	0.0868237	NK
16221	6	6.87203	0.00651424	0.0868237	NK
19694	6	6.87203	0.00651424	0.0868237	NK
19799	6	6.87203	0.00651424	0.0868237	NK
20022	6	6.87203	0.00651424	0.0868237	NK
21740	6	6.87203	0.00651424	0.0868237	NK
11303	28	3.45905	0.00651623	0.104675	Mono
15547	28	3.45905	0.00651623	0.104675	Mono
18622	20	2.39326	0.00658351	0.13693	CD4
19203	20	2.39326	0.00658351	0.13693	CD4
21156	20	2.39326	0.00658351	0.13693	CD4
11329	92	2.09149	0.00665224	0.0882326	NK
12607	54	2.44742	0.00672607	0.24298	CLP
19013	22	3.36598	0.00677325	0.0844881	CD8
14814	17	5.05928	0.0068355	0.160006	B
13083	46	2.58576	0.00686412	0.24298	CLP
14616	7	6.9181	0.00688565	0.104675	Mono
15457	7	6.9181	0.00688565	0.104675	Mono
15508	7	6.9181	0.00688565	0.104675	Mono
17787	7	6.9181	0.00688565	0.104675	Mono
18530	7	6.9181	0.00688565	0.104675	Mono
18680	7	6.9181	0.00688565	0.104675	Mono
19146	7	6.9181	0.00688565	0.104675	Mono
20762	7	6.9181	0.00688565	0.104675	Mono
14596	37	3.05394	0.00694389	0.104675	Mono
13101	10	7.16421	0.00705796	0.121777	MDP
14526	10	7.16421	0.00705796	0.121777	MDP
20227	10	7.16421	0.00705796	0.121777	MDP
13610	67	2.21049	0.00715622	0.086584	CD8
18542	19	5.02751	0.00718754	0.121777	MDP
11653	29	2.97909	0.00726413	0.086584	CD8
11966	6	6.60804	0.00727644	0.24298	CLP
12506	6	6.60804	0.00727644	0.24298	CLP
13118	6	6.60804	0.00727644	0.24298	CLP
14972	6	6.60804	0.00727644	0.24298	CLP
21050	6	6.60804	0.00727644	0.24298	CLP
16891	40	2.74881	0.00734907	0.0970042	NK
18735	31	2.98428	0.0073898	0.24298	CLP
11392	120	2.01778	0.00744842	0.10984	Mono
11468	17	2.50276	0.00746766	0.149159	CD4
21254	17	2.50276	0.00746766	0.149159	CD4
12955	52	2.77654	0.00750852	0.234961	EryP
14346	32	3.38391	0.00753607	0.234961	EryP
11772	30	3.98012	0.00764003	0.121777	MDP
20669	8	6.76783	0.00771463	0.234961	EryP
12053	31	2.05872	0.00775947	0.150396	CD4
11093	47	2.74761	0.00775993	0.111999	Mono
14363	47	2.74761	0.00775993	0.111999	Mono
12566	18	3.8178	0.00782327	0.102275	NK
20744	18	3.8178	0.00782327	0.102275	NK
16876	25	3.29858	0.00786149	0.102285	NK
11821	8	3.32397	0.00791701	0.150396	CD4
12618	8	3.32397	0.00791701	0.150396	CD4
16300	8	3.32397	0.00791701	0.150396	CD4
16738	8	3.32397	0.00791701	0.150396	CD4
21513	8	3.32397	0.00791701	0.150396	CD4
12379	21	3.84339	0.00803615	0.113894	Mono
12832	57	2.54877	0.00805918	0.113894	Mono
13575	24	2.21598	0.00814098	0.150396	CD4
16559	24	2.21598	0.00814098	0.150396	CD4
21053	24	2.21598	0.00814098	0.150396	CD4
12529	14	2.65918	0.0082141	0.150396	CD4
17668	14	2.65918	0.0082141	0.150396	CD4
20764	14	2.65918	0.0082141	0.150396	CD4
12885	10	6.7128	0.00845142	0.243807	MEP
12684	18	4.77821	0.00846871	0.188325	B
13166	18	4.77821	0.00846871	0.188325	B
13735	37	2.66853	0.008493	0.0876448	CD8
14288	37	2.66853	0.008493	0.0876448	CD8
14606	37	2.66853	0.008493	0.0876448	CD8
21247	11	2.90092	0.00854685	0.155624	CD4
14500	33	2.91541	0.00855905	0.108105	NK
15589	41	2.68177	0.00855958	0.108105	NK
12310	7	6.3845	0.00862011	0.175828	ProB
13297	7	6.3845	0.00862011	0.175828	ProB
13635	7	6.3845	0.00862011	0.175828	ProB
14666	7	6.3845	0.00862011	0.175828	ProB
15810	7	6.3845	0.00862011	0.175828	ProB
16921	7	6.3845	0.00862011	0.175828	ProB
17422	7	6.3845	0.00862011	0.175828	ProB
17707	7	6.3845	0.00862011	0.175828	ProB
18094	7	6.3845	0.00862011	0.175828	ProB
11590	12	4.58136	0.00862527	0.108105	NK
11687	12	4.58136	0.00862527	0.108105	NK
15359	12	4.58136	0.00862527	0.108105	NK
15989	12	4.58136	0.00862527	0.108105	NK
21386	12	4.58136	0.00862527	0.108105	NK
11161	20	4.77614	0.00869031	0.121777	MDP
12058	6	6.17096	0.00882194	0.0876448	CD8
15438	6	6.17096	0.00882194	0.0876448	CD8
15560	6	6.17096	0.00882194	0.0876448	CD8
15826	6	6.17096	0.00882194	0.0876448	CD8
16320	6	6.17096	0.00882194	0.0876448	CD8
18635	6	6.17096	0.00882194	0.0876448	CD8
18817	6	6.17096	0.00882194	0.0876448	CD8
21761	6	6.17096	0.00882194	0.0876448	CD8
15037	30	2.87978	0.00882375	0.0876448	CD8
15550	14	4.61207	0.00891473	0.11699	Mono
12600	11	4.48797	0.00893549	0.0879405	CD8
13408	69	2.14642	0.00905644	0.0883205	CD8
15290	28	2.08935	0.00937986	0.165176	CD4
16360	28	2.08935	0.00937986	0.165176	CD4
11817	11	6.51292	0.00940462	0.121777	MDP
13749	11	6.51292	0.00940462	0.121777	MDP
14962	17	3.62998	0.00943639	0.0911968	CD8
17462	21	2.2793	0.00962273	0.165176	CD4
18206	21	2.2793	0.00962273	0.165176	CD4
18415	21	2.2793	0.00962273	0.165176	CD4
21144	21	2.2793	0.00962273	0.165176	CD4
17935	22	3.66869	0.00987732	0.11699	Mono
14919	42	2.61792	0.0099131	0.122405	NK
12588	4	11.9403	0.00994281	0.121777	MDP
15084	4	11.9403	0.00994281	0.121777	MDP
15741	4	11.9403	0.00994281	0.121777	MDP
16710	4	11.9403	0.00994281	0.121777	MDP
18239	4	11.9403	0.00994281	0.121777	MDP
20738	4	11.9403	0.00994281	0.121777	MDP
11348	19	3.61686	0.00999019	0.122405	NK
11658	19	3.61686	0.00999019	0.122405	NK
16210	19	3.61686	0.00999019	0.122405	NK
19822	19	3.61686	0.00999019	0.122405	NK
16149	38	2.5983	0.010009	0.094968	CD8
13096	44	2.8712	0.0100723	0.240941	EryP
11530	34	2.82966	0.0101142	0.122822	NK
21920	34	2.82966	0.0101142	0.122822	NK
12179	29	3.70723	0.0101431	0.220301	B
13846	34	3.18486	0.0101787	0.240941	EryP
12550	78	2.48099	0.0102369	0.220301	B
13646	21	4.5487	0.0103842	0.121777	MDP
11352	66	2.46103	0.0103906	0.240941	EryP
13382	8	6.05334	0.0105119	0.11699	Mono
14688	8	6.05334	0.0105119	0.11699	Mono
16803	8	6.05334	0.0105119	0.11699	Mono
17693	8	6.05334	0.0105119	0.11699	Mono
18114	8	6.05334	0.0105119	0.11699	Mono
18343	8	6.05334	0.0105119	0.11699	Mono
20541	8	6.05334	0.0105119	0.11699	Mono
14970	31	2.78689	0.0106153	0.0965954	CD8
17227	31	2.78689	0.0106153	0.0965954	CD8
11083	51	2.42542	0.0106222	0.124865	NK
17686	24	3.08548	0.0106253	0.0965954	CD8
12487	79	2.03095	0.0107334	0.0967579	CD8
11340	7	5.89032	0.0107851	0.124865	NK
11823	7	5.89032	0.0107851	0.124865	NK
12266	7	5.89032	0.0107851	0.124865	NK
13709	7	5.89032	0.0107851	0.124865	NK
15098	7	5.89032	0.0107851	0.124865	NK
18613	7	5.89032	0.0107851	0.124865	NK
18961	7	5.89032	0.0107851	0.124865	NK
19873	7	5.89032	0.0107851	0.124865	NK
21210	7	5.89032	0.0107851	0.124865	NK
21629	7	5.89032	0.0107851	0.124865	NK
12250	9	6.01585	0.0110981	0.240941	EryP
13973	9	6.01585	0.0110981	0.240941	EryP
12455	60	2.42133	0.0112211	0.118012	Mono
11815	18	2.36371	0.0112526	0.18836	CD4
19920	18	2.36371	0.0112526	0.18836	CD4
21199	18	2.36371	0.0112526	0.18836	CD4
15941	25	2.12734	0.0113163	0.18836	CD4
16117	25	2.12734	0.0113163	0.18836	CD4
12181	29	3.08217	0.0113604	0.175828	ProB
12236	67	2.4243	0.011427	0.240941	EryP
11662	15	4.30459	0.0115677	0.118893	Mono
13581	15	4.30459	0.0115677	0.118893	Mono
17864	15	4.30459	0.0115677	0.118893	Mono
13529	39	2.53168	0.0117167	0.0989428	CD8
13864	39	2.53168	0.0117167	0.0989428	CD8
12078	13	4.22894	0.0117492	0.133204	NK
12602	13	4.22894	0.0117492	0.133204	NK
14597	13	4.22894	0.0117492	0.133204	NK
18823	13	4.22894	0.0117492	0.133204	NK
21377	13	4.22894	0.0117492	0.133204	NK
12624	14	4.25633	0.0117763	0.175828	ProB
12851	63	2.15494	0.0118159	0.0989428	CD8
13157	63	2.15494	0.0118159	0.0989428	CD8
14075	35	2.74881	0.0118652	0.133412	NK
21919	35	2.74881	0.0118652	0.133412	NK
11318	23	3.50918	0.0119882	0.121376	Mono
13135	23	3.50918	0.0119882	0.121376	Mono
19886	12	5.97017	0.0121526	0.121777	MDP
13411	4	10.751	0.0121869	0.221767	B
14204	4	10.751	0.0121869	0.221767	B
15991	4	10.751	0.0121869	0.221767	B
16472	4	10.751	0.0121869	0.221767	B
17602	4	10.751	0.0121869	0.221767	B
18952	4	10.751	0.0121869	0.221767	B
20791	4	10.751	0.0121869	0.221767	B
20744	18	3.42831	0.0122072	0.0989428	CD8
12351	22	4.34194	0.0122777	0.121777	MDP
13309	22	4.34194	0.0122777	0.121777	MDP
18184	22	4.34194	0.0122777	0.121777	MDP
11797	20	4.30039	0.0124533	0.221767	B
14013	20	4.30039	0.0124533	0.221767	B
13632	12	4.11398	0.0125528	0.0989428	CD8
19886	12	4.11398	0.0125528	0.0989428	CD8
15291	32	2.6998	0.0126569	0.0989428	CD8
11846	26	3.47068	0.0129222	0.240941	EryP
12832	57	2.53299	0.0129277	0.240941	EryP
11836	15	2.4819	0.0129287	0.207647	CD4
16225	15	2.4819	0.0129287	0.207647	CD4
21545	15	2.4819	0.0129287	0.207647	CD4
16876	25	2.96206	0.0130402	0.0989428	CD8
18195	25	2.96206	0.0130402	0.0989428	CD8
19171	25	2.96206	0.0130402	0.0989428	CD8
13801	8	5.58643	0.0131078	0.175828	ProB
14706	8	5.58643	0.0131078	0.175828	ProB
16352	8	5.58643	0.0131078	0.175828	ProB
16544	8	5.58643	0.0131078	0.175828	ProB
17386	8	5.58643	0.0131078	0.175828	ProB
11298	72	2.24198	0.0131188	0.130869	Mono
12280	6	3.54557	0.0135505	0.207647	CD4
14357	6	3.54557	0.0135505	0.207647	CD4
14465	6	3.54557	0.0135505	0.207647	CD4
17712	6	3.54557	0.0135505	0.207647	CD4
18429	6	3.54557	0.0135505	0.207647	CD4
19276	6	3.54557	0.0135505	0.207647	CD4
21330	6	3.54557	0.0135505	0.207647	CD4
21774	6	3.54557	0.0135505	0.207647	CD4
11440	22	2.17569	0.0136091	0.207647	CD4
17084	22	2.17569	0.0136091	0.207647	CD4
17805	22	2.17569	0.0136091	0.207647	CD4
13969	40	2.46839	0.0136294	0.0989428	CD8
15782	40	2.46839	0.0136294	0.0989428	CD8
13458	22	3.38572	0.013686	0.175828	ProB
21918	36	2.67246	0.0138247	0.135371	NK
17933	28	2.94516	0.0138716	0.135371	NK
12531	73	2.02881	0.0140129	0.0989428	CD8
11029	81	2.03616	0.0140482	0.135371	NK
12132	47	2.68793	0.0143199	0.240941	EryP
11436	12	2.65918	0.0143978	0.21471	CD4
13923	12	2.65918	0.0143978	0.21471	CD4
17977	12	2.65918	0.0143978	0.21471	CD4
18319	12	2.65918	0.0143978	0.21471	CD4
13888	7	5.2894	0.0145125	0.0989428	CD8
14044	7	5.2894	0.0145125	0.0989428	CD8
14437	7	5.2894	0.0145125	0.0989428	CD8
17536	7	5.2894	0.0145125	0.0989428	CD8
17562	7	5.2894	0.0145125	0.0989428	CD8
18155	7	5.2894	0.0145125	0.0989428	CD8
18285	7	5.2894	0.0145125	0.0989428	CD8
18983	7	5.2894	0.0145125	0.0989428	CD8
19549	7	5.2894	0.0145125	0.0989428	CD8
21412	7	5.2894	0.0145125	0.0989428	CD8
11547	111	2.13082	0.0145281	0.221767	B
15202	33	2.93495	0.0147126	0.138876	Mono
12633	65	2.08863	0.014811	0.0989428	CD8
13055	65	2.08863	0.014811	0.0989428	CD8
13468	21	4.09561	0.0148268	0.221767	B
14500	33	2.61798	0.014966	0.0989428	CD8
16728	33	2.61798	0.014966	0.0989428	CD8
11501	9	5.38074	0.0150474	0.138876	Mono
12020	9	5.38074	0.0150474	0.138876	Mono
12862	9	5.38074	0.0150474	0.138876	Mono
13035	9	5.38074	0.0150474	0.138876	Mono
13693	9	5.38074	0.0150474	0.138876	Mono
13873	9	5.38074	0.0150474	0.138876	Mono
15505	9	5.38074	0.0150474	0.138876	Mono
16631	9	5.38074	0.0150474	0.138876	Mono
17139	9	5.38074	0.0150474	0.138876	Mono
19103	9	5.38074	0.0150474	0.138876	Mono
13959	9	2.95464	0.0150681	0.217192	CD4
14614	9	2.95464	0.0150681	0.217192	CD4
15175	9	2.95464	0.0150681	0.217192	CD4
15306	9	2.95464	0.0150681	0.217192	CD4
15696	9	2.95464	0.0150681	0.217192	CD4
12863	10	5.41426	0.0152073	0.240941	EryP
20368	10	5.41426	0.0152073	0.240941	EryP
19636	13	5.51093	0.0153122	0.121777	MDP
15122	26	2.04552	0.0153448	0.217192	CD4
12881	57	2.16525	0.0154563	0.0989428	CD8
13860	19	3.24788	0.0154811	0.0989428	CD8
14421	19	3.24788	0.0154811	0.0989428	CD8
18542	19	3.24788	0.0154811	0.0989428	CD8
19822	19	3.24788	0.0154811	0.0989428	CD8
14182	14	3.92688	0.0155148	0.137633	NK
16567	14	3.92688	0.0155148	0.137633	NK
21546	14	3.92688	0.0155148	0.137633	NK
13088	74	2.00139	0.0155247	0.0989428	CD8
13258	41	2.40818	0.01576	0.0989428	CD8
18732	26	2.84814	0.0158143	0.0989428	CD8
13735	37	2.60023	0.016005	0.139864	NK
21917	37	2.60023	0.016005	0.139864	NK
11165	40	2.607	0.016111	0.175828	ProB
14452	5	9.55228	0.0161121	0.121777	MDP
14820	5	9.55228	0.0161121	0.121777	MDP
15263	5	9.55228	0.0161121	0.121777	MDP
15344	5	9.55228	0.0161121	0.121777	MDP
16244	5	9.55228	0.0161121	0.121777	MDP
16593	5	9.55228	0.0161121	0.121777	MDP
17614	5	9.55228	0.0161121	0.121777	MDP
17671	5	9.55228	0.0161121	0.121777	MDP
18625	5	9.55228	0.0161121	0.121777	MDP
20350	5	9.55228	0.0161121	0.121777	MDP
21489	5	9.55228	0.0161121	0.121777	MDP
12891	12	5.37549	0.0161289	0.221767	B
16718	12	5.37549	0.0161289	0.221767	B
13824	19	2.23931	0.0162817	0.217192	CD4
14421	19	2.23931	0.0162817	0.217192	CD4
17743	19	2.23931	0.0162817	0.217192	CD4
21175	19	2.23931	0.0162817	0.217192	CD4
12818	8	5.15403	0.0163293	0.139864	NK
14070	8	5.15403	0.0163293	0.139864	NK
14904	8	5.15403	0.0163293	0.139864	NK
17967	8	5.15403	0.0163293	0.139864	NK
18306	8	5.15403	0.0163293	0.139864	NK
19343	8	5.15403	0.0163293	0.139864	NK
19887	8	5.15403	0.0163293	0.139864	NK
21140	8	5.15403	0.0163293	0.139864	NK
21586	8	5.15403	0.0163293	0.139864	NK
11249	78	2.4493	0.0164122	0.121777	MDP
12238	36	3.31676	0.016443	0.121777	MDP
17504	34	2.84863	0.0169509	0.153491	Mono
19636	13	3.79752	0.016985	0.0989428	CD8
13043	25	3.22845	0.0170835	0.153491	Mono
16477	25	3.22845	0.0170835	0.153491	Mono
12375	4	9.02377	0.0170884	0.240941	EryP
12427	4	9.02377	0.0170884	0.240941	EryP
12499	4	9.02377	0.0170884	0.240941	EryP
13090	4	9.02377	0.0170884	0.240941	EryP
15522	4	9.02377	0.0170884	0.240941	EryP
15681	4	9.02377	0.0170884	0.240941	EryP
15823	4	9.02377	0.0170884	0.240941	EryP
15900	4	9.02377	0.0170884	0.240941	EryP
16301	4	9.02377	0.0170884	0.240941	EryP
16989	4	9.02377	0.0170884	0.240941	EryP
17822	4	9.02377	0.0170884	0.240941	EryP
18714	4	9.02377	0.0170884	0.240941	EryP
18719	4	9.02377	0.0170884	0.240941	EryP
20720	4	9.02377	0.0170884	0.240941	EryP
21391	4	9.02377	0.0170884	0.240941	EryP
11475	60	2.40634	0.0173098	0.240941	EryP
21916	38	2.84961	0.0173186	0.240941	EryP
11762	33	3.25787	0.0173973	0.221767	B
13450	42	2.35084	0.018121	0.0989428	CD8
11973	32	2.79322	0.0182581	0.175828	ProB
15323	17	3.79817	0.01827	0.162006	Mono
17239	17	3.79817	0.01827	0.162006	Mono
21916	38	2.5318	0.0184179	0.156771	NK
12633	65	2.11447	0.0185975	0.157807	NK
11916	9	4.96572	0.0186897	0.175828	ProB
13367	9	4.96572	0.0186897	0.175828	ProB
14716	9	4.96572	0.0186897	0.175828	ProB
11262	23	2.0811	0.0186956	0.217192	CD4
18331	23	2.0811	0.0186956	0.217192	CD4
14407	22	3.12365	0.0188639	0.159573	NK
13342	14	5.11729	0.0188899	0.121777	MDP
14186	14	5.11729	0.0188899	0.121777	MDP
19527	14	5.11729	0.0188899	0.121777	MDP
12391	27	2.74265	0.0189706	0.10025	CD8
11822	61	2.36689	0.0189824	0.240941	EryP
12198	25	3.82091	0.0192275	0.121777	MDP
13965	20	3.08548	0.019292	0.100623	CD8
19386	20	3.08548	0.019292	0.100623	CD8
14824	16	2.32678	0.0193088	0.217192	CD4
19085	16	2.32678	0.0193088	0.217192	CD4
20300	16	2.32678	0.0193088	0.217192	CD4
17203	30	2.74881	0.0193119	0.162858	NK
11321	35	2.76724	0.0194126	0.163178	Mono
11835	59	2.09185	0.0194238	0.100623	CD8
12933	59	2.09185	0.0194238	0.100623	CD8
18814	39	2.77654	0.0195327	0.240941	EryP
12307	5	8.60078	0.0196868	0.221767	B
13383	5	8.60078	0.0196868	0.221767	B
13536	5	8.60078	0.0196868	0.221767	B
13856	5	8.60078	0.0196868	0.221767	B
13966	5	8.60078	0.0196868	0.221767	B
14268	5	8.60078	0.0196868	0.221767	B
14281	5	8.60078	0.0196868	0.221767	B
14426	5	8.60078	0.0196868	0.221767	B
14661	5	8.60078	0.0196868	0.221767	B
14795	5	8.60078	0.0196868	0.221767	B
14858	5	8.60078	0.0196868	0.221767	B
15075	5	8.60078	0.0196868	0.221767	B
15303	5	8.60078	0.0196868	0.221767	B
15559	5	8.60078	0.0196868	0.221767	B
16613	5	8.60078	0.0196868	0.221767	B
17111	5	8.60078	0.0196868	0.221767	B
17441	5	8.60078	0.0196868	0.221767	B
19111	5	8.60078	0.0196868	0.221767	B
20526	5	8.60078	0.0196868	0.221767	B
20709	5	8.60078	0.0196868	0.221767	B
11709	15	3.66509	0.0199586	0.165754	NK
15593	15	3.66509	0.0199586	0.165754	NK
20044	15	3.66509	0.0199586	0.165754	NK
21545	15	3.66509	0.0199586	0.165754	NK
20167	11	4.92206	0.0200592	0.240941	EryP
14694	13	4.96199	0.0202526	0.221767	B
15924	13	4.96199	0.0202526	0.221767	B
13963	10	4.84267	0.0205175	0.163178	Mono
14791	10	4.84267	0.0205175	0.163178	Mono
14815	10	4.84267	0.0205175	0.163178	Mono
15445	10	4.84267	0.0205175	0.163178	Mono
16551	10	4.84267	0.0205175	0.163178	Mono
13631	43	2.29617	0.0207247	0.104178	CD8
14340	43	2.29617	0.0207247	0.104178	CD8
15476	43	2.29617	0.0207247	0.104178	CD8
11529	39	2.46688	0.0210749	0.173442	NK
13529	39	2.46688	0.0210749	0.173442	NK
18814	39	2.46688	0.0210749	0.173442	NK
13399	4	8.07111	0.0211685	0.163178	Mono
13952	4	8.07111	0.0211685	0.163178	Mono
14786	4	8.07111	0.0211685	0.163178	Mono
15488	4	8.07111	0.0211685	0.163178	Mono
16064	4	8.07111	0.0211685	0.163178	Mono
16557	4	8.07111	0.0211685	0.163178	Mono
16727	4	8.07111	0.0211685	0.163178	Mono
17762	4	8.07111	0.0211685	0.163178	Mono
19622	4	8.07111	0.0211685	0.163178	Mono
20153	4	8.07111	0.0211685	0.163178	Mono
20158	4	8.07111	0.0211685	0.163178	Mono
20340	4	8.07111	0.0211685	0.163178	Mono
20553	4	8.07111	0.0211685	0.163178	Mono
20578	4	8.07111	0.0211685	0.163178	Mono
20847	4	8.07111	0.0211685	0.163178	Mono
21484	4	8.07111	0.0211685	0.163178	Mono
21742	4	8.07111	0.0211685	0.163178	Mono
13653	8	4.62822	0.0218339	0.104178	CD8
13699	8	4.62822	0.0218339	0.104178	CD8
13810	8	4.62822	0.0218339	0.104178	CD8
14046	8	4.62822	0.0218339	0.104178	CD8
15712	8	4.62822	0.0218339	0.104178	CD8
17021	8	4.62822	0.0218339	0.104178	CD8
17043	8	4.62822	0.0218339	0.104178	CD8
18165	8	4.62822	0.0218339	0.104178	CD8
18306	8	4.62822	0.0218339	0.104178	CD8
21172	8	4.62822	0.0218339	0.104178	CD8
16891	40	2.70713	0.0219316	0.240941	EryP
11217	26	3.67395	0.021987	0.121777	MDP
13041	26	3.67395	0.021987	0.121777	MDP
17548	26	3.67395	0.021987	0.121777	MDP
12236	67	2.16836	0.022092	0.168494	Mono
18321	36	2.69037	0.0221066	0.168494	Mono
11657	14	3.52627	0.0222801	0.104178	CD8
12906	14	3.52627	0.0222801	0.104178	CD8
19355	14	3.52627	0.0222801	0.104178	CD8
19527	14	3.52627	0.0222801	0.104178	CD8
11276	18	3.58716	0.022361	0.168539	Mono
14126	18	3.58716	0.022361	0.168539	Mono
11423	31	2.66014	0.0225105	0.182358	NK
13341	28	2.6447	0.0225304	0.104178	CD8
15500	28	2.6447	0.0225304	0.104178	CD8
11645	13	2.45463	0.0225419	0.217192	CD4
13203	13	2.45463	0.0225419	0.217192	CD4
13442	13	2.45463	0.0225419	0.217192	CD4
17618	13	2.45463	0.0225419	0.217192	CD4
19775	13	2.45463	0.0225419	0.217192	CD4
11244	23	2.98784	0.0226931	0.182358	NK
15606	23	2.98784	0.0226931	0.182358	NK
11845	89	2.17435	0.0227454	0.221767	B
13965	20	2.12734	0.0227472	0.217192	CD4
14149	20	2.12734	0.0227472	0.217192	CD4
12999	4	3.98877	0.0228407	0.217192	CD4
13390	4	3.98877	0.0228407	0.217192	CD4
13484	4	3.98877	0.0228407	0.217192	CD4
13585	4	3.98877	0.0228407	0.217192	CD4
14244	4	3.98877	0.0228407	0.217192	CD4
14448	4	3.98877	0.0228407	0.217192	CD4
14745	4	3.98877	0.0228407	0.217192	CD4
15046	4	3.98877	0.0228407	0.217192	CD4
15409	4	3.98877	0.0228407	0.217192	CD4
15779	4	3.98877	0.0228407	0.217192	CD4
15814	4	3.98877	0.0228407	0.217192	CD4
15815	4	3.98877	0.0228407	0.217192	CD4
16096	4	3.98877	0.0228407	0.217192	CD4
16177	4	3.98877	0.0228407	0.217192	CD4
16437	4	3.98877	0.0228407	0.217192	CD4
16491	4	3.98877	0.0228407	0.217192	CD4
16625	4	3.98877	0.0228407	0.217192	CD4
16723	4	3.98877	0.0228407	0.217192	CD4
16828	4	3.98877	0.0228407	0.217192	CD4
16906	4	3.98877	0.0228407	0.217192	CD4
17071	4	3.98877	0.0228407	0.217192	CD4
17312	4	3.98877	0.0228407	0.217192	CD4
17380	4	3.98877	0.0228407	0.217192	CD4
17440	4	3.98877	0.0228407	0.217192	CD4
17732	4	3.98877	0.0228407	0.217192	CD4
17854	4	3.98877	0.0228407	0.217192	CD4
18564	4	3.98877	0.0228407	0.217192	CD4
18697	4	3.98877	0.0228407	0.217192	CD4
18813	4	3.98877	0.0228407	0.217192	CD4
19021	4	3.98877	0.0228407	0.217192	CD4
19129	4	3.98877	0.0228407	0.217192	CD4
19233	4	3.98877	0.0228407	0.217192	CD4
19712	4	3.98877	0.0228407	0.217192	CD4
19914	4	3.98877	0.0228407	0.217192	CD4
20569	4	3.98877	0.0228407	0.217192	CD4
20626	4	3.98877	0.0228407	0.217192	CD4
20830	4	3.98877	0.0228407	0.217192	CD4
20849	4	3.98877	0.0228407	0.217192	CD4
21584	4	3.98877	0.0228407	0.217192	CD4
21839	4	3.98877	0.0228407	0.217192	CD4
17461	15	4.77614	0.022889	0.121777	MDP
19466	15	4.77614	0.022889	0.121777	MDP
11339	9	4.58136	0.0231837	0.182358	NK
11874	9	4.58136	0.0231837	0.182358	NK
11878	9	4.58136	0.0231837	0.182358	NK
11996	9	4.58136	0.0231837	0.182358	NK
12020	9	4.58136	0.0231837	0.182358	NK
14362	9	4.58136	0.0231837	0.182358	NK
19273	9	4.58136	0.0231837	0.182358	NK
20244	9	4.58136	0.0231837	0.182358	NK
20935	9	4.58136	0.0231837	0.182358	NK
21411	9	4.58136	0.0231837	0.182358	NK
13234	25	2.97943	0.023372	0.175828	ProB
17576	25	2.97943	0.023372	0.175828	ProB
11682	6	7.96023	0.0235007	0.121777	MDP
12459	6	7.96023	0.0235007	0.121777	MDP
12472	6	7.96023	0.0235007	0.121777	MDP
12480	6	7.96023	0.0235007	0.121777	MDP
17874	6	7.96023	0.0235007	0.121777	MDP
19091	6	7.96023	0.0235007	0.121777	MDP
19509	6	7.96023	0.0235007	0.121777	MDP
21028	6	7.96023	0.0235007	0.121777	MDP
11949	24	3.58366	0.0235784	0.221767	B
12436	24	3.58366	0.0235784	0.221767	B
13096	44	2.24399	0.0235827	0.106241	CD8
14306	44	2.24399	0.0235827	0.106241	CD8
14089	36	2.39982	0.0236635	0.106241	CD8
11438	21	2.93855	0.0236696	0.106241	CD8
19167	21	2.93855	0.0236696	0.106241	CD8
12553	17	3.50521	0.0238382	0.175828	ProB
11770	34	2.62891	0.0241833	0.175828	ProB
15589	41	2.6411	0.0245213	0.240941	EryP
13508	4	7.44858	0.0246772	0.175828	ProB
13773	4	7.44858	0.0246772	0.175828	ProB
13871	4	7.44858	0.0246772	0.175828	ProB
13925	4	7.44858	0.0246772	0.175828	ProB
13967	4	7.44858	0.0246772	0.175828	ProB
14148	4	7.44858	0.0246772	0.175828	ProB
14196	4	7.44858	0.0246772	0.175828	ProB
14723	4	7.44858	0.0246772	0.175828	ProB
15028	4	7.44858	0.0246772	0.175828	ProB
15261	4	7.44858	0.0246772	0.175828	ProB
15339	4	7.44858	0.0246772	0.175828	ProB
15576	4	7.44858	0.0246772	0.175828	ProB
15689	4	7.44858	0.0246772	0.175828	ProB
15713	4	7.44858	0.0246772	0.175828	ProB
15742	4	7.44858	0.0246772	0.175828	ProB
15915	4	7.44858	0.0246772	0.175828	ProB
16265	4	7.44858	0.0246772	0.175828	ProB
16833	4	7.44858	0.0246772	0.175828	ProB
17288	4	7.44858	0.0246772	0.175828	ProB
17436	4	7.44858	0.0246772	0.175828	ProB
17437	4	7.44858	0.0246772	0.175828	ProB
18440	4	7.44858	0.0246772	0.175828	ProB
18460	4	7.44858	0.0246772	0.175828	ProB
18526	4	7.44858	0.0246772	0.175828	ProB
18617	4	7.44858	0.0246772	0.175828	ProB
18619	4	7.44858	0.0246772	0.175828	ProB
19571	4	7.44858	0.0246772	0.175828	ProB
19938	4	7.44858	0.0246772	0.175828	ProB
20279	4	7.44858	0.0246772	0.175828	ProB
21601	4	7.44858	0.0246772	0.175828	ProB
12277	14	4.60756	0.0248993	0.221767	B
13148	14	4.60756	0.0248993	0.221767	B
14216	14	4.60756	0.0248993	0.221767	B
11975	27	3.53788	0.0249758	0.121777	MDP
13889	27	3.53788	0.0249758	0.121777	MDP
11095	54	2.65341	0.0249771	0.121777	MDP
12536	37	2.61766	0.0250413	0.179429	Mono
11326	16	3.43602	0.0251093	0.182358	NK
14929	16	3.43602	0.0251093	0.182358	NK
19614	16	3.43602	0.0251093	0.182358	NK
21388	16	3.43602	0.0251093	0.182358	NK
12850	10	4.46915	0.0253847	0.175828	ProB
14116	10	4.46915	0.0253847	0.175828	ProB
14411	10	4.46915	0.0253847	0.175828	ProB
14855	10	4.46915	0.0253847	0.175828	ProB
16311	10	4.46915	0.0253847	0.175828	ProB
11427	10	2.65918	0.0255199	0.217192	CD4
12308	10	2.65918	0.0255199	0.217192	CD4
12415	10	2.65918	0.0255199	0.217192	CD4
12976	10	2.65918	0.0255199	0.217192	CD4
14451	10	2.65918	0.0255199	0.217192	CD4
14951	10	2.65918	0.0255199	0.217192	CD4
15722	10	2.65918	0.0255199	0.217192	CD4
16844	10	2.65918	0.0255199	0.217192	CD4
18336	10	2.65918	0.0255199	0.217192	CD4
19141	10	2.65918	0.0255199	0.217192	CD4
19181	10	2.65918	0.0255199	0.217192	CD4
19757	12	4.51189	0.0256606	0.240941	EryP
16602	32	2.57701	0.0260468	0.182358	NK
21922	32	2.57701	0.0260468	0.182358	NK
13009	59	2.09655	0.0261133	0.182358	NK
12090	69	2.10551	0.0262474	0.179429	Mono
12002	29	2.5535	0.0265129	0.116729	CD8
13119	29	2.5535	0.0265129	0.116729	CD8
13034	45	2.19412	0.0267059	0.116729	CD8
13446	45	2.19412	0.0267059	0.116729	CD8
11684	65	2.22124	0.0268289	0.240941	EryP
11613	11	4.40243	0.0269316	0.179429	Mono
12056	11	4.40243	0.0269316	0.179429	Mono
12151	11	4.40243	0.0269316	0.179429	Mono
12302	11	4.40243	0.0269316	0.179429	Mono
13423	11	4.40243	0.0269316	0.179429	Mono
13607	11	4.40243	0.0269316	0.179429	Mono
16179	11	4.40243	0.0269316	0.179429	Mono
11612	7	3.03906	0.0269331	0.217192	CD4
11962	7	3.03906	0.0269331	0.217192	CD4
12783	7	3.03906	0.0269331	0.217192	CD4
14423	7	3.03906	0.0269331	0.217192	CD4
14449	7	3.03906	0.0269331	0.217192	CD4
14513	7	3.03906	0.0269331	0.217192	CD4
15399	7	3.03906	0.0269331	0.217192	CD4
15599	7	3.03906	0.0269331	0.217192	CD4
16632	7	3.03906	0.0269331	0.217192	CD4
17546	7	3.03906	0.0269331	0.217192	CD4
17748	7	3.03906	0.0269331	0.217192	CD4
18303	7	3.03906	0.0269331	0.217192	CD4
19161	7	3.03906	0.0269331	0.217192	CD4
20851	7	3.03906	0.0269331	0.217192	CD4
21597	7	3.03906	0.0269331	0.217192	CD4
11380	19	3.39836	0.026966	0.179429	Mono
11445	24	2.86335	0.0269912	0.182358	NK
13875	24	2.86335	0.0269912	0.182358	NK
12873	25	3.44031	0.0270615	0.221767	B
12149	28	2.88254	0.0271155	0.179429	Mono
14328	28	2.88254	0.0271155	0.179429	Mono
13258	41	2.34655	0.0271625	0.182358	NK
14571	41	2.34655	0.0271625	0.182358	NK
11592	37	2.33496	0.0272033	0.116729	CD8
12760	37	2.33496	0.0272033	0.116729	CD8
14627	37	2.33496	0.0272033	0.116729	CD8
13450	42	2.57822	0.0273073	0.240941	EryP
14919	42	2.57822	0.0273073	0.240941	EryP
11599	16	4.47763	0.0273102	0.121777	MDP
12984	16	4.47763	0.0273102	0.121777	MDP
12822	5	7.21902	0.0274388	0.240941	EryP
12866	5	7.21902	0.0274388	0.240941	EryP
14221	5	7.21902	0.0274388	0.240941	EryP
14615	5	7.21902	0.0274388	0.240941	EryP
15075	5	7.21902	0.0274388	0.240941	EryP
15591	5	7.21902	0.0274388	0.240941	EryP
16328	5	7.21902	0.0274388	0.240941	EryP
16583	5	7.21902	0.0274388	0.240941	EryP
17062	5	7.21902	0.0274388	0.240941	EryP
18710	5	7.21902	0.0274388	0.240941	EryP
18763	5	7.21902	0.0274388	0.240941	EryP
20852	5	7.21902	0.0274388	0.240941	EryP
21251	5	7.21902	0.0274388	0.240941	EryP
11373	92	2.10345	0.0275137	0.221767	B
13354	17	2.18991	0.0275976	0.217192	CD4
14811	17	2.18991	0.0275976	0.217192	CD4
14962	17	2.18991	0.0275976	0.217192	CD4
20170	17	2.18991	0.0275976	0.217192	CD4
16575	28	3.41153	0.0281974	0.121777	MDP
18029	38	2.54877	0.0282244	0.179429	Mono
11441	15	3.29118	0.0284733	0.117848	CD8
15224	15	3.29118	0.0284733	0.117848	CD8
16853	15	3.29118	0.0284733	0.117848	CD8
19466	15	3.29118	0.0284733	0.117848	CD8
13822	59	2.18878	0.028516	0.179429	Mono
11031	70	2.07543	0.0285195	0.179429	Mono
12260	6	7.16732	0.0286257	0.221767	B
12528	6	7.16732	0.0286257	0.221767	B
13473	6	7.16732	0.0286257	0.221767	B
13621	6	7.16732	0.0286257	0.221767	B
13670	6	7.16732	0.0286257	0.221767	B
13837	6	7.16732	0.0286257	0.221767	B
14379	6	7.16732	0.0286257	0.221767	B
14910	6	7.16732	0.0286257	0.221767	B
15335	6	7.16732	0.0286257	0.221767	B
15805	6	7.16732	0.0286257	0.221767	B
17267	6	7.16732	0.0286257	0.221767	B
20173	6	7.16732	0.0286257	0.221767	B
11342	4	6.87203	0.0287656	0.182358	NK
11729	4	6.87203	0.0287656	0.182358	NK
11851	4	6.87203	0.0287656	0.182358	NK
12037	4	6.87203	0.0287656	0.182358	NK
12488	4	6.87203	0.0287656	0.182358	NK
12711	4	6.87203	0.0287656	0.182358	NK
13404	4	6.87203	0.0287656	0.182358	NK
13996	4	6.87203	0.0287656	0.182358	NK
14238	4	6.87203	0.0287656	0.182358	NK
14533	4	6.87203	0.0287656	0.182358	NK
14735	4	6.87203	0.0287656	0.182358	NK
14864	4	6.87203	0.0287656	0.182358	NK
14930	4	6.87203	0.0287656	0.182358	NK
15551	4	6.87203	0.0287656	0.182358	NK
15715	4	6.87203	0.0287656	0.182358	NK
15781	4	6.87203	0.0287656	0.182358	NK
16024	4	6.87203	0.0287656	0.182358	NK
16276	4	6.87203	0.0287656	0.182358	NK
16346	4	6.87203	0.0287656	0.182358	NK
16450	4	6.87203	0.0287656	0.182358	NK
16683	4	6.87203	0.0287656	0.182358	NK
16744	4	6.87203	0.0287656	0.182358	NK
17171	4	6.87203	0.0287656	0.182358	NK
17217	4	6.87203	0.0287656	0.182358	NK
17223	4	6.87203	0.0287656	0.182358	NK
17533	4	6.87203	0.0287656	0.182358	NK
17680	4	6.87203	0.0287656	0.182358	NK
17739	4	6.87203	0.0287656	0.182358	NK
17853	4	6.87203	0.0287656	0.182358	NK
17858	4	6.87203	0.0287656	0.182358	NK
18005	4	6.87203	0.0287656	0.182358	NK
18571	4	6.87203	0.0287656	0.182358	NK
18596	4	6.87203	0.0287656	0.182358	NK
18599	4	6.87203	0.0287656	0.182358	NK
18733	4	6.87203	0.0287656	0.182358	NK
18945	4	6.87203	0.0287656	0.182358	NK
19084	4	6.87203	0.0287656	0.182358	NK
19090	4	6.87203	0.0287656	0.182358	NK
19138	4	6.87203	0.0287656	0.182358	NK
19221	4	6.87203	0.0287656	0.182358	NK
19378	4	6.87203	0.0287656	0.182358	NK
19557	4	6.87203	0.0287656	0.182358	NK
19577	4	6.87203	0.0287656	0.182358	NK
19645	4	6.87203	0.0287656	0.182358	NK
19679	4	6.87203	0.0287656	0.182358	NK
19913	4	6.87203	0.0287656	0.182358	NK
20033	4	6.87203	0.0287656	0.182358	NK
20085	4	6.87203	0.0287656	0.182358	NK
20140	4	6.87203	0.0287656	0.182358	NK
20187	4	6.87203	0.0287656	0.182358	NK
20284	4	6.87203	0.0287656	0.182358	NK
20335	4	6.87203	0.0287656	0.182358	NK
20552	4	6.87203	0.0287656	0.182358	NK
20711	4	6.87203	0.0287656	0.182358	NK
20767	4	6.87203	0.0287656	0.182358	NK
20828	4	6.87203	0.0287656	0.182358	NK
20856	4	6.87203	0.0287656	0.182358	NK
21064	4	6.87203	0.0287656	0.182358	NK
21104	4	6.87203	0.0287656	0.182358	NK
21165	4	6.87203	0.0287656	0.182358	NK
21173	4	6.87203	0.0287656	0.182358	NK
21241	4	6.87203	0.0287656	0.182358	NK
21263	4	6.87203	0.0287656	0.182358	NK
21366	4	6.87203	0.0287656	0.182358	NK
21370	4	6.87203	0.0287656	0.182358	NK
21428	4	6.87203	0.0287656	0.182358	NK
21442	4	6.87203	0.0287656	0.182358	NK
21473	4	6.87203	0.0287656	0.182358	NK
21541	4	6.87203	0.0287656	0.182358	NK
21754	4	6.87203	0.0287656	0.182358	NK
21771	4	6.87203	0.0287656	0.182358	NK
21772	4	6.87203	0.0287656	0.182358	NK
21803	4	6.87203	0.0287656	0.182358	NK
21804	4	6.87203	0.0287656	0.182358	NK
21856	4	6.87203	0.0287656	0.182358	NK
11728	18	3.31048	0.0290575	0.175828	ProB
13688	18	3.31048	0.0290575	0.175828	ProB
11542	93	2.08083	0.0292484	0.221767	B
11192	33	2.49892	0.0299329	0.188013	NK
11553	33	2.49892	0.0299329	0.188013	NK
21921	33	2.49892	0.0299329	0.188013	NK
13498	51	2.15593	0.0300465	0.188294	NK
12729	15	4.30039	0.0300684	0.221767	B
13312	15	4.30039	0.0300684	0.221767	B
14770	15	4.30039	0.0300684	0.221767	B
13525	46	2.14642	0.0301049	0.117848	CD8
13546	46	2.14642	0.0301049	0.117848	CD8
14243	46	2.14642	0.0301049	0.117848	CD8
14564	43	2.51826	0.0302945	0.240941	EryP
12569	51	2.52964	0.0303992	0.221767	B
12556	9	4.11398	0.0308047	0.117848	CD8
13144	9	4.11398	0.0308047	0.117848	CD8
14522	9	4.11398	0.0308047	0.117848	CD8
17073	9	4.11398	0.0308047	0.117848	CD8
17347	9	4.11398	0.0308047	0.117848	CD8
17373	9	4.11398	0.0308047	0.117848	CD8
17394	9	4.11398	0.0308047	0.117848	CD8
19402	9	4.11398	0.0308047	0.117848	CD8
19997	9	4.11398	0.0308047	0.117848	CD8
21040	9	4.11398	0.0308047	0.117848	CD8
11391	21	2.02604	0.0308238	0.217192	CD4
13067	21	2.02604	0.0308238	0.217192	CD4
13609	21	2.02604	0.0308238	0.217192	CD4
12165	26	3.30799	0.0308354	0.221767	B
13221	26	3.30799	0.0308354	0.221767	B
12160	22	3.28137	0.0309297	0.240941	EryP
11776	30	2.46839	0.0309352	0.117848	CD8
17761	30	2.46839	0.0309352	0.117848	CD8
11404	17	3.2339	0.0309873	0.189121	NK
12591	17	3.2339	0.0309873	0.189121	NK
14676	17	3.2339	0.0309873	0.189121	NK
19553	17	3.2339	0.0309873	0.189121	NK
13242	72	2.32173	0.0310462	0.121777	MDP
16365	38	2.27351	0.0310859	0.117848	CD8
11666	10	4.12322	0.0313553	0.189121	NK
11769	10	4.12322	0.0313553	0.189121	NK
12290	10	4.12322	0.0313553	0.189121	NK
13291	10	4.12322	0.0313553	0.189121	NK
14514	10	4.12322	0.0313553	0.189121	NK
16493	10	4.12322	0.0313553	0.189121	NK
17635	10	4.12322	0.0313553	0.189121	NK
18632	10	4.12322	0.0313553	0.189121	NK
19120	10	4.12322	0.0313553	0.189121	NK
19284	10	4.12322	0.0313553	0.189121	NK
20634	10	4.12322	0.0313553	0.189121	NK
21288	10	4.12322	0.0313553	0.189121	NK
21618	10	4.12322	0.0313553	0.189121	NK
12996	29	3.29389	0.0316545	0.121777	MDP
17781	39	2.48342	0.0316627	0.179429	Mono
11993	55	2.01959	0.0317527	0.117848	CD8
14655	7	6.82306	0.0319958	0.121777	MDP
15425	7	6.82306	0.0319958	0.121777	MDP
16071	7	6.82306	0.0319958	0.121777	MDP
17265	7	6.82306	0.0319958	0.121777	MDP
18557	7	6.82306	0.0319958	0.121777	MDP
20465	7	6.82306	0.0319958	0.121777	MDP
20762	7	6.82306	0.0319958	0.121777	MDP
15330	13	4.16482	0.0320099	0.240941	EryP
11388	20	3.22845	0.0320957	0.179429	Mono
11587	20	3.22845	0.0320957	0.179429	Mono
11797	20	3.22845	0.0320957	0.179429	Mono
13630	20	3.22845	0.0320957	0.179429	Mono
16484	20	3.22845	0.0320957	0.179429	Mono
11661	17	4.21424	0.0321514	0.121777	MDP
14415	17	4.21424	0.0321514	0.121777	MDP
11498	46	2.26696	0.0326816	0.175828	ProB
14340	43	2.77682	0.0330718	0.121777	MDP
12197	11	4.06286	0.0331917	0.175828	ProB
12599	11	4.06286	0.0331917	0.175828	ProB
20447	11	4.06286	0.0331917	0.175828	ProB
11254	14	2.2793	0.0332878	0.217192	CD4
12267	14	2.2793	0.0332878	0.217192	CD4
12898	14	2.2793	0.0332878	0.217192	CD4
16050	14	2.2793	0.0332878	0.217192	CD4
17270	14	2.2793	0.0332878	0.217192	CD4
19355	14	2.2793	0.0332878	0.217192	CD4
21546	14	2.2793	0.0332878	0.217192	CD4
14376	44	2.46103	0.0334875	0.240941	EryP
12132	47	2.10075	0.0337891	0.117848	CD8
13149	47	2.10075	0.0337891	0.117848	CD8
12313	5	6.45689	0.0338396	0.179429	Mono
13249	5	6.45689	0.0338396	0.179429	Mono
14913	5	6.45689	0.0338396	0.179429	Mono
15525	5	6.45689	0.0338396	0.179429	Mono
15680	5	6.45689	0.0338396	0.179429	Mono
16590	5	6.45689	0.0338396	0.179429	Mono
17336	5	6.45689	0.0338396	0.179429	Mono
18131	5	6.45689	0.0338396	0.179429	Mono
19296	5	6.45689	0.0338396	0.179429	Mono
19388	5	6.45689	0.0338396	0.179429	Mono
19631	5	6.45689	0.0338396	0.179429	Mono
19798	5	6.45689	0.0338396	0.179429	Mono
19924	5	6.45689	0.0338396	0.179429	Mono
20086	5	6.45689	0.0338396	0.179429	Mono
20232	5	6.45689	0.0338396	0.179429	Mono
21021	5	6.45689	0.0338396	0.179429	Mono
21477	5	6.45689	0.0338396	0.179429	Mono
21489	5	6.45689	0.0338396	0.179429	Mono
16031	34	2.42542	0.0341798	0.205704	NK
15606	23	2.68303	0.0342209	0.117848	CD8
18331	23	2.68303	0.0342209	0.117848	CD8
11854	12	4.03556	0.0342853	0.179429	Mono
12558	12	4.03556	0.0342853	0.179429	Mono
13289	12	4.03556	0.0342853	0.179429	Mono
14390	12	4.03556	0.0342853	0.179429	Mono
14989	12	4.03556	0.0342853	0.179429	Mono
15949	12	4.03556	0.0342853	0.179429	Mono
16015	12	4.03556	0.0342853	0.179429	Mono
18319	12	4.03556	0.0342853	0.179429	Mono
11332	43	2.23741	0.0343444	0.20624	NK
11931	81	2.12365	0.0347105	0.221767	B
12279	19	3.13624	0.0349002	0.175828	ProB
14272	19	3.13624	0.0349002	0.175828	ProB
11269	27	3.18547	0.0349032	0.221767	B
12036	4	6.17096	0.0352638	0.117848	CD8
13210	4	6.17096	0.0352638	0.117848	CD8
13662	4	6.17096	0.0352638	0.117848	CD8
13870	4	6.17096	0.0352638	0.117848	CD8
14065	4	6.17096	0.0352638	0.117848	CD8
14200	4	6.17096	0.0352638	0.117848	CD8
14738	4	6.17096	0.0352638	0.117848	CD8
14768	4	6.17096	0.0352638	0.117848	CD8
14807	4	6.17096	0.0352638	0.117848	CD8
15182	4	6.17096	0.0352638	0.117848	CD8
15221	4	6.17096	0.0352638	0.117848	CD8
15455	4	6.17096	0.0352638	0.117848	CD8
15604	4	6.17096	0.0352638	0.117848	CD8
15675	4	6.17096	0.0352638	0.117848	CD8
15735	4	6.17096	0.0352638	0.117848	CD8
15925	4	6.17096	0.0352638	0.117848	CD8
16581	4	6.17096	0.0352638	0.117848	CD8
16678	4	6.17096	0.0352638	0.117848	CD8
17263	4	6.17096	0.0352638	0.117848	CD8
17364	4	6.17096	0.0352638	0.117848	CD8
17684	4	6.17096	0.0352638	0.117848	CD8
18225	4	6.17096	0.0352638	0.117848	CD8
18235	4	6.17096	0.0352638	0.117848	CD8
18916	4	6.17096	0.0352638	0.117848	CD8
19316	4	6.17096	0.0352638	0.117848	CD8
19605	4	6.17096	0.0352638	0.117848	CD8
19622	4	6.17096	0.0352638	0.117848	CD8
19661	4	6.17096	0.0352638	0.117848	CD8
19933	4	6.17096	0.0352638	0.117848	CD8
20045	4	6.17096	0.0352638	0.117848	CD8
20168	4	6.17096	0.0352638	0.117848	CD8
20417	4	6.17096	0.0352638	0.117848	CD8
20552	4	6.17096	0.0352638	0.117848	CD8
20974	4	6.17096	0.0352638	0.117848	CD8
20998	4	6.17096	0.0352638	0.117848	CD8
21390	4	6.17096	0.0352638	0.117848	CD8
21822	4	6.17096	0.0352638	0.117848	CD8
16012	30	3.18409	0.035349	0.121777	MDP
11777	30	2.69037	0.0355217	0.179429	Mono
13020	30	2.69037	0.0355217	0.179429	Mono
18926	30	2.69037	0.0355217	0.179429	Mono
12413	16	3.08548	0.0355875	0.118193	CD8
18947	16	3.08548	0.0355875	0.118193	CD8
12008	16	4.03162	0.0357554	0.221767	B
12502	16	4.03162	0.0357554	0.221767	B
13018	16	4.03162	0.0357554	0.221767	B
13317	16	4.03162	0.0357554	0.221767	B
11852	57	2.09083	0.0358348	0.175828	ProB
11796	23	3.1387	0.0358442	0.240941	EryP
14306	44	2.71372	0.0360681	0.121777	MDP
12163	28	2.66021	0.0366353	0.175828	ProB
11151	53	2.07458	0.0368301	0.219239	NK
14280	45	2.40634	0.0368903	0.240941	EryP
13500	26	2.64309	0.0370528	0.220085	NK
11232	18	3.98012	0.0374083	0.121777	MDP
11513	18	3.98012	0.0374083	0.121777	MDP
11704	18	3.98012	0.0374083	0.121777	MDP
12249	18	3.98012	0.0374083	0.121777	MDP
12572	18	3.98012	0.0374083	0.121777	MDP
13872	18	3.98012	0.0374083	0.121777	MDP
11276	18	3.05424	0.0376056	0.220967	NK
11596	18	3.05424	0.0376056	0.220967	NK
14178	18	3.05424	0.0376056	0.220967	NK
19505	18	3.05424	0.0376056	0.220967	NK
21936	18	3.05424	0.0376056	0.220967	NK
14726	21	3.07471	0.0377567	0.179429	Mono
12123	48	2.05699	0.0377672	0.124278	CD8
18017	18	2.06825	0.037999	0.229366	CD4
15699	35	2.35613	0.0387966	0.22232	NK
12585	7	6.14342	0.0388535	0.221767	B
14370	7	6.14342	0.0388535	0.221767	B
14508	7	6.14342	0.0388535	0.221767	B
15369	7	6.14342	0.0388535	0.221767	B
16935	7	6.14342	0.0388535	0.221767	B
19583	7	6.14342	0.0388535	0.221767	B
19719	7	6.14342	0.0388535	0.221767	B
19927	7	6.14342	0.0388535	0.221767	B
11700	14	3.86733	0.0390979	0.240941	EryP
12115	14	3.86733	0.0390979	0.240941	EryP
13518	14	3.86733	0.0390979	0.240941	EryP
14130	14	3.86733	0.0390979	0.240941	EryP
14186	14	3.86733	0.0390979	0.240941	EryP
11251	31	3.08138	0.0392822	0.121777	MDP
11648	31	3.08138	0.0392822	0.121777	MDP
13486	31	3.08138	0.0392822	0.121777	MDP
11633	5	5.95886	0.0393098	0.175828	ProB
12401	5	5.95886	0.0393098	0.175828	ProB
12484	5	5.95886	0.0393098	0.175828	ProB
12648	5	5.95886	0.0393098	0.175828	ProB
13116	5	5.95886	0.0393098	0.175828	ProB
13414	5	5.95886	0.0393098	0.175828	ProB
13736	5	5.95886	0.0393098	0.175828	ProB
13833	5	5.95886	0.0393098	0.175828	ProB
13856	5	5.95886	0.0393098	0.175828	ProB
14263	5	5.95886	0.0393098	0.175828	ProB
14512	5	5.95886	0.0393098	0.175828	ProB
15119	5	5.95886	0.0393098	0.175828	ProB
15293	5	5.95886	0.0393098	0.175828	ProB
15549	5	5.95886	0.0393098	0.175828	ProB
15584	5	5.95886	0.0393098	0.175828	ProB
15870	5	5.95886	0.0393098	0.175828	ProB
16055	5	5.95886	0.0393098	0.175828	ProB
16211	5	5.95886	0.0393098	0.175828	ProB
16553	5	5.95886	0.0393098	0.175828	ProB
16822	5	5.95886	0.0393098	0.175828	ProB
17019	5	5.95886	0.0393098	0.175828	ProB
18471	5	5.95886	0.0393098	0.175828	ProB
19185	5	5.95886	0.0393098	0.175828	ProB
19532	5	5.95886	0.0393098	0.175828	ProB
19630	5	5.95886	0.0393098	0.175828	ProB
20837	5	5.95886	0.0393098	0.175828	ProB
21419	5	5.95886	0.0393098	0.175828	ProB
11710	38	2.35218	0.0395881	0.175828	ProB
12696	38	2.35218	0.0395881	0.175828	ProB
11893	6	6.01585	0.0396598	0.240941	EryP
13073	6	6.01585	0.0396598	0.240941	EryP
14022	6	6.01585	0.0396598	0.240941	EryP
14575	6	6.01585	0.0396598	0.240941	EryP
14804	6	6.01585	0.0396598	0.240941	EryP
14905	6	6.01585	0.0396598	0.240941	EryP
15865	6	6.01585	0.0396598	0.240941	EryP
16213	6	6.01585	0.0396598	0.240941	EryP
17586	6	6.01585	0.0396598	0.240941	EryP
17648	6	6.01585	0.0396598	0.240941	EryP
20756	6	6.01585	0.0396598	0.240941	EryP
21185	6	6.01585	0.0396598	0.240941	EryP
11890	11	2.41744	0.0396641	0.233849	CD4
12433	11	2.41744	0.0396641	0.233849	CD4
12763	11	2.41744	0.0396641	0.233849	CD4
13650	11	2.41744	0.0396641	0.233849	CD4
13920	11	2.41744	0.0396641	0.233849	CD4
14403	11	2.41744	0.0396641	0.233849	CD4
14846	11	2.41744	0.0396641	0.233849	CD4
15197	11	2.41744	0.0396641	0.233849	CD4
15808	11	2.41744	0.0396641	0.233849	CD4
18053	11	2.41744	0.0396641	0.233849	CD4
20455	11	2.41744	0.0396641	0.233849	CD4
14138	40	2.15984	0.0399246	0.12837	CD8
11875	31	2.60359	0.040263	0.179429	Mono
17796	31	2.60359	0.040263	0.179429	Mono
13575	24	2.57124	0.0404303	0.12837	CD8
14245	46	2.35403	0.0405063	0.240941	EryP
11890	11	3.74838	0.0408265	0.22232	NK
11965	11	3.74838	0.0408265	0.22232	NK
12197	11	3.74838	0.0408265	0.22232	NK
12600	11	3.74838	0.0408265	0.22232	NK
13139	11	3.74838	0.0408265	0.22232	NK
13261	11	3.74838	0.0408265	0.22232	NK
14140	11	3.74838	0.0408265	0.22232	NK
15587	11	3.74838	0.0408265	0.22232	NK
17300	11	3.74838	0.0408265	0.22232	NK
18053	11	3.74838	0.0408265	0.22232	NK
18444	11	3.74838	0.0408265	0.22232	NK
20035	11	3.74838	0.0408265	0.22232	NK
20428	11	3.74838	0.0408265	0.22232	NK
21189	11	3.74838	0.0408265	0.22232	NK
21404	11	3.74838	0.0408265	0.22232	NK
11953	24	3.00792	0.0411827	0.240941	EryP
16033	24	3.00792	0.0411827	0.240941	EryP
11545	20	2.97943	0.0413727	0.175828	ProB
11944	20	2.97943	0.0413727	0.175828	ProB
14813	20	2.97943	0.0413727	0.175828	ProB
11960	10	3.70258	0.0414041	0.12837	CD8
12193	10	3.70258	0.0414041	0.12837	CD8
12476	10	3.70258	0.0414041	0.12837	CD8
12720	10	3.70258	0.0414041	0.12837	CD8
13566	10	3.70258	0.0414041	0.12837	CD8
15203	10	3.70258	0.0414041	0.12837	CD8
15950	10	3.70258	0.0414041	0.12837	CD8
16529	10	3.70258	0.0414041	0.12837	CD8
16546	10	3.70258	0.0414041	0.12837	CD8
17359	10	3.70258	0.0414041	0.12837	CD8
18951	10	3.70258	0.0414041	0.12837	CD8
19629	10	3.70258	0.0414041	0.12837	CD8
20724	10	3.70258	0.0414041	0.12837	CD8
21440	10	3.70258	0.0414041	0.12837	CD8
11841	8	5.97017	0.0414918	0.121777	MDP
11957	8	5.97017	0.0414918	0.121777	MDP
12883	8	5.97017	0.0414918	0.121777	MDP
13170	8	5.97017	0.0414918	0.121777	MDP
13306	8	5.97017	0.0414918	0.121777	MDP
14767	8	5.97017	0.0414918	0.121777	MDP
16025	8	5.97017	0.0414918	0.121777	MDP
17677	8	5.97017	0.0414918	0.121777	MDP
18818	8	5.97017	0.0414918	0.121777	MDP
20541	8	5.97017	0.0414918	0.121777	MDP
21016	8	5.97017	0.0414918	0.121777	MDP
11969	17	3.79446	0.0419525	0.221767	B
14415	17	3.79446	0.0419525	0.221767	B
11515	12	3.72429	0.042093	0.175828	ProB
12096	12	3.72429	0.042093	0.175828	ProB
12568	12	3.72429	0.042093	0.175828	ProB
13138	12	3.72429	0.042093	0.175828	ProB
14164	12	3.72429	0.042093	0.175828	ProB
19820	12	3.72429	0.042093	0.175828	ProB
20373	12	3.72429	0.042093	0.175828	ProB
11739	35	2.57822	0.0423832	0.240941	EryP
14243	46	2.59573	0.0425468	0.121777	MDP
12373	13	3.72513	0.0425632	0.179429	Mono
12756	13	3.72513	0.0425632	0.179429	Mono
14252	13	3.72513	0.0425632	0.179429	Mono
14539	13	3.72513	0.0425632	0.179429	Mono
15727	13	3.72513	0.0425632	0.179429	Mono
13034	45	2.13797	0.0426839	0.22232	NK
11798	59	2.01995	0.0427946	0.175828	ProB
11419	27	2.5452	0.0428378	0.22232	NK
11606	19	3.77064	0.0430747	0.121777	MDP
11622	19	3.77064	0.0430747	0.121777	MDP
17703	19	3.77064	0.0430747	0.121777	MDP
11159	32	2.98509	0.0434544	0.121777	MDP
11618	32	2.98509	0.0434544	0.121777	MDP
12989	32	2.98509	0.0434544	0.121777	MDP
15247	32	2.98509	0.0434544	0.121777	MDP
11162	42	2.30603	0.0435656	0.179429	Mono
12200	42	2.30603	0.0435656	0.179429	Mono
11969	17	2.90398	0.043634	0.131438	CD8
14782	17	2.90398	0.043634	0.131438	CD8
16175	17	2.90398	0.043634	0.131438	CD8
16578	17	2.90398	0.043634	0.131438	CD8
19195	17	2.90398	0.043634	0.131438	CD8
15601	36	2.29068	0.043791	0.22232	NK
11347	22	2.93495	0.0439522	0.179429	Mono
11720	22	2.93495	0.0439522	0.179429	Mono
12939	22	2.93495	0.0439522	0.179429	Mono
11904	49	2.12817	0.0441423	0.175828	ProB
12182	49	2.12817	0.0441423	0.175828	ProB
11112	39	2.29187	0.0442244	0.175828	ProB
14226	47	2.30394	0.0443384	0.240941	EryP
11247	19	2.89349	0.0449697	0.22232	NK
11380	19	2.89349	0.0449697	0.22232	NK
11569	19	2.89349	0.0449697	0.22232	NK
12758	19	2.89349	0.0449697	0.22232	NK
13979	19	2.89349	0.0449697	0.22232	NK
14336	19	2.89349	0.0449697	0.22232	NK
21935	19	2.89349	0.0449697	0.22232	NK
12629	32	2.52222	0.0453694	0.179429	Mono
11069	72	2.00528	0.04549	0.240941	EryP
11722	5	5.49763	0.045647	0.22232	NK
12802	5	5.49763	0.045647	0.22232	NK
13001	5	5.49763	0.045647	0.22232	NK
13152	5	5.49763	0.045647	0.22232	NK
13160	5	5.49763	0.045647	0.22232	NK
13183	5	5.49763	0.045647	0.22232	NK
13321	5	5.49763	0.045647	0.22232	NK
13682	5	5.49763	0.045647	0.22232	NK
14145	5	5.49763	0.045647	0.22232	NK
14154	5	5.49763	0.045647	0.22232	NK
14455	5	5.49763	0.045647	0.22232	NK
14542	5	5.49763	0.045647	0.22232	NK
14820	5	5.49763	0.045647	0.22232	NK
15025	5	5.49763	0.045647	0.22232	NK
15230	5	5.49763	0.045647	0.22232	NK
15867	5	5.49763	0.045647	0.22232	NK
16125	5	5.49763	0.045647	0.22232	NK
16261	5	5.49763	0.045647	0.22232	NK
16448	5	5.49763	0.045647	0.22232	NK
16451	5	5.49763	0.045647	0.22232	NK
16467	5	5.49763	0.045647	0.22232	NK
17152	5	5.49763	0.045647	0.22232	NK
17497	5	5.49763	0.045647	0.22232	NK
17583	5	5.49763	0.045647	0.22232	NK
17908	5	5.49763	0.045647	0.22232	NK
18117	5	5.49763	0.045647	0.22232	NK
18122	5	5.49763	0.045647	0.22232	NK
18330	5	5.49763	0.045647	0.22232	NK
18359	5	5.49763	0.045647	0.22232	NK
18548	5	5.49763	0.045647	0.22232	NK
18631	5	5.49763	0.045647	0.22232	NK
19067	5	5.49763	0.045647	0.22232	NK
19231	5	5.49763	0.045647	0.22232	NK
19269	5	5.49763	0.045647	0.22232	NK
19304	5	5.49763	0.045647	0.22232	NK
19310	5	5.49763	0.045647	0.22232	NK
19346	5	5.49763	0.045647	0.22232	NK
19516	5	5.49763	0.045647	0.22232	NK
19533	5	5.49763	0.045647	0.22232	NK
19570	5	5.49763	0.045647	0.22232	NK
19609	5	5.49763	0.045647	0.22232	NK
19798	5	5.49763	0.045647	0.22232	NK
19990	5	5.49763	0.045647	0.22232	NK
20002	5	5.49763	0.045647	0.22232	NK
20056	5	5.49763	0.045647	0.22232	NK
20232	5	5.49763	0.045647	0.22232	NK
20680	5	5.49763	0.045647	0.22232	NK
20709	5	5.49763	0.045647	0.22232	NK
20820	5	5.49763	0.045647	0.22232	NK
20960	5	5.49763	0.045647	0.22232	NK
20965	5	5.49763	0.045647	0.22232	NK
21127	5	5.49763	0.045647	0.22232	NK
21178	5	5.49763	0.045647	0.22232	NK
21295	5	5.49763	0.045647	0.22232	NK
21364	5	5.49763	0.045647	0.22232	NK
21499	5	5.49763	0.045647	0.22232	NK
21572	5	5.49763	0.045647	0.22232	NK
21686	5	5.49763	0.045647	0.22232	NK
21733	5	5.49763	0.045647	0.22232	NK
21759	5	5.49763	0.045647	0.22232	NK
21802	5	5.49763	0.045647	0.22232	NK
21842	5	5.49763	0.045647	0.22232	NK
21855	5	5.49763	0.045647	0.22232	NK
12729	15	3.60951	0.046909	0.240941	EryP
15074	25	2.88761	0.0469458	0.240941	EryP
21929	25	2.88761	0.0469458	0.240941	EryP
14089	36	2.5066	0.0470548	0.240941	EryP
12330	25	2.46839	0.0472778	0.131438	CD8
14803	25	2.46839	0.0472778	0.131438	CD8
16954	30	2.48286	0.047599	0.175828	ProB
12443	33	2.89463	0.0478654	0.121777	MDP
17526	43	2.2524	0.0480774	0.179429	Mono
13187	43	2.50023	0.0483427	0.221767	B
14219	48	2.25594	0.0483892	0.240941	EryP
11270	50	2.0856	0.0484701	0.175828	ProB
11551	21	2.83755	0.0484762	0.175828	ProB
11586	21	2.83755	0.0484762	0.175828	ProB
13697	21	2.83755	0.0484762	0.175828	ProB
12478	18	3.58366	0.0486493	0.221767	B
12774	18	3.58366	0.0486493	0.221767	B
12848	18	3.58366	0.0486493	0.221767	B
14178	18	3.58366	0.0486493	0.221767	B
12636	6	5.38074	0.0486972	0.179429	Mono
12897	6	5.38074	0.0486972	0.179429	Mono
12993	6	5.38074	0.0486972	0.179429	Mono
14012	6	5.38074	0.0486972	0.179429	Mono
14120	6	5.38074	0.0486972	0.179429	Mono
14153	6	5.38074	0.0486972	0.179429	Mono
14225	6	5.38074	0.0486972	0.179429	Mono
15054	6	5.38074	0.0486972	0.179429	Mono
16023	6	5.38074	0.0486972	0.179429	Mono
16335	6	5.38074	0.0486972	0.179429	Mono
16912	6	5.38074	0.0486972	0.179429	Mono
17151	6	5.38074	0.0486972	0.179429	Mono
17247	6	5.38074	0.0486972	0.179429	Mono
17564	6	5.38074	0.0486972	0.179429	Mono
17900	6	5.38074	0.0486972	0.179429	Mono
18448	6	5.38074	0.0486972	0.179429	Mono
18667	6	5.38074	0.0486972	0.179429	Mono
18852	6	5.38074	0.0486972	0.179429	Mono
20213	6	5.38074	0.0486972	0.179429	Mono
21408	6	5.38074	0.0486972	0.179429	Mono
11272	30	2.86693	0.0488822	0.221767	B
11883	30	2.86693	0.0488822	0.221767	B
11212	28	2.4543	0.0491348	0.238199	NK
13412	20	3.5821	0.0491425	0.121777	MDP
16484	20	3.5821	0.0491425	0.121777	MDP
11213	37	2.22877	0.049169	0.238199	NK
11271	40	2.23457	0.0491856	0.175828	ProB

## Sheet: Young-2
This table shows the clades that are significantly entiched by a certain celltype in Young-1. Related to Supplementary Fig. 5d
Clades	CladeSizde: cell # in a clade	FCs	one-sided binomial test	FDRs(qvalue)	CellType
15215	128	2.18867	2.05e-05	0.0841918	ProB
16221	14	6.45894	3.51e-05	0.0338734	Mono
15579	29	4.45444	3.9e-05	0.0338734	Mono
15802	24	4.8442	4.45e-05	0.0338734	Mono
15565	23	3.62197	6.17e-05	0.153347	CD4
16817	63	3.61809	9.74e-05	0.0694022	CLP
25317	12	9.46178	0.00010105	0.0798478	B
23614	9	6.02474	0.00011444	0.0841918	ProB
16281	25	3.82788	0.00011471	0.071224	CD8
20781	4	9.56971	0.00011924	0.071224	CD8
18766	102	2.66488	0.00012389	0.080108	MDP
19401	16	4.51855	0.00012691	0.0841918	ProB
19669	30	3.50889	0.00013273	0.071224	CD8
16465	65	3.50676	0.00013339	0.0694022	CLP
17532	21	4.1013	0.0001345	0.071224	CD8
15400	40	3.11016	0.00013864	0.071224	CD8
17505	47	4.04148	0.00014007	0.0694022	CLP
16834	11	4.81932	0.00014157	0.153347	CD4
23773	4	9.0371	0.00014993	0.0841918	ProB
26853	4	9.0371	0.00014993	0.0841918	ProB
28102	4	9.0371	0.00014993	0.0841918	ProB
24386	13	8.73395	0.00015822	0.0833521	B
21902	7	7.26848	0.00016227	0.213789	EryP
15993	123	2.45545	0.00017268	0.080108	MDP
28838	4	21.0908	0.00017508	0.052567	NK
18300	31	3.3957	0.00018634	0.0797732	CD8
18212	106	2.56432	0.00020481	0.080108	MDP
16246	68	3.35205	0.00020831	0.0749398	CLP
18396	22	3.44237	0.00022706	0.153347	CD4
18277	18	4.2532	0.00023614	0.0866512	CD8
15627	126	2.39698	0.00024069	0.080108	MDP
15741	19	4.28458	0.00024212	0.213789	EryP
18006	10	5.42226	0.00025914	0.107514	ProB
17769	108	2.51683	0.00026034	0.080108	MDP
16686	9	7.1766	0.00026849	0.132681	Mono
17387	51	3.7245	0.00028512	0.0749398	CLP
17060	7	6.45507	0.00028719	0.107514	ProB
25520	7	6.45507	0.00028719	0.107514	ProB
15316	36	3.5883	0.00029963	0.132681	Mono
23244	4	7.57322	0.000304	0.153347	CD4
24139	4	7.57322	0.000304	0.153347	CD4
27273	9	5.04881	0.00031085	0.153347	CD4
17116	110	2.47107	0.00032852	0.0815647	MDP
21607	4	17.0312	0.00033031	0.0926621	B
23142	15	7.56942	0.00034284	0.0926621	B
16348	33	3.1899	0.00034951	0.101621	CD8
18767	18	4.01649	0.00035172	0.120194	ProB
17524	297	2.06439	0.00035179	0.0926621	B
17712	19	4.02935	0.00037051	0.101621	CD8
16945	372	2.03334	0.00037449	0.0611486	GMP
18087	35	4.34171	0.00038507	0.0749398	CLP
20798	8	6.35992	0.00039747	0.213789	EryP
15184	77	2.37878	0.00039771	0.213789	EryP
16705	374	2.02246	0.00040766	0.0611486	GMP
17422	300	2.04374	0.00041159	0.0929242	B
15437	75	2.2894	0.0004169	0.120194	ProB
17832	5	8.1407	0.00042966	0.213789	EryP
22816	5	8.1407	0.00042966	0.213789	EryP
15584	92	3.3623	0.00043435	0.052567	NK
18690	38	4.97632	0.00043693	0.0611486	GMP
16137	376	2.0117	0.0004434	0.0611486	GMP
17257	54	3.51759	0.00046235	0.0749398	CLP
15619	34	3.09608	0.00046811	0.101621	CD8
18676	6	8.61192	0.00047411	0.132681	Mono
15890	29	3.2999	0.00047474	0.101621	CD8
20191	29	3.2999	0.00047474	0.101621	CD8
17821	5	16.2086	0.0004795	0.0611486	GMP
22680	16	7.09633	0.00048058	0.0949383	B
15323	178	2.24098	0.00048932	0.0749398	CLP
17264	12	5.08794	0.00049218	0.214287	EryP
20605	20	3.40795	0.00051516	0.153347	CD4
16301	11	4.92933	0.00051652	0.120194	ProB
22264	11	4.92933	0.00051652	0.120194	ProB
21740	20	4.52126	0.00052246	0.132681	Mono
16767	8	5.98107	0.00053129	0.104979	CD8
15479	28	3.22754	0.00054508	0.120194	ProB
15685	19	3.8051	0.00054864	0.120194	ProB
15144	65	2.36355	0.00055279	0.120194	ProB
17112	4	14.2462	0.00056059	0.0749398	CLP
25592	4	14.2462	0.00056059	0.0749398	CLP
17869	7	8.62914	0.00057187	0.102963	MDP
19088	53	2.9248	0.00061093	0.132812	Mono
17142	56	3.39196	0.00062504	0.0749398	CLP
15944	65	3.1589	0.00063443	0.141276	MEP
15371	67	2.43006	0.0006364	0.236111	EryP
26227	10	9.08331	0.00063737	0.103697	B
21176	17	6.6789	0.00065615	0.103697	B
18371	7	5.40944	0.00066796	0.153347	CD4
19511	7	5.40944	0.00066796	0.153347	CD4
27888	7	5.40944	0.00066796	0.153347	CD4
16169	77	2.96025	0.00067828	0.0749398	CLP
22841	5	7.22968	0.00068328	0.120194	ProB
26672	5	7.22968	0.00068328	0.120194	ProB
29005	5	7.22968	0.00068328	0.120194	ProB
27025	10	4.54393	0.00068988	0.153347	CD4
20224	33	3.52306	0.00069206	0.132812	Mono
17689	38	3.99894	0.00069492	0.0749398	CLP
18380	8	5.64819	0.00069563	0.120194	ProB
19160	8	5.64819	0.00069563	0.120194	ProB
24540	8	5.64819	0.00069563	0.120194	ProB
15498	98	3.15644	0.00074571	0.052567	NK
18529	30	4.43216	0.00077895	0.0749398	CLP
16689	9	8.44221	0.00078115	0.0749398	CLP
28882	25	3.02929	0.0007874	0.153347	CD4
15785	84	3.34774	0.00080703	0.052567	NK
19442	9	5.65326	0.00082164	0.236111	EryP
17966	20	3.61484	0.00082593	0.137423	ProB
16198	57	3.27478	0.00082614	0.141276	MEP
27534	6	14.0605	0.00082943	0.052567	NK
16892	58	3.27499	0.00083229	0.0749398	CLP
15962	13	4.69656	0.00083798	0.236111	EryP
15140	262	2.16527	0.00086113	0.0794309	GMP
18383	11	5.87176	0.00086262	0.132812	Mono
15716	16	4.8442	0.00087163	0.132812	Mono
23438	16	4.8442	0.00087163	0.132812	Mono
27241	16	4.8442	0.00087163	0.132812	Mono
20226	18	6.30785	0.00087563	0.106326	B
20826	26	3.31259	0.00087991	0.154263	CD8
15498	98	2.02874	0.00092271	0.140188	ProB
19999	6	13.5072	0.00093247	0.0794309	GMP
20474	6	13.5072	0.00093247	0.0794309	GMP
17570	39	3.82898	0.00093438	0.141276	MEP
21691	12	4.51855	0.00093617	0.140188	ProB
16157	80	2.84925	0.00096126	0.0749398	CLP
16163	80	2.84925	0.00096126	0.0749398	CLP
17801	11	8.25755	0.00096663	0.106326	B
25744	11	8.25755	0.00096663	0.106326	B
16734	40	3.79899	0.00099498	0.0749398	CLP
17330	48	3.14604	0.00102931	0.130508	MDP
15516	16	5.93593	0.00108205	0.0749398	CLP
17648	8	7.5505	0.00108358	0.130508	MDP
19107	35	3.32174	0.00110009	0.157147	Mono
16518	4	11.3257	0.00110387	0.130508	MDP
18638	4	11.3257	0.00110387	0.130508	MDP
18811	4	11.3257	0.00110387	0.130508	MDP
17429	40	3.73325	0.00111357	0.141276	MEP
28839	26	2.91278	0.00112892	0.153347	CD4
15201	44	2.40966	0.00113855	0.153347	CD4
19717	19	5.97586	0.00114539	0.106326	B
21828	18	3.36588	0.0011726	0.153347	CD4
15829	26	4.06565	0.00119468	0.134823	MDP
16148	82	2.77975	0.00119971	0.0749398	CLP
15837	14	8.03458	0.00120137	0.052567	NK
16888	21	3.44271	0.00120533	0.152376	ProB
26737	17	4.55925	0.00125908	0.159101	Mono
19791	5	11.397	0.0013463	0.0749398	CLP
22262	5	11.397	0.0013463	0.0749398	CLP
23230	5	11.397	0.0013463	0.0749398	CLP
15813	11	4.13085	0.00134785	0.153347	CD4
17118	11	4.13085	0.00134785	0.153347	CD4
18286	11	4.13085	0.00134785	0.153347	CD4
26451	11	4.13085	0.00134785	0.153347	CD4
26858	11	4.13085	0.00134785	0.153347	CD4
18815	5	6.05858	0.00135945	0.153347	CD4
20370	5	6.05858	0.00135945	0.153347	CD4
22018	5	6.05858	0.00135945	0.153347	CD4
22173	5	6.05858	0.00135945	0.153347	CD4
28155	5	6.05858	0.00135945	0.153347	CD4
28700	5	6.05858	0.00135945	0.153347	CD4
29294	5	6.05858	0.00135945	0.153347	CD4
18320	24	4.66656	0.00137588	0.141276	MEP
16367	42	3.61809	0.00139056	0.0749398	CLP
17719	31	2.68727	0.00140356	0.153347	CD4
16524	7	12.0519	0.00141301	0.052567	NK
20914	7	12.0519	0.00141301	0.052567	NK
26760	7	12.0519	0.00141301	0.052567	NK
18743	5	11.1998	0.00141664	0.141276	MEP
19502	5	11.1998	0.00141664	0.141276	MEP
25517	5	11.1998	0.00141664	0.141276	MEP
25742	5	11.1998	0.00141664	0.141276	MEP
15443	9	5.02061	0.00142213	0.152376	ProB
16308	9	5.02061	0.00142213	0.152376	ProB
18310	33	4.02924	0.00142311	0.0749398	CLP
16914	50	3.0202	0.00143224	0.137815	MDP
16641	20	4.5303	0.00145268	0.137815	MDP
18078	20	5.67707	0.00147203	0.106326	B
15367	143	2.25814	0.0014737	0.0749398	CLP
17934	6	6.37981	0.00150252	0.183786	CD8
20160	6	6.37981	0.00150252	0.183786	CD8
16803	42	3.55548	0.00155375	0.141276	MEP
20453	13	4.17097	0.00157597	0.15391	ProB
16856	8	4.73326	0.00158663	0.153347	CD4
27097	8	4.73326	0.00158663	0.153347	CD4
27776	8	4.73326	0.00158663	0.153347	CD4
16173	7	11.5776	0.00158678	0.0892749	GMP
26270	15	7.49894	0.00159221	0.052567	NK
25060	30	3.44477	0.00159987	0.159101	Mono
16201	77	3.28688	0.00165198	0.052567	NK
15644	15	3.53417	0.00170002	0.153347	CD4
20053	15	3.53417	0.00170002	0.153347	CD4
24791	15	3.53417	0.00170002	0.153347	CD4
18452	67	2.50645	0.00170584	0.159101	Mono
17215	30	4.54165	0.0017359	0.106326	B
18398	4	9.68841	0.00174787	0.159101	Mono
19613	4	9.68841	0.00174787	0.159101	Mono
19738	4	9.68841	0.00174787	0.159101	Mono
26386	4	9.68841	0.00174787	0.159101	Mono
29081	4	9.68841	0.00174787	0.159101	Mono
18041	43	3.16067	0.00175293	0.137815	MDP
22294	18	4.30596	0.00176549	0.159101	Mono
15785	84	2.04411	0.00181349	0.161476	ProB
16569	43	3.47279	0.00182019	0.141276	MEP
15777	86	2.65046	0.00182433	0.0749398	CLP
16552	15	7.20382	0.00184541	0.0981341	GMP
15776	48	3.93959	0.00184685	0.0981341	GMP
19825	14	4.1013	0.00185644	0.216756	CD8
21289	6	6.02474	0.00186911	0.161476	ProB
25549	6	6.02474	0.00186911	0.161476	ProB
26084	6	6.02474	0.00186911	0.161476	ProB
27992	6	6.02474	0.00186911	0.161476	ProB
18876	60	2.58358	0.0019329	0.159101	Mono
22294	18	5.27638	0.00194315	0.0749398	CLP
17128	13	6.98716	0.00195106	0.106326	B
15395	110	2.41754	0.00195494	0.0749398	CLP
18247	68	2.46959	0.00196162	0.159101	Mono
15919	79	3.20366	0.00197837	0.052567	NK
17930	25	5.40286	0.00198468	0.102608	GMP
17982	10	4.78485	0.00199627	0.222948	CD8
17825	93	2.22243	0.00202088	0.159101	Mono
15460	35	3.79899	0.00204291	0.0749398	CLP
18558	38	3.0595	0.00205596	0.159101	Mono
16313	16	7.03026	0.00206339	0.052567	NK
16700	31	4.39515	0.002073	0.107318	B
17380	36	3.35578	0.00208865	0.137815	MDP
15489	38	4.44016	0.00209575	0.052567	NK
16196	13	4.96841	0.00210684	0.159101	Mono
19482	8	10.5454	0.00220096	0.052567	NK
15633	98	2.47614	0.00223339	0.141276	MEP
15159	69	2.4338	0.00224817	0.159101	Mono
18002	35	3.73325	0.00225541	0.141276	MEP
17587	94	2.19879	0.00226314	0.159101	Mono
21498	25	3.61701	0.00229714	0.159101	Mono
17913	26	5.19506	0.00238288	0.113955	GMP
25919	12	3.78661	0.00239484	0.154142	CD4
26268	19	4.07933	0.00241238	0.162168	Mono
28943	24	2.83996	0.00244271	0.154364	CD4
16631	55	3.05448	0.00245278	0.141276	MEP
16344	32	4.2578	0.00245722	0.117678	B
17747	32	4.2578	0.00245722	0.117678	B
24717	32	3.22947	0.00250178	0.163056	Mono
19183	81	2.42362	0.00250738	0.137815	MDP
16990	37	3.26508	0.0025119	0.137815	MDP
15386	114	2.71343	0.00255797	0.052567	NK
19512	67	3.35774	0.00257089	0.052567	NK
17926	10	4.51855	0.00258512	0.207381	ProB
25202	10	4.51855	0.00258512	0.207381	ProB
16102	6	9.49748	0.00258687	0.0749398	CLP
19909	6	9.49748	0.00258687	0.0749398	CLP
20064	6	9.49748	0.00258687	0.0749398	CLP
22108	6	9.49748	0.00258687	0.0749398	CLP
27172	7	9.73212	0.00261442	0.119054	B
25964	17	6.61672	0.00262268	0.052567	NK
17721	5	9.0606	0.0026231	0.137815	MDP
18008	5	9.0606	0.0026231	0.137815	MDP
18262	5	9.0606	0.0026231	0.137815	MDP
18974	5	9.0606	0.0026231	0.137815	MDP
15639	68	2.12638	0.00263192	0.207431	ProB
19053	14	6.48808	0.00263661	0.119054	B
24021	16	3.31328	0.00267933	0.166293	CD4
15496	65	3.32484	0.00271127	0.123485	GMP
18010	6	9.33313	0.00272008	0.141276	MEP
15676	19	4.91217	0.00272327	0.141276	MEP
29886	40	4.21816	0.00274297	0.052567	NK
17161	96	2.15298	0.00282044	0.163056	Mono
18797	68	3.30836	0.00282416	0.052567	NK
16936	10	6.0404	0.00291893	0.137815	MDP
15631	34	2.65797	0.0029265	0.226672	ProB
20769	26	3.47789	0.00293544	0.163056	Mono
25425	26	3.47789	0.00293544	0.163056	Mono
16314	52	3.63654	0.00295168	0.131308	GMP
15820	91	2.50483	0.0029567	0.0771065	CLP
18712	63	2.46055	0.00297028	0.163056	Mono
19245	16	4.71906	0.00299559	0.137815	MDP
17679	40	2.90652	0.00299663	0.163056	Mono
21291	14	4.61353	0.00306939	0.163056	Mono
25544	14	4.61353	0.00306939	0.163056	Mono
18407	69	3.26041	0.00309646	0.052567	NK
29885	41	4.11527	0.00311765	0.052567	NK
16835	9	4.20734	0.00318135	0.179457	CD4
20414	9	4.20734	0.00318135	0.179457	CD4
26428	9	4.20734	0.00318135	0.179457	CD4
26667	9	4.20734	0.00318135	0.179457	CD4
26709	9	4.20734	0.00318135	0.179457	CD4
15424	102	2.37903	0.00318992	0.152404	MEP
18751	69	2.75289	0.00320956	0.0811253	CLP
25542	9	9.37368	0.0032142	0.052567	NK
28018	9	9.37368	0.0032142	0.052567	NK
15440	181	2.23876	0.00321503	0.132234	GMP
17598	7	5.4684	0.00321504	0.226256	CD8
21740	20	4.74874	0.00321995	0.0811253	CLP
15517	69	2.96195	0.00322761	0.141692	B
15246	34	2.45016	0.00325286	0.179457	CD4
17290	34	2.45016	0.00325286	0.179457	CD4
29871	55	3.57904	0.00326522	0.052567	NK
15646	18	6.24912	0.00327767	0.052567	NK
25708	18	6.24912	0.00327767	0.052567	NK
15371	67	3.22559	0.00328318	0.132234	GMP
16284	9	5.74128	0.00329293	0.163056	Mono
16987	9	5.74128	0.00329293	0.163056	Mono
23811	11	4.34987	0.00334564	0.226256	CD8
18253	70	3.21383	0.00338873	0.052567	NK
16941	39	2.33022	0.00344338	0.183839	CD4
17056	15	6.05554	0.00347071	0.144345	B
18173	15	6.05554	0.00347071	0.144345	B
18791	20	4.66656	0.00347214	0.161148	MEP
16855	98	2.10904	0.00348672	0.163056	Mono
29884	42	4.01729	0.0035292	0.052567	NK
16713	39	3.09764	0.0035573	0.137815	MDP
16978	41	2.83563	0.00357938	0.163056	Mono
15212	56	3.51513	0.00361881	0.052567	NK
29870	56	3.51513	0.00361881	0.052567	NK
21668	6	5.04881	0.00364965	0.183839	CD4
27231	6	5.04881	0.00364965	0.183839	CD4
28072	6	5.04881	0.00364965	0.183839	CD4
28429	6	5.04881	0.00364965	0.183839	CD4
18182	71	3.16857	0.00370192	0.052567	NK
23779	34	3.0395	0.00375901	0.163056	Mono
23363	15	3.61484	0.00377974	0.241259	ProB
16258	13	3.49533	0.00395269	0.187191	CD4
24971	13	3.49533	0.00395269	0.187191	CD4
25720	13	3.49533	0.00395269	0.187191	CD4
16053	7	5.16406	0.00397834	0.241259	ProB
16968	7	5.16406	0.00397834	0.241259	ProB
18364	7	5.16406	0.00397834	0.241259	ProB
21000	7	5.16406	0.00397834	0.241259	ProB
21264	7	5.16406	0.00397834	0.241259	ProB
27489	7	5.16406	0.00397834	0.241259	ProB
29883	43	3.92387	0.00397976	0.054714	NK
18546	13	5.74346	0.0039829	0.179718	MEP
29869	57	3.45346	0.00400075	0.054714	NK
25550	19	5.92022	0.0040357	0.054714	NK
18740	17	3.11838	0.00403932	0.187191	CD4
23138	17	3.11838	0.00403932	0.187191	CD4
16211	21	4.52261	0.00404466	0.0985624	CLP
17067	21	4.52261	0.00404466	0.0985624	CLP
24714	8	8.5156	0.00404619	0.157267	B
19282	5	7.75073	0.00411703	0.163056	Mono
20115	5	7.75073	0.00411703	0.163056	Mono
22386	5	7.75073	0.00411703	0.163056	Mono
28643	5	7.75073	0.00411703	0.163056	Mono
15425	16	3.58864	0.00411847	0.226256	CD8
19736	76	2.38437	0.00413751	0.137815	MDP
21168	4	7.17728	0.00420649	0.226256	CD8
21703	4	7.17728	0.00420649	0.226256	CD8
23950	4	7.17728	0.00420649	0.226256	CD8
25757	4	7.17728	0.00420649	0.226256	CD8
25857	4	7.17728	0.00420649	0.226256	CD8
26033	4	7.17728	0.00420649	0.226256	CD8
25990	21	3.69082	0.0042187	0.163056	Mono
17474	20	3.16299	0.00425458	0.241259	ProB
16382	100	2.06686	0.00427729	0.163056	Mono
20829	15	4.30596	0.00431263	0.163056	Mono
24880	15	4.30596	0.00431263	0.163056	Mono
27545	15	4.30596	0.00431263	0.163056	Mono
27543	50	2.1205	0.00431407	0.191019	CD4
15672	82	2.50401	0.00432081	0.186298	MEP
28063	40	2.27197	0.00433639	0.191019	CD4
16788	11	5.49127	0.00434739	0.137815	MDP
20957	7	8.1407	0.00434976	0.0994745	CLP
21975	7	8.1407	0.00434976	0.0994745	CLP
26275	7	8.1407	0.00434976	0.0994745	CLP
16501	21	4.44435	0.00435809	0.186298	MEP
15298	59	2.1444	0.00436359	0.241259	ProB
27660	45	2.18782	0.00436888	0.191019	CD4
16899	73	3.08176	0.00439499	0.0548874	NK
29868	58	3.39392	0.00441244	0.0548874	NK
16412	10	8.43631	0.00447062	0.0548874	NK
17117	10	8.43631	0.00447062	0.0548874	NK
24232	10	8.43631	0.00447062	0.0548874	NK
27500	10	8.43631	0.00447062	0.0548874	NK
29882	44	3.83469	0.00447146	0.0548874	NK
16900	7	7.99982	0.00457049	0.187124	MEP
15765	96	2.37437	0.00460095	0.103625	CLP
15482	30	3.73325	0.0046078	0.187124	MEP
16371	19	5.68722	0.00465582	0.143868	GMP
18102	19	5.68722	0.00465582	0.143868	GMP
16373	74	3.04011	0.00477685	0.056634	NK
15323	178	2.21177	0.00484437	0.056634	NK
29867	59	3.33639	0.0048553	0.056634	NK
23660	20	5.62421	0.00490386	0.056634	NK
16920	4	6.77783	0.00496988	0.241259	ProB
21665	4	6.77783	0.00496988	0.241259	ProB
22793	4	6.77783	0.00496988	0.241259	ProB
23167	4	6.77783	0.00496988	0.241259	ProB
24231	4	6.77783	0.00496988	0.241259	ProB
24581	4	6.77783	0.00496988	0.241259	ProB
25991	4	6.77783	0.00496988	0.241259	ProB
27422	4	6.77783	0.00496988	0.241259	ProB
29066	4	6.77783	0.00496988	0.241259	ProB
29306	4	6.77783	0.00496988	0.241259	ProB
29666	4	6.77783	0.00496988	0.241259	ProB
17201	6	7.5505	0.00498747	0.149189	MDP
17582	6	7.5505	0.00498747	0.149189	MDP
18099	6	7.5505	0.00498747	0.149189	MDP
20479	6	7.5505	0.00498747	0.149189	MDP
28076	10	8.10429	0.00500386	0.151934	GMP
29881	45	3.74947	0.00500648	0.056634	NK
16703	43	2.70374	0.00500862	0.163056	Mono
15814	26	4.36698	0.00501369	0.157267	B
17129	26	4.36698	0.00501369	0.157267	B
17120	14	5.42713	0.00501903	0.109716	CLP
19318	10	5.16715	0.00515313	0.163056	Mono
25492	10	5.16715	0.00515313	0.163056	Mono
16651	61	2.97813	0.00518057	0.157267	B
16059	12	3.98738	0.00524449	0.226256	CD8
17262	12	3.98738	0.00524449	0.226256	CD8
18357	12	3.98738	0.00524449	0.226256	CD8
22226	12	3.98738	0.00524449	0.226256	CD8
17723	18	4.19472	0.00525784	0.155405	MDP
15367	143	2.35981	0.00526181	0.056634	NK
15266	218	2.06393	0.0053233	0.056634	NK
29866	60	3.28079	0.00533076	0.056634	NK
17583	74	2.56689	0.00534897	0.111456	CLP
18030	22	4.24233	0.00539385	0.187316	MEP
16385	44	3.68377	0.00542512	0.162151	GMP
15886	22	3.52306	0.00542518	0.163056	Mono
25633	22	3.52306	0.00542518	0.163056	Mono
23571	36	2.87064	0.00545539	0.163056	Mono
18184	31	3.61282	0.00545829	0.187316	MEP
16094	73	2.55702	0.00547286	0.187316	MEP
15486	69	2.40741	0.00548557	0.158365	MDP
16643	69	2.40741	0.00548557	0.158365	MDP
15729	16	3.38891	0.00548615	0.241259	ProB
16630	16	3.38891	0.00548615	0.241259	ProB
21813	16	3.38891	0.00548615	0.241259	ProB
17992	26	2.78065	0.00558417	0.241259	ProB
24968	26	2.78065	0.00558417	0.241259	ProB
29880	46	3.66796	0.00558697	0.056634	NK
18814	22	3.04491	0.00560764	0.226256	CD8
22064	22	3.04491	0.00560764	0.226256	CD8
16606	17	5.34312	0.00564012	0.157267	B
23918	17	5.34312	0.00564012	0.157267	B
23548	10	3.78661	0.00567282	0.191019	CD4
24976	10	3.78661	0.00567282	0.191019	CD4
25149	10	3.78661	0.00567282	0.191019	CD4
19498	79	2.29382	0.00568912	0.162353	MDP
19991	17	3.37754	0.00580747	0.226256	CD8
29865	61	3.227	0.00584027	0.056634	NK
17426	9	7.56942	0.00587115	0.157267	B
18765	9	7.56942	0.00587115	0.157267	B
24592	9	7.56942	0.00587115	0.157267	B
26698	9	7.56942	0.00587115	0.157267	B
29893	33	4.26076	0.00587509	0.056634	NK
17416	75	2.53266	0.00588648	0.111456	CLP
16898	8	4.78485	0.0058988	0.226256	CD8
19482	8	4.78485	0.0058988	0.226256	CD8
15910	11	7.66938	0.00598529	0.056634	NK
27355	11	7.66938	0.00598529	0.056634	NK
15292	74	2.92047	0.00604732	0.171975	GMP
18518	32	4.22099	0.00607116	0.171975	GMP
15648	14	3.24567	0.00614992	0.191019	CD4
16340	14	3.24567	0.00614992	0.191019	CD4
20573	14	3.24567	0.00614992	0.191019	CD4
16064	12	5.03367	0.00618145	0.174399	MDP
15542	86	2.38754	0.00621507	0.187316	MEP
29879	47	3.58992	0.00621509	0.056634	NK
20814	53	2.86717	0.00625701	0.111456	CLP
15305	123	2.12461	0.00632508	0.187316	MEP
29864	62	3.17496	0.00638527	0.056634	NK
23887	32	2.54169	0.00647184	0.241259	ProB
16155	15	5.06532	0.00656139	0.111456	CLP
24880	15	5.06532	0.00656139	0.111456	CLP
15755	43	2.80949	0.00662703	0.182815	MDP
16805	42	2.16378	0.00667364	0.191019	CD4
16197	8	7.12311	0.00668788	0.111456	CLP
16507	8	7.12311	0.00668788	0.111456	CLP
17916	8	7.12311	0.00668788	0.111456	CLP
18983	8	7.12311	0.00668788	0.111456	CLP
21123	8	7.12311	0.00668788	0.111456	CLP
26126	8	7.12311	0.00668788	0.111456	CLP
29892	34	4.13545	0.00668933	0.056634	NK
16286	11	7.36754	0.00669188	0.171975	GMP
27736	11	7.36754	0.00669188	0.171975	GMP
23522	12	3.76546	0.00671808	0.241259	ProB
25721	12	3.76546	0.00671808	0.241259	ProB
15466	46	2.28841	0.00673713	0.226256	CD8
20597	46	2.28841	0.00673713	0.226256	CD8
15984	21	5.14558	0.00677817	0.171975	GMP
16558	65	2.63007	0.00684854	0.111456	CLP
29878	48	3.51513	0.006893	0.056634	NK
17536	33	4.09308	0.00694045	0.171975	GMP
16007	28	4.05505	0.0069645	0.175635	B
18036	28	4.05505	0.0069645	0.175635	B
29863	63	3.12456	0.0069672	0.056634	NK
23121	22	5.11292	0.00699724	0.056634	NK
24993	22	5.11292	0.00699724	0.056634	NK
16021	18	5.04628	0.00700141	0.175635	B
23444	18	5.04628	0.00700141	0.175635	B
16827	8	6.99985	0.00702229	0.187316	MEP
18016	8	6.99985	0.00702229	0.187316	MEP
15823	92	2.6427	0.00713914	0.171975	GMP
15725	23	2.63416	0.00714372	0.191019	CD4
29194	23	2.63416	0.00714372	0.191019	CD4
15738	143	2.26694	0.00714786	0.171975	GMP
17365	4	14.0605	0.00723237	0.056634	NK
19040	4	14.0605	0.00723237	0.056634	NK
19117	4	14.0605	0.00723237	0.056634	NK
19258	4	14.0605	0.00723237	0.056634	NK
19292	4	14.0605	0.00723237	0.056634	NK
20351	4	14.0605	0.00723237	0.056634	NK
20815	4	14.0605	0.00723237	0.056634	NK
21282	4	14.0605	0.00723237	0.056634	NK
21928	4	14.0605	0.00723237	0.056634	NK
21984	4	14.0605	0.00723237	0.056634	NK
24735	4	14.0605	0.00723237	0.056634	NK
24774	4	14.0605	0.00723237	0.056634	NK
24874	4	14.0605	0.00723237	0.056634	NK
24943	4	14.0605	0.00723237	0.056634	NK
25445	4	14.0605	0.00723237	0.056634	NK
25860	4	14.0605	0.00723237	0.056634	NK
26355	4	14.0605	0.00723237	0.056634	NK
27016	4	14.0605	0.00723237	0.056634	NK
27060	4	14.0605	0.00723237	0.056634	NK
27968	4	14.0605	0.00723237	0.056634	NK
29470	4	14.0605	0.00723237	0.056634	NK
16809	8	4.51855	0.00726105	0.241259	ProB
19848	8	4.51855	0.00726105	0.241259	ProB
21650	8	4.51855	0.00726105	0.241259	ProB
21937	8	4.51855	0.00726105	0.241259	ProB
22657	8	4.51855	0.00726105	0.241259	ProB
26381	8	4.51855	0.00726105	0.241259	ProB
29034	8	4.51855	0.00726105	0.241259	ProB
27246	53	2.00047	0.00755162	0.191019	CD4
19885	66	2.59022	0.00756721	0.111456	CLP
15372	162	2.16782	0.00757373	0.171975	GMP
29891	35	4.01729	0.00757932	0.0581866	NK
29862	64	3.07574	0.00758752	0.0581866	NK
16316	11	4.69741	0.00760485	0.177833	Mono
20329	11	4.69741	0.00760485	0.177833	Mono
24922	11	4.69741	0.00760485	0.177833	Mono
27355	11	4.69741	0.00760485	0.177833	Mono
28282	11	4.69741	0.00760485	0.177833	Mono
16407	65	2.79486	0.00760963	0.185019	B
29877	49	3.44339	0.00762282	0.0581866	NK
16598	7	4.32755	0.00762523	0.191019	CD4
17093	7	4.32755	0.00762523	0.191019	CD4
17334	7	4.32755	0.00762523	0.191019	CD4
18139	7	4.32755	0.00762523	0.191019	CD4
18665	7	4.32755	0.00762523	0.191019	CD4
19134	7	4.32755	0.00762523	0.191019	CD4
19711	7	4.32755	0.00762523	0.191019	CD4
24702	7	4.32755	0.00762523	0.191019	CD4
24793	7	4.32755	0.00762523	0.191019	CD4
26090	7	4.32755	0.00762523	0.191019	CD4
27461	7	4.32755	0.00762523	0.191019	CD4
27600	7	4.32755	0.00762523	0.191019	CD4
28832	7	4.32755	0.00762523	0.191019	CD4
15184	77	2.80668	0.00766341	0.171975	GMP
15505	22	2.87544	0.00767749	0.241259	ProB
25896	22	2.87544	0.00767749	0.241259	ProB
17113	38	2.71955	0.00767993	0.177833	Mono
17234	78	2.43525	0.007754	0.111456	CLP
17460	6	6.45894	0.00775995	0.177833	Mono
17654	6	6.45894	0.00775995	0.177833	Mono
17766	6	6.45894	0.00775995	0.177833	Mono
19940	6	6.45894	0.00775995	0.177833	Mono
24585	6	6.45894	0.00775995	0.177833	Mono
27396	6	6.45894	0.00775995	0.177833	Mono
28658	6	6.45894	0.00775995	0.177833	Mono
22971	12	7.03026	0.00777072	0.0583352	NK
27288	12	7.03026	0.00777072	0.0583352	NK
15930	13	3.68066	0.00779514	0.226256	CD8
21091	13	3.68066	0.00779514	0.226256	CD8
18339	17	3.79938	0.00780073	0.177833	Mono
19156	17	3.79938	0.00780073	0.177833	Mono
25964	17	3.79938	0.00780073	0.177833	Mono
16466	4	13.5072	0.00782157	0.171975	GMP
17127	4	13.5072	0.00782157	0.171975	GMP
17138	4	13.5072	0.00782157	0.171975	GMP
17437	4	13.5072	0.00782157	0.171975	GMP
17851	4	13.5072	0.00782157	0.171975	GMP
18550	4	13.5072	0.00782157	0.171975	GMP
19247	4	13.5072	0.00782157	0.171975	GMP
19934	4	13.5072	0.00782157	0.171975	GMP
20332	4	13.5072	0.00782157	0.171975	GMP
23832	4	13.5072	0.00782157	0.171975	GMP
25017	4	13.5072	0.00782157	0.171975	GMP
25808	4	13.5072	0.00782157	0.171975	GMP
22255	54	2.3922	0.00786034	0.177833	Mono
15441	79	2.58702	0.00792958	0.189877	B
16976	46	2.52741	0.00793621	0.177833	Mono
22907	18	3.1899	0.0079502	0.226256	CD8
17503	24	3.8888	0.00796463	0.187316	MEP
19029	10	6.81248	0.0081142	0.190036	B
15398	114	2.12861	0.00818757	0.187316	MEP
29903	23	4.89062	0.00823495	0.0609089	NK
17420	19	2.79013	0.00823868	0.191019	CD4
23776	65	3.02842	0.00824767	0.0609089	NK
15260	41	2.33408	0.00828384	0.226256	CD8
16583	4	5.67991	0.00829712	0.191019	CD4
19898	4	5.67991	0.00829712	0.191019	CD4
20363	4	5.67991	0.00829712	0.191019	CD4
20435	4	5.67991	0.00829712	0.191019	CD4
20544	4	5.67991	0.00829712	0.191019	CD4
21155	4	5.67991	0.00829712	0.191019	CD4
21292	4	5.67991	0.00829712	0.191019	CD4
21399	4	5.67991	0.00829712	0.191019	CD4
21528	4	5.67991	0.00829712	0.191019	CD4
21610	4	5.67991	0.00829712	0.191019	CD4
21715	4	5.67991	0.00829712	0.191019	CD4
21820	4	5.67991	0.00829712	0.191019	CD4
22402	4	5.67991	0.00829712	0.191019	CD4
22538	4	5.67991	0.00829712	0.191019	CD4
23062	4	5.67991	0.00829712	0.191019	CD4
23066	4	5.67991	0.00829712	0.191019	CD4
23071	4	5.67991	0.00829712	0.191019	CD4
23160	4	5.67991	0.00829712	0.191019	CD4
24073	4	5.67991	0.00829712	0.191019	CD4
24673	4	5.67991	0.00829712	0.191019	CD4
24800	4	5.67991	0.00829712	0.191019	CD4
25201	4	5.67991	0.00829712	0.191019	CD4
25699	4	5.67991	0.00829712	0.191019	CD4
25758	4	5.67991	0.00829712	0.191019	CD4
25872	4	5.67991	0.00829712	0.191019	CD4
26103	4	5.67991	0.00829712	0.191019	CD4
26206	4	5.67991	0.00829712	0.191019	CD4
27372	4	5.67991	0.00829712	0.191019	CD4
27523	4	5.67991	0.00829712	0.191019	CD4
27664	4	5.67991	0.00829712	0.191019	CD4
28099	4	5.67991	0.00829712	0.191019	CD4
28598	4	5.67991	0.00829712	0.191019	CD4
28951	4	5.67991	0.00829712	0.191019	CD4
29131	4	5.67991	0.00829712	0.191019	CD4
29331	4	5.67991	0.00829712	0.191019	CD4
29382	4	5.67991	0.00829712	0.191019	CD4
28136	38	2.19225	0.00829882	0.191019	CD4
17455	7	6.47186	0.00829917	0.223966	MDP
22218	7	6.47186	0.00829917	0.223966	MDP
24272	31	2.91694	0.00834619	0.183423	Mono
17106	35	2.46078	0.0083737	0.226256	CD8
23438	16	4.74874	0.00838784	0.115448	CLP
29876	50	3.37453	0.00840667	0.0615824	NK
18582	36	2.93631	0.00848022	0.226391	MDP
18766	102	2.19603	0.00850884	0.188033	MEP
29890	36	3.9057	0.00854842	0.0621198	NK
16282	19	4.78069	0.00856301	0.190036	B
16610	19	4.78069	0.00856301	0.190036	B
22157	24	3.22947	0.00856374	0.186412	Mono
16870	12	6.75358	0.00867865	0.186532	GMP
27669	12	6.75358	0.00867865	0.186532	GMP
15414	78	2.39311	0.00871324	0.188033	MEP
15952	25	3.79899	0.00886571	0.120906	CLP
15215	128	2.04162	0.00890652	0.188033	MEP
16690	16	4.66656	0.00891309	0.188033	MEP
16850	16	4.66656	0.00891309	0.188033	MEP
21014	66	2.98253	0.00894909	0.0645153	NK
23348	39	2.64982	0.00901892	0.18704	Mono
16100	28	2.58203	0.00908959	0.241259	ProB
24448	28	2.58203	0.00908959	0.241259	ProB
17728	15	3.02929	0.00911652	0.191198	CD4
20493	15	3.02929	0.00911652	0.191198	CD4
16428	47	2.47364	0.00915548	0.18704	Mono
22252	47	2.47364	0.00915548	0.18704	Mono
29875	51	3.30836	0.00924664	0.0651905	NK
21078	11	3.44237	0.00927696	0.191198	CD4
21862	11	3.44237	0.00927696	0.191198	CD4
23339	11	3.44237	0.00927696	0.191198	CD4
24025	11	3.44237	0.00927696	0.191198	CD4
24289	11	3.44237	0.00927696	0.191198	CD4
16217	67	2.50741	0.00929521	0.190993	MEP
16244	64	2.95469	0.009348	0.196503	GMP
21126	48	2.19306	0.00939616	0.226256	CD8
21114	24	2.79116	0.00944737	0.226256	CD8
23150	24	2.79116	0.00944737	0.226256	CD8
15651	23	4.69814	0.00945687	0.196631	GMP
15492	24	2.52441	0.00949422	0.191198	CD4
20853	24	2.52441	0.00949422	0.191198	CD4
18166	25	3.73325	0.00952357	0.190993	MEP
29889	37	3.80014	0.00959988	0.0651905	NK
22025	24	4.68684	0.0096077	0.0651905	NK
24897	24	4.68684	0.0096077	0.0651905	NK
29902	24	4.68684	0.0096077	0.0651905	NK
15572	9	6.33166	0.00964125	0.125319	CLP
17445	9	6.33166	0.00964125	0.125319	CLP
19199	9	6.33166	0.00964125	0.125319	CLP
19667	9	6.33166	0.00964125	0.125319	CLP
15347	56	2.66661	0.0096431	0.190993	MEP
20369	57	2.66596	0.00969517	0.125319	CLP
15361	5	5.74183	0.00969671	0.226256	CD8
17361	5	5.74183	0.00969671	0.226256	CD8
17626	5	5.74183	0.00969671	0.226256	CD8
18642	5	5.74183	0.00969671	0.226256	CD8
19472	5	5.74183	0.00969671	0.226256	CD8
19911	5	5.74183	0.00969671	0.226256	CD8
20325	5	5.74183	0.00969671	0.226256	CD8
22781	5	5.74183	0.00969671	0.226256	CD8
22987	5	5.74183	0.00969671	0.226256	CD8
23182	5	5.74183	0.00969671	0.226256	CD8
23201	5	5.74183	0.00969671	0.226256	CD8
23694	5	5.74183	0.00969671	0.226256	CD8
24420	5	5.74183	0.00969671	0.226256	CD8
28093	5	5.74183	0.00969671	0.226256	CD8
29317	5	5.74183	0.00969671	0.226256	CD8
16222	9	4.2532	0.00974409	0.226256	CD8
20443	9	4.2532	0.00974409	0.226256	CD8
21676	9	4.2532	0.00974409	0.226256	CD8
28253	9	4.2532	0.00974409	0.226256	CD8
16805	42	3.24404	0.00978729	0.190036	B
15740	13	6.48947	0.00983705	0.0651905	NK
18456	13	6.48947	0.00983705	0.0651905	NK
20367	13	6.48947	0.00983705	0.0651905	NK
21356	13	6.48947	0.00983705	0.0651905	NK
26746	13	6.48947	0.00983705	0.0651905	NK
23540	34	2.39217	0.00988075	0.241259	ProB
17773	13	3.47581	0.0099319	0.241259	ProB
24484	13	3.47581	0.0099319	0.241259	ProB
15383	32	2.82579	0.00998263	0.18704	Mono
16519	23	2.75042	0.00999881	0.241259	ProB
15521	30	2.55192	0.0100787	0.226256	CD8
18459	9	6.22208	0.0101162	0.190993	MEP
23247	9	6.22208	0.0101162	0.190993	MEP
25708	18	3.5883	0.010122	0.18704	Mono
18693	29	2.35031	0.0101233	0.191198	CD4
15786	50	3.24172	0.0101262	0.208285	GMP
29874	52	3.24474	0.0101448	0.0651905	NK
28094	39	2.13604	0.0102063	0.191198	CD4
15379	92	2.23183	0.0102105	0.190993	MEP
15457	34	2.22742	0.0103133	0.191198	CD4
28673	34	2.22742	0.0103133	0.191198	CD4
15836	18	3.01237	0.0104747	0.241259	ProB
20687	18	3.01237	0.0104747	0.241259	ProB
19616	19	3.02201	0.010607	0.226256	CD8
22475	19	3.02201	0.010607	0.226256	CD8
22722	12	4.30596	0.010715	0.18704	Mono
24488	12	4.30596	0.010715	0.18704	Mono
27288	12	4.30596	0.010715	0.18704	Mono
27819	12	4.30596	0.010715	0.18704	Mono
29888	38	3.70014	0.0107369	0.0651905	NK
16643	69	2.63284	0.0108085	0.190036	B
18041	43	3.1686	0.0109594	0.190036	B
19747	4	11.3541	0.0109636	0.190036	B
22382	4	11.3541	0.0109636	0.190036	B
23308	4	11.3541	0.0109636	0.190036	B
23643	4	11.3541	0.0109636	0.190036	B
24668	4	11.3541	0.0109636	0.190036	B
25029	4	11.3541	0.0109636	0.190036	B
25416	4	11.3541	0.0109636	0.190036	B
27498	4	11.3541	0.0109636	0.190036	B
28495	4	11.3541	0.0109636	0.190036	B
29354	4	11.3541	0.0109636	0.190036	B
20227	13	6.23407	0.0109745	0.219387	GMP
27627	13	6.23407	0.0109745	0.219387	GMP
16310	14	3.41775	0.0110944	0.226256	CD8
16564	14	3.41775	0.0110944	0.226256	CD8
29873	53	3.18351	0.0111032	0.0651905	NK
24509	25	4.49937	0.0111208	0.0651905	NK
29901	25	4.49937	0.0111208	0.0651905	NK
16342	51	3.17815	0.0111247	0.219387	GMP
16918	51	3.17815	0.0111247	0.219387	GMP
16755	20	2.65063	0.0112516	0.191198	CD4
16669	26	3.58966	0.01128	0.190993	MEP
17212	26	3.58966	0.01128	0.190993	MEP
17558	29	2.49299	0.0113574	0.241259	ProB
18420	5	5.42226	0.0113998	0.241259	ProB
18726	5	5.42226	0.0113998	0.241259	ProB
18729	5	5.42226	0.0113998	0.241259	ProB
20252	5	5.42226	0.0113998	0.241259	ProB
20916	5	5.42226	0.0113998	0.241259	ProB
21819	5	5.42226	0.0113998	0.241259	ProB
22211	5	5.42226	0.0113998	0.241259	ProB
22266	5	5.42226	0.0113998	0.241259	ProB
22962	5	5.42226	0.0113998	0.241259	ProB
23024	5	5.42226	0.0113998	0.241259	ProB
23793	5	5.42226	0.0113998	0.241259	ProB
24526	5	5.42226	0.0113998	0.241259	ProB
25010	5	5.42226	0.0113998	0.241259	ProB
26187	5	5.42226	0.0113998	0.241259	ProB
26207	5	5.42226	0.0113998	0.241259	ProB
27152	5	5.42226	0.0113998	0.241259	ProB
27183	5	5.42226	0.0113998	0.241259	ProB
28064	5	5.42226	0.0113998	0.241259	ProB
28077	5	5.42226	0.0113998	0.241259	ProB
28633	5	5.42226	0.0113998	0.241259	ProB
29049	5	5.42226	0.0113998	0.241259	ProB
18212	106	2.11316	0.0114075	0.190993	MEP
16189	36	3.11104	0.0114989	0.190993	MEP
16472	43	2.22551	0.0116881	0.226256	CD8
15290	53	2.04614	0.0117082	0.241259	ProB
16546	5	11.2484	0.0117699	0.0651905	NK
18260	5	11.2484	0.0117699	0.0651905	NK
18491	5	11.2484	0.0117699	0.0651905	NK
19322	5	11.2484	0.0117699	0.0651905	NK
20293	5	11.2484	0.0117699	0.0651905	NK
20654	5	11.2484	0.0117699	0.0651905	NK
20804	5	11.2484	0.0117699	0.0651905	NK
21104	5	11.2484	0.0117699	0.0651905	NK
21636	5	11.2484	0.0117699	0.0651905	NK
22837	5	11.2484	0.0117699	0.0651905	NK
22870	5	11.2484	0.0117699	0.0651905	NK
23014	5	11.2484	0.0117699	0.0651905	NK
23098	5	11.2484	0.0117699	0.0651905	NK
23312	5	11.2484	0.0117699	0.0651905	NK
23320	5	11.2484	0.0117699	0.0651905	NK
24400	5	11.2484	0.0117699	0.0651905	NK
25177	5	11.2484	0.0117699	0.0651905	NK
25729	5	11.2484	0.0117699	0.0651905	NK
26414	5	11.2484	0.0117699	0.0651905	NK
26832	5	11.2484	0.0117699	0.0651905	NK
27406	5	11.2484	0.0117699	0.0651905	NK
29235	5	11.2484	0.0117699	0.0651905	NK
29919	5	11.2484	0.0117699	0.0651905	NK
19702	56	2.05065	0.0117943	0.226256	CD8
17466	9	4.01649	0.0119322	0.241259	ProB
25947	9	4.01649	0.0119322	0.241259	ProB
27150	9	4.01649	0.0119322	0.241259	ProB
28284	9	4.01649	0.0119322	0.241259	ProB
29028	9	4.01649	0.0119322	0.241259	ProB
22454	25	2.67952	0.011959	0.226256	CD8
29887	39	3.60526	0.0119624	0.0655316	NK
23177	49	2.37267	0.012012	0.18704	Mono
15176	37	3.08027	0.0121093	0.146346	CLP
29872	54	3.12456	0.0121238	0.0655316	NK
19476	14	6.02594	0.0121922	0.0655316	NK
24521	14	6.02594	0.0121922	0.0655316	NK
26382	14	6.02594	0.0121922	0.0655316	NK
15224	41	2.20417	0.0122043	0.241259	ProB
16200	70	2.39995	0.0122602	0.190993	MEP
21146	21	4.32538	0.0123295	0.190036	B
15431	32	3.54817	0.0123427	0.190036	B
15426	27	3.51759	0.0123484	0.146346	CLP
16090	27	3.51759	0.0123484	0.146346	CLP
16594	27	3.51759	0.0123484	0.146346	CLP
15452	25	2.42343	0.0123744	0.191198	CD4
16891	5	10.8057	0.0127163	0.229944	GMP
17214	5	10.8057	0.0127163	0.229944	GMP
17542	5	10.8057	0.0127163	0.229944	GMP
18764	5	10.8057	0.0127163	0.229944	GMP
19366	5	10.8057	0.0127163	0.229944	GMP
21804	5	10.8057	0.0127163	0.229944	GMP
26383	5	10.8057	0.0127163	0.229944	GMP
16299	71	2.55868	0.0127369	0.190036	B
20506	25	4.32229	0.012742	0.229944	GMP
15194	35	2.16378	0.0127646	0.191198	CD4
15973	26	4.32631	0.012779	0.0678823	NK
29900	26	4.32631	0.012779	0.0678823	NK
16374	24	2.63582	0.0127919	0.248771	ProB
18238	24	2.63582	0.0127919	0.248771	ProB
25582	24	2.63582	0.0127919	0.248771	ProB
16129	7	5.53623	0.0128013	0.18704	Mono
16720	7	5.53623	0.0128013	0.18704	Mono
18112	7	5.53623	0.0128013	0.18704	Mono
18252	7	5.53623	0.0128013	0.18704	Mono
19144	7	5.53623	0.0128013	0.18704	Mono
20998	7	5.53623	0.0128013	0.18704	Mono
21986	7	5.53623	0.0128013	0.18704	Mono
23205	7	5.53623	0.0128013	0.18704	Mono
23523	7	5.53623	0.0128013	0.18704	Mono
25572	7	5.53623	0.0128013	0.18704	Mono
26275	7	5.53623	0.0128013	0.18704	Mono
26997	7	5.53623	0.0128013	0.18704	Mono
28517	7	5.53623	0.0128013	0.18704	Mono
28683	7	5.53623	0.0128013	0.18704	Mono
28703	7	5.53623	0.0128013	0.18704	Mono
28904	7	5.53623	0.0128013	0.18704	Mono
16802	19	3.39944	0.0128754	0.18704	Mono
25550	19	3.39944	0.0128754	0.18704	Mono
16455	18	4.2211	0.0129672	0.146346	CLP
15977	16	2.83996	0.0129788	0.191198	CD4
16227	16	2.83996	0.0129788	0.191198	CD4
16238	16	2.83996	0.0129788	0.191198	CD4
18119	16	2.83996	0.0129788	0.191198	CD4
17769	108	2.07403	0.0131152	0.190993	MEP
17170	37	3.02696	0.0131159	0.190993	MEP
15156	121	2.00547	0.0131597	0.190993	MEP
15839	10	5.69849	0.0132385	0.146346	CLP
16882	10	5.69849	0.0132385	0.146346	CLP
16977	10	5.69849	0.0132385	0.146346	CLP
17219	10	5.69849	0.0132385	0.146346	CLP
18012	10	5.69849	0.0132385	0.146346	CLP
15776	48	2.72216	0.0134912	0.190993	MEP
19549	57	2.01468	0.0135528	0.226256	CD8
18700	14	5.78878	0.0135874	0.238452	GMP
19635	14	5.78878	0.0135874	0.238452	GMP
27610	14	5.78878	0.0135874	0.238452	GMP
16843	8	3.78661	0.0136638	0.191198	CD4
18138	8	3.78661	0.0136638	0.191198	CD4
19052	8	3.78661	0.0136638	0.191198	CD4
20075	8	3.78661	0.0136638	0.191198	CD4
21205	8	3.78661	0.0136638	0.191198	CD4
21734	8	3.78661	0.0136638	0.191198	CD4
23752	8	3.78661	0.0136638	0.191198	CD4
24394	8	3.78661	0.0136638	0.191198	CD4
24444	8	3.78661	0.0136638	0.191198	CD4
25259	8	3.78661	0.0136638	0.191198	CD4
25391	8	3.78661	0.0136638	0.191198	CD4
26719	8	3.78661	0.0136638	0.191198	CD4
27774	8	3.78661	0.0136638	0.191198	CD4
16448	50	2.32522	0.0136668	0.18704	Mono
16737	50	2.32522	0.0136668	0.18704	Mono
21956	50	2.32522	0.0136668	0.18704	Mono
21360	44	2.17493	0.0137417	0.226256	CD8
16996	18	4.14806	0.013759	0.190993	MEP
18846	18	4.14806	0.013759	0.190993	MEP
15428	20	2.87091	0.0138359	0.226256	CD8
19531	20	2.87091	0.0138359	0.226256	CD8
25877	20	2.87091	0.0138359	0.226256	CD8
18900	10	5.59988	0.013881	0.190993	MEP
19892	10	5.59988	0.013881	0.190993	MEP
22424	12	5.67707	0.0139262	0.190036	B
17412	34	2.65956	0.0139361	0.18704	Mono
21459	34	2.65956	0.0139361	0.18704	Mono
16218	138	2.15331	0.0139646	0.241829	GMP
17289	39	3.46337	0.0140327	0.241829	GMP
15264	109	2.055	0.014039	0.190993	MEP
18792	12	3.15551	0.0141928	0.191198	CD4
19114	12	3.15551	0.0141928	0.191198	CD4
21021	12	3.15551	0.0141928	0.191198	CD4
21548	12	3.15551	0.0141928	0.191198	CD4
22073	12	3.15551	0.0141928	0.191198	CD4
24763	12	3.15551	0.0141928	0.191198	CD4
16664	103	2.36047	0.0144168	0.24508	GMP
21775	59	2.18947	0.0145307	0.18704	Mono
16784	38	2.26651	0.014531	0.226256	CD8
19783	13	3.97473	0.0145408	0.18704	Mono
21946	13	3.97473	0.0145408	0.18704	Mono
22364	13	3.97473	0.0145408	0.18704	Mono
23470	13	3.97473	0.0145408	0.18704	Mono
26746	13	3.97473	0.0145408	0.18704	Mono
17917	22	4.12878	0.0145531	0.190036	B
29899	27	4.16608	0.0145869	0.0757415	NK
20019	26	4.15605	0.0146254	0.24508	GMP
15553	41	3.4294	0.0146909	0.0757415	NK
15267	121	2.23259	0.0147338	0.24508	GMP
16088	15	5.62421	0.0148422	0.0757415	NK
17444	15	5.62421	0.0148422	0.0757415	NK
23263	15	5.62421	0.0148422	0.0757415	NK
29911	15	5.62421	0.0148422	0.0757415	NK
16985	38	2.9473	0.0148853	0.190993	MEP
16769	10	3.82788	0.0149093	0.226256	CD8
17117	10	3.82788	0.0149093	0.226256	CD8
19385	10	3.82788	0.0149093	0.226256	CD8
20553	10	3.82788	0.0149093	0.226256	CD8
20802	10	3.82788	0.0149093	0.226256	CD8
21743	10	3.82788	0.0149093	0.226256	CD8
22146	10	3.82788	0.0149093	0.226256	CD8
22438	10	3.82788	0.0149093	0.226256	CD8
24794	10	3.82788	0.0149093	0.226256	CD8
28092	10	3.82788	0.0149093	0.226256	CD8
16628	26	2.57646	0.0149184	0.226256	CD8
17895	26	2.57646	0.0149184	0.226256	CD8
21977	26	2.57646	0.0149184	0.226256	CD8
24682	26	2.57646	0.0149184	0.226256	CD8
17116	110	2.03632	0.0150115	0.190993	MEP
15080	73	2.69654	0.0151334	0.0767961	NK
15821	15	3.1899	0.0152307	0.226256	CD8
16088	15	3.1899	0.0152307	0.226256	CD8
20279	15	3.1899	0.0152307	0.226256	CD8
20891	15	3.1899	0.0152307	0.226256	CD8
16621	28	3.33326	0.0154274	0.190993	MEP
21748	51	2.27963	0.0154843	0.18704	Mono
22597	51	2.27963	0.0154843	0.18704	Mono
17021	4	9.49748	0.0154851	0.146346	CLP
17785	4	9.49748	0.0154851	0.146346	CLP
18621	4	9.49748	0.0154851	0.146346	CLP
18873	4	9.49748	0.0154851	0.146346	CLP
19771	4	9.49748	0.0154851	0.146346	CLP
20408	4	9.49748	0.0154851	0.146346	CLP
20593	4	9.49748	0.0154851	0.146346	CLP
20713	4	9.49748	0.0154851	0.146346	CLP
20890	4	9.49748	0.0154851	0.146346	CLP
21643	4	9.49748	0.0154851	0.146346	CLP
21695	4	9.49748	0.0154851	0.146346	CLP
22114	4	9.49748	0.0154851	0.146346	CLP
22777	4	9.49748	0.0154851	0.146346	CLP
22926	4	9.49748	0.0154851	0.146346	CLP
23294	4	9.49748	0.0154851	0.146346	CLP
23304	4	9.49748	0.0154851	0.146346	CLP
23685	4	9.49748	0.0154851	0.146346	CLP
24029	4	9.49748	0.0154851	0.146346	CLP
24081	4	9.49748	0.0154851	0.146346	CLP
24371	4	9.49748	0.0154851	0.146346	CLP
24525	4	9.49748	0.0154851	0.146346	CLP
25225	4	9.49748	0.0154851	0.146346	CLP
25668	4	9.49748	0.0154851	0.146346	CLP
25818	4	9.49748	0.0154851	0.146346	CLP
25882	4	9.49748	0.0154851	0.146346	CLP
26055	4	9.49748	0.0154851	0.146346	CLP
26204	4	9.49748	0.0154851	0.146346	CLP
27181	4	9.49748	0.0154851	0.146346	CLP
27661	4	9.49748	0.0154851	0.146346	CLP
27802	4	9.49748	0.0154851	0.146346	CLP
15258	36	2.10367	0.0156286	0.191198	CD4
28575	36	2.10367	0.0156286	0.191198	CD4
15632	19	3.99894	0.0157522	0.146346	CLP
15894	19	3.99894	0.0157522	0.146346	CLP
17865	19	3.99894	0.0157522	0.146346	CLP
15525	26	2.33022	0.0158465	0.191198	CD4
15695	26	2.33022	0.0158465	0.191198	CD4
19618	26	2.33022	0.0158465	0.191198	CD4
24682	26	2.33022	0.0158465	0.191198	CD4
16476	4	9.33313	0.0160148	0.190993	MEP
16860	4	9.33313	0.0160148	0.190993	MEP
18301	4	9.33313	0.0160148	0.190993	MEP
18834	4	9.33313	0.0160148	0.190993	MEP
18845	4	9.33313	0.0160148	0.190993	MEP
19171	4	9.33313	0.0160148	0.190993	MEP
19802	4	9.33313	0.0160148	0.190993	MEP
20147	4	9.33313	0.0160148	0.190993	MEP
20962	4	9.33313	0.0160148	0.190993	MEP
21166	4	9.33313	0.0160148	0.190993	MEP
21188	4	9.33313	0.0160148	0.190993	MEP
21354	4	9.33313	0.0160148	0.190993	MEP
21914	4	9.33313	0.0160148	0.190993	MEP
22422	4	9.33313	0.0160148	0.190993	MEP
23436	4	9.33313	0.0160148	0.190993	MEP
24117	4	9.33313	0.0160148	0.190993	MEP
24695	4	9.33313	0.0160148	0.190993	MEP
26662	4	9.33313	0.0160148	0.190993	MEP
27538	4	9.33313	0.0160148	0.190993	MEP
28514	4	9.33313	0.0160148	0.190993	MEP
28607	4	9.33313	0.0160148	0.190993	MEP
29421	4	9.33313	0.0160148	0.190993	MEP
16626	60	2.6493	0.0160788	0.190036	B
15523	20	3.22947	0.0160931	0.18704	Mono
16828	20	3.22947	0.0160931	0.18704	Mono
16868	20	3.22947	0.0160931	0.18704	Mono
19515	43	2.40333	0.016155	0.18704	Mono
23916	43	2.40333	0.016155	0.18704	Mono
21022	35	2.58358	0.0162834	0.18704	Mono
15346	28	4.01729	0.0165485	0.0779113	NK
29898	28	4.01729	0.0165485	0.0779113	NK
20821	69	2.05937	0.0165758	0.18704	Mono
15713	29	3.27499	0.0166554	0.150963	CLP
15851	29	3.27499	0.0166554	0.150963	CLP
16297	29	3.27499	0.0166554	0.150963	CLP
15632	19	3.92974	0.0167019	0.190993	MEP
15953	19	3.92974	0.0167019	0.190993	MEP
16371	19	3.92974	0.0167019	0.190993	MEP
18603	19	3.92974	0.0167019	0.190993	MEP
15777	86	2.17049	0.0167148	0.190993	MEP
16280	6	9.37368	0.0172402	0.0779113	NK
17358	6	9.37368	0.0172402	0.0779113	NK
18715	6	9.37368	0.0172402	0.0779113	NK
19914	6	9.37368	0.0172402	0.0779113	NK
20135	6	9.37368	0.0172402	0.0779113	NK
20379	6	9.37368	0.0172402	0.0779113	NK
21212	6	9.37368	0.0172402	0.0779113	NK
22065	6	9.37368	0.0172402	0.0779113	NK
22236	6	9.37368	0.0172402	0.0779113	NK
22330	6	9.37368	0.0172402	0.0779113	NK
22434	6	9.37368	0.0172402	0.0779113	NK
22662	6	9.37368	0.0172402	0.0779113	NK
24433	6	9.37368	0.0172402	0.0779113	NK
24966	6	9.37368	0.0172402	0.0779113	NK
27049	6	9.37368	0.0172402	0.0779113	NK
27085	6	9.37368	0.0172402	0.0779113	NK
28615	6	9.37368	0.0172402	0.0779113	NK
29076	6	9.37368	0.0172402	0.0779113	NK
29336	6	9.37368	0.0172402	0.0779113	NK
15331	75	2.42222	0.0173303	0.190036	B
15097	88	2.15852	0.017374	0.153008	CLP
15641	52	2.23579	0.0174731	0.18704	Mono
15789	61	2.60587	0.0174915	0.190036	B
16538	11	5.18045	0.0174984	0.153008	CLP
18313	11	5.18045	0.0174984	0.153008	CLP
16451	13	5.24037	0.0175188	0.190036	B
20434	13	5.24037	0.0175188	0.190036	B
23217	13	5.24037	0.0175188	0.190036	B
24193	13	5.24037	0.0175188	0.190036	B
25431	21	2.7342	0.0176913	0.226256	CD8
16098	5	9.08331	0.0177402	0.190036	B
16648	5	9.08331	0.0177402	0.190036	B
17421	5	9.08331	0.0177402	0.190036	B
17595	5	9.08331	0.0177402	0.190036	B
19023	5	9.08331	0.0177402	0.190036	B
19700	5	9.08331	0.0177402	0.190036	B
22345	5	9.08331	0.0177402	0.190036	B
22632	5	9.08331	0.0177402	0.190036	B
24095	5	9.08331	0.0177402	0.190036	B
25458	5	9.08331	0.0177402	0.190036	B
26792	5	9.08331	0.0177402	0.190036	B
27681	5	9.08331	0.0177402	0.190036	B
29265	5	9.08331	0.0177402	0.190036	B
15388	16	5.2727	0.0177912	0.0781404	NK
17274	16	5.2727	0.0177912	0.0781404	NK
17451	16	5.2727	0.0177912	0.0781404	NK
22757	16	5.2727	0.0177912	0.0781404	NK
29910	16	5.2727	0.0177912	0.0781404	NK
23916	43	3.26989	0.017807	0.0781404	NK
18001	29	3.21832	0.0178375	0.190993	MEP
16910	35	3.24404	0.0178549	0.190036	B
16033	17	2.6729	0.0178549	0.191198	CD4
19421	17	2.6729	0.0178549	0.191198	CD4
22812	17	2.6729	0.0178549	0.191198	CD4
15899	6	4.78485	0.0178909	0.226256	CD8
16203	6	4.78485	0.0178909	0.226256	CD8
16509	6	4.78485	0.0178909	0.226256	CD8
17145	6	4.78485	0.0178909	0.226256	CD8
18423	6	4.78485	0.0178909	0.226256	CD8
19295	6	4.78485	0.0178909	0.226256	CD8
19342	6	4.78485	0.0178909	0.226256	CD8
19578	6	4.78485	0.0178909	0.226256	CD8
21671	6	4.78485	0.0178909	0.226256	CD8
22133	6	4.78485	0.0178909	0.226256	CD8
22330	6	4.78485	0.0178909	0.226256	CD8
22344	6	4.78485	0.0178909	0.226256	CD8
22945	6	4.78485	0.0178909	0.226256	CD8
23612	6	4.78485	0.0178909	0.226256	CD8
25701	6	4.78485	0.0178909	0.226256	CD8
27213	6	4.78485	0.0178909	0.226256	CD8
28610	6	4.78485	0.0178909	0.226256	CD8
21352	61	2.11768	0.0181352	0.18704	Mono
17330	48	2.83853	0.0183305	0.190036	B
17019	11	5.0908	0.0183349	0.190993	MEP
17040	11	5.0908	0.0183349	0.190993	MEP
17139	11	5.0908	0.0183349	0.190993	MEP
27961	11	5.0908	0.0183349	0.190993	MEP
15625	28	2.76812	0.0183833	0.18704	Mono
16178	28	2.76812	0.0183833	0.18704	Mono
17667	28	2.76812	0.0183833	0.18704	Mono
18027	28	2.76812	0.0183833	0.18704	Mono
16339	76	2.39034	0.0186432	0.190036	B
29897	29	3.87876	0.0186673	0.0815215	NK
16150	5	4.54393	0.0187036	0.191198	CD4
17673	5	4.54393	0.0187036	0.191198	CD4
17735	5	4.54393	0.0187036	0.191198	CD4
17791	5	4.54393	0.0187036	0.191198	CD4
17888	5	4.54393	0.0187036	0.191198	CD4
18908	5	4.54393	0.0187036	0.191198	CD4
18931	5	4.54393	0.0187036	0.191198	CD4
20107	5	4.54393	0.0187036	0.191198	CD4
20172	5	4.54393	0.0187036	0.191198	CD4
20355	5	4.54393	0.0187036	0.191198	CD4
20664	5	4.54393	0.0187036	0.191198	CD4
20772	5	4.54393	0.0187036	0.191198	CD4
20804	5	4.54393	0.0187036	0.191198	CD4
20925	5	4.54393	0.0187036	0.191198	CD4
20934	5	4.54393	0.0187036	0.191198	CD4
21159	5	4.54393	0.0187036	0.191198	CD4
21967	5	4.54393	0.0187036	0.191198	CD4
22010	5	4.54393	0.0187036	0.191198	CD4
24705	5	4.54393	0.0187036	0.191198	CD4
24978	5	4.54393	0.0187036	0.191198	CD4
25142	5	4.54393	0.0187036	0.191198	CD4
25335	5	4.54393	0.0187036	0.191198	CD4
25488	5	4.54393	0.0187036	0.191198	CD4
25608	5	4.54393	0.0187036	0.191198	CD4
26640	5	4.54393	0.0187036	0.191198	CD4
26664	5	4.54393	0.0187036	0.191198	CD4
27059	5	4.54393	0.0187036	0.191198	CD4
27299	5	4.54393	0.0187036	0.191198	CD4
27349	5	4.54393	0.0187036	0.191198	CD4
27406	5	4.54393	0.0187036	0.191198	CD4
29064	5	4.54393	0.0187036	0.191198	CD4
29479	5	4.54393	0.0187036	0.191198	CD4
17295	36	2.51181	0.018897	0.18704	Mono
20423	36	2.51181	0.018897	0.18704	Mono
20641	36	2.51181	0.018897	0.18704	Mono
16711	40	2.79994	0.0189071	0.190993	MEP
28287	37	2.04682	0.0189431	0.192514	CD4
21886	14	3.69082	0.0191294	0.18704	Mono
22806	14	3.69082	0.0191294	0.18704	Mono
27156	14	3.69082	0.0191294	0.18704	Mono
15225	122	2.04747	0.019204	0.190036	B
16151	8	4.8442	0.0193129	0.18704	Mono
16499	8	4.8442	0.0193129	0.18704	Mono
17296	8	4.8442	0.0193129	0.18704	Mono
18858	8	4.8442	0.0193129	0.18704	Mono
20445	8	4.8442	0.0193129	0.18704	Mono
23246	8	4.8442	0.0193129	0.18704	Mono
24426	8	4.8442	0.0193129	0.18704	Mono
26126	8	4.8442	0.0193129	0.18704	Mono
26638	8	4.8442	0.0193129	0.18704	Mono
27637	8	4.8442	0.0193129	0.18704	Mono
27812	8	4.8442	0.0193129	0.18704	Mono
28503	8	4.8442	0.0193129	0.18704	Mono
28604	8	4.8442	0.0193129	0.18704	Mono
15540	22	2.40966	0.019527	0.196565	CD4
16023	22	2.40966	0.019527	0.196565	CD4
16277	22	2.40966	0.019527	0.196565	CD4
20814	53	2.1936	0.0196416	0.189387	Mono
16840	24	3.78471	0.0197203	0.190036	B
23080	24	3.78471	0.0197203	0.190036	B
15458	21	3.07569	0.0198039	0.189387	Mono
23148	21	3.07569	0.0198039	0.189387	Mono
15659	27	2.24392	0.0199703	0.197826	CD4
18582	36	3.15393	0.0200015	0.190036	B
15905	20	3.73325	0.0200093	0.190993	MEP
15511	40	2.15318	0.0201669	0.226256	CD8
16562	40	2.15318	0.0201669	0.226256	CD8
22288	40	2.15318	0.0201669	0.226256	CD8
15274	92	2.22146	0.0202184	0.190036	B
17877	92	2.22146	0.0202184	0.190036	B
15174	76	2.21048	0.0202201	0.190993	MEP
19733	16	2.99053	0.0202818	0.226256	CD8
20491	16	2.99053	0.0202818	0.226256	CD8
23821	16	2.99053	0.0202818	0.226256	CD8
27546	16	2.99053	0.0202818	0.226256	CD8
15611	13	2.91278	0.0205928	0.197826	CD4
15800	13	2.91278	0.0205928	0.197826	CD4
15946	13	2.91278	0.0205928	0.197826	CD4
17287	13	2.91278	0.0205928	0.197826	CD4
18604	13	2.91278	0.0205928	0.197826	CD4
18737	13	2.91278	0.0205928	0.197826	CD4
20168	13	2.91278	0.0205928	0.197826	CD4
20808	13	2.91278	0.0205928	0.197826	CD4
22074	13	2.91278	0.0205928	0.197826	CD4
22228	13	2.91278	0.0205928	0.197826	CD4
17096	102	2.01303	0.0208999	0.190993	MEP
29896	30	3.74947	0.0209465	0.0888717	NK
16819	17	4.96254	0.0210416	0.0888717	NK
17195	17	4.96254	0.0210416	0.0888717	NK
21863	17	4.96254	0.0210416	0.0888717	NK
25546	17	4.96254	0.0210416	0.0888717	NK
26398	17	4.96254	0.0210416	0.0888717	NK
29909	17	4.96254	0.0210416	0.0888717	NK
15284	61	2.766	0.0211662	0.0888717	NK
15916	78	2.32905	0.0214795	0.190036	B
15976	34	2.2517	0.0214852	0.226256	CD8
16333	11	3.47989	0.0215171	0.226256	CD8
16567	11	3.47989	0.0215171	0.226256	CD8
16586	11	3.47989	0.0215171	0.226256	CD8
18273	11	3.47989	0.0215171	0.226256	CD8
18286	11	3.47989	0.0215171	0.226256	CD8
18487	11	3.47989	0.0215171	0.226256	CD8
19086	11	3.47989	0.0215171	0.226256	CD8
21595	11	3.47989	0.0215171	0.226256	CD8
27902	11	3.47989	0.0215171	0.226256	CD8
27961	11	3.47989	0.0215171	0.226256	CD8
15852	14	4.86606	0.0215776	0.190036	B
16958	14	4.86606	0.0215776	0.190036	B
21886	14	4.86606	0.0215776	0.190036	B
25519	14	4.86606	0.0215776	0.190036	B
16057	29	2.67266	0.0216984	0.204957	Mono
22315	29	2.67266	0.0216984	0.204957	Mono
15504	37	2.44392	0.0217906	0.204957	Mono
20151	37	2.44392	0.0217906	0.204957	Mono
15232	31	3.0637	0.0218565	0.153008	CLP
16123	54	2.15298	0.0219978	0.205216	Mono
21084	54	2.15298	0.0219978	0.205216	Mono
16914	50	2.72499	0.0220482	0.190036	B
16300	9	3.36588	0.0220498	0.201972	CD4
16445	9	3.36588	0.0220498	0.201972	CD4
16813	9	3.36588	0.0220498	0.201972	CD4
17630	9	3.36588	0.0220498	0.201972	CD4
18421	9	3.36588	0.0220498	0.201972	CD4
18833	9	3.36588	0.0220498	0.201972	CD4
19757	9	3.36588	0.0220498	0.201972	CD4
19883	9	3.36588	0.0220498	0.201972	CD4
21838	9	3.36588	0.0220498	0.201972	CD4
22709	9	3.36588	0.0220498	0.201972	CD4
24265	9	3.36588	0.0220498	0.201972	CD4
24443	9	3.36588	0.0220498	0.201972	CD4
25229	9	3.36588	0.0220498	0.201972	CD4
27145	9	3.36588	0.0220498	0.201972	CD4
15410	22	2.60992	0.0222226	0.226256	CD8
15877	22	2.60992	0.0222226	0.226256	CD8
17312	22	2.60992	0.0222226	0.226256	CD8
19148	22	2.60992	0.0222226	0.226256	CD8
19176	22	2.60992	0.0222226	0.226256	CD8
15161	109	2.08333	0.0223101	0.190036	B
18079	28	2.39243	0.0223303	0.226256	CD8
24446	28	2.39243	0.0223303	0.226256	CD8
21133	63	2.05046	0.022357	0.206878	Mono
16467	21	3.61809	0.0223772	0.153008	CLP
19904	21	3.61809	0.0223772	0.153008	CLP
16320	12	4.74874	0.0224308	0.153008	CLP
17043	12	4.74874	0.0224308	0.153008	CLP
17530	12	4.74874	0.0224308	0.153008	CLP
20358	12	4.74874	0.0224308	0.153008	CLP
15920	65	2.29739	0.0224886	0.190993	MEP
17207	25	3.63332	0.0226765	0.190036	B
18652	25	3.63332	0.0226765	0.190036	B
19935	25	3.63332	0.0226765	0.190036	B
23565	46	3.05664	0.0232504	0.0888717	NK
17807	31	3.01069	0.0233728	0.190993	MEP
21415	31	3.62852	0.023389	0.0888717	NK
24272	31	3.62852	0.023389	0.0888717	NK
29895	31	3.62852	0.023389	0.0888717	NK
19216	12	4.66656	0.0234869	0.190993	MEP
24214	12	4.66656	0.0234869	0.190993	MEP
15234	41	2.10067	0.023509	0.226256	CD8
21901	41	2.10067	0.023509	0.226256	CD8
16563	7	8.03458	0.023571	0.0888717	NK
17322	7	8.03458	0.023571	0.0888717	NK
17959	7	8.03458	0.023571	0.0888717	NK
18490	7	8.03458	0.023571	0.0888717	NK
19393	7	8.03458	0.023571	0.0888717	NK
20450	7	8.03458	0.023571	0.0888717	NK
20774	7	8.03458	0.023571	0.0888717	NK
21968	7	8.03458	0.023571	0.0888717	NK
23980	7	8.03458	0.023571	0.0888717	NK
25967	7	8.03458	0.023571	0.0888717	NK
28118	7	8.03458	0.023571	0.0888717	NK
28904	7	8.03458	0.023571	0.0888717	NK
29204	7	8.03458	0.023571	0.0888717	NK
29918	7	8.03458	0.023571	0.0888717	NK
23565	46	2.24659	0.0236867	0.207127	Mono
15984	21	3.55548	0.023692	0.190993	MEP
16274	21	3.55548	0.023692	0.190993	MEP
18865	21	3.55548	0.023692	0.190993	MEP
15462	18	2.52441	0.0238506	0.2139	CD4
15406	33	2.06542	0.0239633	0.214108	CD4
17250	22	2.93588	0.0240329	0.207127	Mono
18472	22	2.93588	0.0240329	0.207127	Mono
22536	22	2.93588	0.0240329	0.207127	Mono
24993	22	2.93588	0.0240329	0.207127	Mono
25887	22	2.93588	0.0240329	0.207127	Mono
17805	67	2.26806	0.0241739	0.153008	CLP
21133	63	2.67819	0.0244112	0.0888717	NK
15556	15	3.44477	0.0245174	0.207127	Mono
15904	15	3.44477	0.0245174	0.207127	Mono
18333	15	3.44477	0.0245174	0.207127	Mono
19356	15	3.44477	0.0245174	0.207127	Mono
20695	15	3.44477	0.0245174	0.207127	Mono
22077	15	3.44477	0.0245174	0.207127	Mono
22824	15	3.44477	0.0245174	0.207127	Mono
26270	15	3.44477	0.0245174	0.207127	Mono
26461	15	3.44477	0.0245174	0.207127	Mono
16418	55	2.11383	0.0245497	0.207127	Mono
20159	55	2.11383	0.0245497	0.207127	Mono
16389	18	4.68684	0.0245944	0.0888717	NK
16779	18	4.68684	0.0245944	0.0888717	NK
25128	18	4.68684	0.0245944	0.0888717	NK
25287	18	4.68684	0.0245944	0.0888717	NK
26310	18	4.68684	0.0245944	0.0888717	NK
29908	18	4.68684	0.0245944	0.0888717	NK
15717	80	2.27083	0.0246076	0.190036	B
16587	38	2.98793	0.0247845	0.190036	B
24446	28	2.16378	0.0248024	0.220608	CD4
22439	32	2.96796	0.0248109	0.153008	CLP
16440	5	7.59799	0.0249109	0.153008	CLP
16866	5	7.59799	0.0249109	0.153008	CLP
16876	5	7.59799	0.0249109	0.153008	CLP
17759	5	7.59799	0.0249109	0.153008	CLP
17767	5	7.59799	0.0249109	0.153008	CLP
17863	5	7.59799	0.0249109	0.153008	CLP
18125	5	7.59799	0.0249109	0.153008	CLP
18149	5	7.59799	0.0249109	0.153008	CLP
18325	5	7.59799	0.0249109	0.153008	CLP
18670	5	7.59799	0.0249109	0.153008	CLP
19011	5	7.59799	0.0249109	0.153008	CLP
19119	5	7.59799	0.0249109	0.153008	CLP
19297	5	7.59799	0.0249109	0.153008	CLP
19582	5	7.59799	0.0249109	0.153008	CLP
19727	5	7.59799	0.0249109	0.153008	CLP
20121	5	7.59799	0.0249109	0.153008	CLP
21275	5	7.59799	0.0249109	0.153008	CLP
22238	5	7.59799	0.0249109	0.153008	CLP
22870	5	7.59799	0.0249109	0.153008	CLP
23013	5	7.59799	0.0249109	0.153008	CLP
23358	5	7.59799	0.0249109	0.153008	CLP
23524	5	7.59799	0.0249109	0.153008	CLP
24243	5	7.59799	0.0249109	0.153008	CLP
24526	5	7.59799	0.0249109	0.153008	CLP
25065	5	7.59799	0.0249109	0.153008	CLP
26567	5	7.59799	0.0249109	0.153008	CLP
27189	5	7.59799	0.0249109	0.153008	CLP
28721	5	7.59799	0.0249109	0.153008	CLP
28845	5	7.59799	0.0249109	0.153008	CLP
15682	23	2.30489	0.0249446	0.220608	CD4
18259	23	2.30489	0.0249446	0.220608	CD4
24997	23	2.30489	0.0249446	0.220608	CD4
17157	38	2.37961	0.0249769	0.207127	Mono
20306	38	2.37961	0.0249769	0.207127	Mono
23606	35	2.18736	0.0253701	0.226256	CD8
17327	30	2.58358	0.025394	0.207127	Mono
21896	30	2.58358	0.025394	0.207127	Mono
22099	30	2.58358	0.025394	0.207127	Mono
16474	5	7.4665	0.0257469	0.190993	MEP
16954	5	7.4665	0.0257469	0.190993	MEP
17687	5	7.4665	0.0257469	0.190993	MEP
18463	5	7.4665	0.0257469	0.190993	MEP
18884	5	7.4665	0.0257469	0.190993	MEP
18961	5	7.4665	0.0257469	0.190993	MEP
19926	5	7.4665	0.0257469	0.190993	MEP
19985	5	7.4665	0.0257469	0.190993	MEP
20164	5	7.4665	0.0257469	0.190993	MEP
20390	5	7.4665	0.0257469	0.190993	MEP
22706	5	7.4665	0.0257469	0.190993	MEP
25036	5	7.4665	0.0257469	0.190993	MEP
26927	5	7.4665	0.0257469	0.190993	MEP
27767	5	7.4665	0.0257469	0.190993	MEP
27775	5	7.4665	0.0257469	0.190993	MEP
29937	5	7.4665	0.0257469	0.190993	MEP
16259	6	7.56942	0.025838	0.190036	B
16975	6	7.56942	0.025838	0.190036	B
18003	6	7.56942	0.025838	0.190036	B
18055	6	7.56942	0.025838	0.190036	B
19241	6	7.56942	0.025838	0.190036	B
19987	6	7.56942	0.025838	0.190036	B
20242	6	7.56942	0.025838	0.190036	B
20930	6	7.56942	0.025838	0.190036	B
21105	6	7.56942	0.025838	0.190036	B
25548	6	7.56942	0.025838	0.190036	B
25563	6	7.56942	0.025838	0.190036	B
25576	6	7.56942	0.025838	0.190036	B
27237	6	7.56942	0.025838	0.190036	B
27562	6	7.56942	0.025838	0.190036	B
28615	6	7.56942	0.025838	0.190036	B
28763	6	7.56942	0.025838	0.190036	B
22639	26	3.49358	0.0258879	0.190036	B
29894	32	3.51513	0.0259969	0.0888717	NK
15352	15	4.54165	0.0261043	0.190036	B
19918	15	4.54165	0.0261043	0.190036	B
19974	15	4.54165	0.0261043	0.190036	B
20695	15	4.54165	0.0261043	0.190036	B
23263	15	4.54165	0.0261043	0.190036	B
23552	15	4.54165	0.0261043	0.190036	B
24303	15	4.54165	0.0261043	0.190036	B
24883	15	4.54165	0.0261043	0.190036	B
15790	43	2.60459	0.0262342	0.190993	MEP
16421	17	2.81462	0.0263127	0.226256	CD8
19230	17	2.81462	0.0263127	0.226256	CD8
20192	17	2.81462	0.0263127	0.226256	CD8
23598	17	2.81462	0.0263127	0.226256	CD8
27007	17	2.81462	0.0263127	0.226256	CD8
15507	67	2.22881	0.0264782	0.190993	MEP
16013	32	2.9166	0.0265126	0.190993	MEP
16764	32	2.9166	0.0265126	0.190993	MEP
17341	32	2.9166	0.0265126	0.190993	MEP
17088	29	2.30993	0.0268513	0.226256	CD8
17436	29	2.30993	0.0268513	0.226256	CD8
19157	42	2.05065	0.0272274	0.226256	CD8
19714	56	2.07609	0.0273048	0.207127	Mono
15887	9	4.30596	0.0273228	0.207127	Mono
16041	9	4.30596	0.0273228	0.207127	Mono
16215	9	4.30596	0.0273228	0.207127	Mono
16655	9	4.30596	0.0273228	0.207127	Mono
19093	9	4.30596	0.0273228	0.207127	Mono
19368	9	4.30596	0.0273228	0.207127	Mono
20579	9	4.30596	0.0273228	0.207127	Mono
21108	9	4.30596	0.0273228	0.207127	Mono
21345	9	4.30596	0.0273228	0.207127	Mono
21925	9	4.30596	0.0273228	0.207127	Mono
24281	9	4.30596	0.0273228	0.207127	Mono
24556	9	4.30596	0.0273228	0.207127	Mono
25409	9	4.30596	0.0273228	0.207127	Mono
25568	9	4.30596	0.0273228	0.207127	Mono
26020	9	4.30596	0.0273228	0.207127	Mono
27150	9	4.30596	0.0273228	0.207127	Mono
27193	9	4.30596	0.0273228	0.207127	Mono
28018	9	4.30596	0.0273228	0.207127	Mono
15221	48	2.92928	0.0274163	0.0888717	NK
15268	48	2.92928	0.0274163	0.0888717	NK
16941	39	2.91132	0.0274283	0.190036	B
18232	39	2.91132	0.0274283	0.190036	B
15871	23	2.49645	0.027474	0.226256	CD8
24997	23	2.49645	0.027474	0.226256	CD8
16670	22	3.39386	0.0277582	0.190993	MEP
17312	22	3.39386	0.0277582	0.190993	MEP
17320	22	3.39386	0.0277582	0.190993	MEP
22048	33	2.87803	0.0280096	0.153008	CLP
15697	13	4.38345	0.0280381	0.153008	CLP
17232	13	4.38345	0.0280381	0.153008	CLP
21356	13	4.38345	0.0280381	0.153008	CLP
21845	13	4.38345	0.0280381	0.153008	CLP
22222	13	4.38345	0.0280381	0.153008	CLP
15538	19	4.44016	0.0284491	0.0888717	NK
16829	19	4.44016	0.0284491	0.0888717	NK
20148	19	4.44016	0.0284491	0.0888717	NK
24124	19	4.44016	0.0284491	0.0888717	NK
24645	19	4.44016	0.0284491	0.0888717	NK
29907	19	4.44016	0.0284491	0.0888717	NK
16470	14	2.70472	0.0286166	0.247417	CD4
21787	14	2.70472	0.0286166	0.247417	CD4
22535	14	2.70472	0.0286166	0.247417	CD4
23371	14	2.70472	0.0286166	0.247417	CD4
15307	33	3.40861	0.0287724	0.0888717	NK
20652	33	3.40861	0.0287724	0.0888717	NK
22092	33	3.40861	0.0287724	0.0888717	NK
25242	23	2.80823	0.0288016	0.207127	Mono
18455	34	2.00468	0.0288773	0.24858	CD4
16884	7	4.1013	0.0288978	0.226256	CD8
17732	7	4.1013	0.0288978	0.226256	CD8
18997	7	4.1013	0.0288978	0.226256	CD8
20609	7	4.1013	0.0288978	0.226256	CD8
20673	7	4.1013	0.0288978	0.226256	CD8
20914	7	4.1013	0.0288978	0.226256	CD8
21583	7	4.1013	0.0288978	0.226256	CD8
21807	7	4.1013	0.0288978	0.226256	CD8
21841	7	4.1013	0.0288978	0.226256	CD8
22912	7	4.1013	0.0288978	0.226256	CD8
23128	7	4.1013	0.0288978	0.226256	CD8
24830	7	4.1013	0.0288978	0.226256	CD8
26475	7	4.1013	0.0288978	0.226256	CD8
26486	7	4.1013	0.0288978	0.226256	CD8
26908	7	4.1013	0.0288978	0.226256	CD8
27458	7	4.1013	0.0288978	0.226256	CD8
27676	7	4.1013	0.0288978	0.226256	CD8
28854	7	4.1013	0.0288978	0.226256	CD8
29037	7	4.1013	0.0288978	0.226256	CD8
16029	44	2.5454	0.0290424	0.190993	MEP
16385	44	2.5454	0.0290424	0.190993	MEP
18183	13	4.3076	0.0293381	0.190993	MEP
20227	13	4.3076	0.0293381	0.190993	MEP
17856	27	3.36419	0.0293584	0.190036	B
18613	27	3.36419	0.0293584	0.190036	B
21495	27	3.36419	0.0293584	0.190036	B
16656	56	2.33328	0.0294224	0.190993	MEP
22959	56	2.33328	0.0294224	0.190993	MEP
18263	57	2.33272	0.0295284	0.153008	CLP
15858	12	3.1899	0.0296534	0.226256	CD8
18704	12	3.1899	0.0296534	0.226256	CD8
18792	12	3.1899	0.0296534	0.226256	CD8
18989	12	3.1899	0.0296534	0.226256	CD8
19636	12	3.1899	0.0296534	0.226256	CD8
19743	12	3.1899	0.0296534	0.226256	CD8
20054	12	3.1899	0.0296534	0.226256	CD8
21888	12	3.1899	0.0296534	0.226256	CD8
22722	12	3.1899	0.0296534	0.226256	CD8
27901	12	3.1899	0.0296534	0.226256	CD8
23177	49	2.86949	0.0296655	0.0888717	NK
18536	36	2.1266	0.0297188	0.226256	CD8
23496	36	2.1266	0.0297188	0.226256	CD8
15307	33	2.82822	0.0299087	0.190993	MEP
17512	33	2.82822	0.0299087	0.190993	MEP
19549	57	2.03967	0.0302702	0.207127	Mono
20185	57	2.03967	0.0302702	0.207127	Mono
20369	57	2.03967	0.0302702	0.207127	Mono
15355	29	2.08916	0.0303945	0.24858	CD4
18039	23	3.30347	0.0304702	0.153008	CLP
19603	23	3.30347	0.0304702	0.153008	CLP
16109	8	7.03026	0.0306944	0.0888717	NK
16368	8	7.03026	0.0306944	0.0888717	NK
16531	8	7.03026	0.0306944	0.0888717	NK
16824	8	7.03026	0.0306944	0.0888717	NK
18478	8	7.03026	0.0306944	0.0888717	NK
18486	8	7.03026	0.0306944	0.0888717	NK
19200	8	7.03026	0.0306944	0.0888717	NK
19246	8	7.03026	0.0306944	0.0888717	NK
20338	8	7.03026	0.0306944	0.0888717	NK
21708	8	7.03026	0.0306944	0.0888717	NK
22247	8	7.03026	0.0306944	0.0888717	NK
23199	8	7.03026	0.0306944	0.0888717	NK
23246	8	7.03026	0.0306944	0.0888717	NK
26480	8	7.03026	0.0306944	0.0888717	NK
27332	8	7.03026	0.0306944	0.0888717	NK
28394	8	7.03026	0.0306944	0.0888717	NK
28604	8	7.03026	0.0306944	0.0888717	NK
29138	8	7.03026	0.0306944	0.0888717	NK
15463	16	3.22947	0.0307309	0.207127	Mono
17272	16	3.22947	0.0307309	0.207127	Mono
18255	16	3.22947	0.0307309	0.207127	Mono
18576	16	3.22947	0.0307309	0.207127	Mono
20262	16	3.22947	0.0307309	0.207127	Mono
20491	16	3.22947	0.0307309	0.207127	Mono
21072	16	3.22947	0.0307309	0.207127	Mono
25518	16	3.22947	0.0307309	0.207127	Mono
21299	19	2.39154	0.0310561	0.24858	CD4
17520	16	4.2578	0.0310974	0.190036	B
19294	16	4.2578	0.0310974	0.190036	B
19621	16	4.2578	0.0310974	0.190036	B
20262	16	4.2578	0.0310974	0.190036	B
20373	16	4.2578	0.0310974	0.190036	B
22757	16	4.2578	0.0310974	0.190036	B
23821	16	4.2578	0.0310974	0.190036	B
24550	16	4.2578	0.0310974	0.190036	B
18537	43	2.00296	0.0313407	0.228581	CD8
15311	34	2.79338	0.0314579	0.153008	CLP
16130	30	2.23293	0.031956	0.228581	CD8
16131	30	2.23293	0.031956	0.228581	CD8
17193	30	2.23293	0.031956	0.228581	CD8
17196	30	2.23293	0.031956	0.228581	CD8
15456	45	2.48883	0.0320408	0.190993	MEP
15715	45	2.48883	0.0320408	0.190993	MEP
15651	23	3.24631	0.0322143	0.190993	MEP
15664	23	3.24631	0.0322143	0.190993	MEP
18280	23	3.24631	0.0322143	0.190993	MEP
15677	40	2.26063	0.0322738	0.207127	Mono
17015	4	6.45894	0.0323523	0.207127	Mono
17131	4	6.45894	0.0323523	0.207127	Mono
18930	4	6.45894	0.0323523	0.207127	Mono
18956	4	6.45894	0.0323523	0.207127	Mono
19116	4	6.45894	0.0323523	0.207127	Mono
19211	4	6.45894	0.0323523	0.207127	Mono
19407	4	6.45894	0.0323523	0.207127	Mono
19434	4	6.45894	0.0323523	0.207127	Mono
19958	4	6.45894	0.0323523	0.207127	Mono
20526	4	6.45894	0.0323523	0.207127	Mono
20685	4	6.45894	0.0323523	0.207127	Mono
21339	4	6.45894	0.0323523	0.207127	Mono
21440	4	6.45894	0.0323523	0.207127	Mono
21478	4	6.45894	0.0323523	0.207127	Mono
21798	4	6.45894	0.0323523	0.207127	Mono
21981	4	6.45894	0.0323523	0.207127	Mono
22078	4	6.45894	0.0323523	0.207127	Mono
22174	4	6.45894	0.0323523	0.207127	Mono
22185	4	6.45894	0.0323523	0.207127	Mono
22449	4	6.45894	0.0323523	0.207127	Mono
22691	4	6.45894	0.0323523	0.207127	Mono
22799	4	6.45894	0.0323523	0.207127	Mono
23092	4	6.45894	0.0323523	0.207127	Mono
23696	4	6.45894	0.0323523	0.207127	Mono
23958	4	6.45894	0.0323523	0.207127	Mono
24482	4	6.45894	0.0323523	0.207127	Mono
24535	4	6.45894	0.0323523	0.207127	Mono
24852	4	6.45894	0.0323523	0.207127	Mono
25312	4	6.45894	0.0323523	0.207127	Mono
25589	4	6.45894	0.0323523	0.207127	Mono
25950	4	6.45894	0.0323523	0.207127	Mono
25974	4	6.45894	0.0323523	0.207127	Mono
26313	4	6.45894	0.0323523	0.207127	Mono
26762	4	6.45894	0.0323523	0.207127	Mono
27034	4	6.45894	0.0323523	0.207127	Mono
27498	4	6.45894	0.0323523	0.207127	Mono
27579	4	6.45894	0.0323523	0.207127	Mono
28068	4	6.45894	0.0323523	0.207127	Mono
28811	4	6.45894	0.0323523	0.207127	Mono
29172	4	6.45894	0.0323523	0.207127	Mono
29208	4	6.45894	0.0323523	0.207127	Mono
29297	4	6.45894	0.0323523	0.207127	Mono
29333	4	6.45894	0.0323523	0.207127	Mono
29359	4	6.45894	0.0323523	0.207127	Mono
25575	20	4.21816	0.0326042	0.0888717	NK
29906	20	4.21816	0.0326042	0.0888717	NK
15233	46	2.4776	0.0327518	0.153008	CLP
17430	71	2.14028	0.032856	0.153008	CLP
15663	10	3.02929	0.0329678	0.24858	CD4
16410	10	3.02929	0.0329678	0.24858	CD4
16787	10	3.02929	0.0329678	0.24858	CD4
16789	10	3.02929	0.0329678	0.24858	CD4
17371	10	3.02929	0.0329678	0.24858	CD4
18843	10	3.02929	0.0329678	0.24858	CD4
19106	10	3.02929	0.0329678	0.24858	CD4
19510	10	3.02929	0.0329678	0.24858	CD4
20797	10	3.02929	0.0329678	0.24858	CD4
20953	10	3.02929	0.0329678	0.24858	CD4
23032	10	3.02929	0.0329678	0.24858	CD4
23711	10	3.02929	0.0329678	0.24858	CD4
24661	10	3.02929	0.0329678	0.24858	CD4
25027	10	3.02929	0.0329678	0.24858	CD4
26041	10	3.02929	0.0329678	0.24858	CD4
27588	10	3.02929	0.0329678	0.24858	CD4
29130	10	3.02929	0.0329678	0.24858	CD4
19185	28	3.24404	0.0330907	0.190036	B
20108	28	3.24404	0.0330907	0.190036	B
15413	18	2.65825	0.0333752	0.228581	CD8
15856	18	2.65825	0.0333752	0.228581	CD8
16455	18	2.65825	0.0333752	0.228581	CD8
26679	18	2.65825	0.0333752	0.228581	CD8
18424	49	2.10904	0.0333888	0.212572	Mono
16903	24	2.39243	0.0334828	0.228581	CD8
18135	24	2.39243	0.0334828	0.228581	CD8
18220	24	2.39243	0.0334828	0.228581	CD8
15994	6	3.78661	0.0337576	0.24858	CD4
16176	6	3.78661	0.0337576	0.24858	CD4
16280	6	3.78661	0.0337576	0.24858	CD4
16738	6	3.78661	0.0337576	0.24858	CD4
16969	6	3.78661	0.0337576	0.24858	CD4
17784	6	3.78661	0.0337576	0.24858	CD4
18058	6	3.78661	0.0337576	0.24858	CD4
18684	6	3.78661	0.0337576	0.24858	CD4
18882	6	3.78661	0.0337576	0.24858	CD4
19354	6	3.78661	0.0337576	0.24858	CD4
19590	6	3.78661	0.0337576	0.24858	CD4
19681	6	3.78661	0.0337576	0.24858	CD4
19703	6	3.78661	0.0337576	0.24858	CD4
19724	6	3.78661	0.0337576	0.24858	CD4
19818	6	3.78661	0.0337576	0.24858	CD4
20084	6	3.78661	0.0337576	0.24858	CD4
20366	6	3.78661	0.0337576	0.24858	CD4
20539	6	3.78661	0.0337576	0.24858	CD4
21027	6	3.78661	0.0337576	0.24858	CD4
21119	6	3.78661	0.0337576	0.24858	CD4
21401	6	3.78661	0.0337576	0.24858	CD4
22043	6	3.78661	0.0337576	0.24858	CD4
22390	6	3.78661	0.0337576	0.24858	CD4
22450	6	3.78661	0.0337576	0.24858	CD4
22897	6	3.78661	0.0337576	0.24858	CD4
22900	6	3.78661	0.0337576	0.24858	CD4
23200	6	3.78661	0.0337576	0.24858	CD4
23550	6	3.78661	0.0337576	0.24858	CD4
23798	6	3.78661	0.0337576	0.24858	CD4
23848	6	3.78661	0.0337576	0.24858	CD4
23926	6	3.78661	0.0337576	0.24858	CD4
24209	6	3.78661	0.0337576	0.24858	CD4
24821	6	3.78661	0.0337576	0.24858	CD4
24822	6	3.78661	0.0337576	0.24858	CD4
25301	6	3.78661	0.0337576	0.24858	CD4
25556	6	3.78661	0.0337576	0.24858	CD4
25739	6	3.78661	0.0337576	0.24858	CD4
25750	6	3.78661	0.0337576	0.24858	CD4
26224	6	3.78661	0.0337576	0.24858	CD4
26347	6	3.78661	0.0337576	0.24858	CD4
26540	6	3.78661	0.0337576	0.24858	CD4
27049	6	3.78661	0.0337576	0.24858	CD4
27062	6	3.78661	0.0337576	0.24858	CD4
29047	6	3.78661	0.0337576	0.24858	CD4
18327	85	2.13725	0.033789	0.190036	B
15115	68	2.48127	0.0339285	0.0888717	NK
15621	32	2.4221	0.0339861	0.214289	Mono
17489	32	2.4221	0.0339861	0.214289	Mono
21747	32	2.4221	0.0339861	0.214289	Mono
24218	24	2.69122	0.0341273	0.214289	Mono
24897	24	2.69122	0.0341273	0.214289	Mono
15837	14	4.07035	0.034316	0.153008	CLP
15948	14	4.07035	0.034316	0.153008	CLP
16691	14	4.07035	0.034316	0.153008	CLP
20541	14	4.07035	0.034316	0.153008	CLP
23310	14	4.07035	0.034316	0.153008	CLP
25544	14	4.07035	0.034316	0.153008	CLP
22597	51	2.75696	0.0345039	0.0888717	NK
15409	37	2.06913	0.0345531	0.228581	CD8
23057	37	2.06913	0.0345531	0.228581	CD8
15222	58	2.25282	0.0348153	0.190993	MEP
22869	58	2.25282	0.0348153	0.190993	MEP
19963	35	3.21383	0.0348313	0.0888717	NK
21280	35	3.21383	0.0348313	0.0888717	NK
16001	24	3.16583	0.0350824	0.153008	CLP
19181	24	3.16583	0.0350824	0.153008	CLP
23431	24	3.16583	0.0350824	0.153008	CLP
17283	7	6.48808	0.0351274	0.190036	B
17600	7	6.48808	0.0351274	0.190036	B
17608	7	6.48808	0.0351274	0.190036	B
17666	7	6.48808	0.0351274	0.190036	B
17959	7	6.48808	0.0351274	0.190036	B
18189	7	6.48808	0.0351274	0.190036	B
18413	7	6.48808	0.0351274	0.190036	B
18668	7	6.48808	0.0351274	0.190036	B
18701	7	6.48808	0.0351274	0.190036	B
21368	7	6.48808	0.0351274	0.190036	B
23847	7	6.48808	0.0351274	0.190036	B
24929	7	6.48808	0.0351274	0.190036	B
25334	7	6.48808	0.0351274	0.190036	B
25709	7	6.48808	0.0351274	0.190036	B
26039	7	6.48808	0.0351274	0.190036	B
26090	7	6.48808	0.0351274	0.190036	B
28118	7	6.48808	0.0351274	0.190036	B
28426	7	6.48808	0.0351274	0.190036	B
28517	7	6.48808	0.0351274	0.190036	B
15563	35	2.71357	0.0351603	0.153008	CLP
15779	35	2.71357	0.0351603	0.153008	CLP
19195	14	3.99991	0.0358827	0.190993	MEP
19635	14	3.99991	0.0358827	0.190993	MEP
16074	6	6.33166	0.0360729	0.153008	CLP
16145	6	6.33166	0.0360729	0.153008	CLP
16338	6	6.33166	0.0360729	0.153008	CLP
17007	6	6.33166	0.0360729	0.153008	CLP
17890	6	6.33166	0.0360729	0.153008	CLP
19275	6	6.33166	0.0360729	0.153008	CLP
19335	6	6.33166	0.0360729	0.153008	CLP
19425	6	6.33166	0.0360729	0.153008	CLP
19596	6	6.33166	0.0360729	0.153008	CLP
19748	6	6.33166	0.0360729	0.153008	CLP
19931	6	6.33166	0.0360729	0.153008	CLP
21799	6	6.33166	0.0360729	0.153008	CLP
22040	6	6.33166	0.0360729	0.153008	CLP
22065	6	6.33166	0.0360729	0.153008	CLP
22103	6	6.33166	0.0360729	0.153008	CLP
22260	6	6.33166	0.0360729	0.153008	CLP
22911	6	6.33166	0.0360729	0.153008	CLP
23005	6	6.33166	0.0360729	0.153008	CLP
23051	6	6.33166	0.0360729	0.153008	CLP
23086	6	6.33166	0.0360729	0.153008	CLP
23427	6	6.33166	0.0360729	0.153008	CLP
23550	6	6.33166	0.0360729	0.153008	CLP
24930	6	6.33166	0.0360729	0.153008	CLP
24958	6	6.33166	0.0360729	0.153008	CLP
26122	6	6.33166	0.0360729	0.153008	CLP
27671	6	6.33166	0.0360729	0.153008	CLP
28108	6	6.33166	0.0360729	0.153008	CLP
28844	6	6.33166	0.0360729	0.153008	CLP
20821	69	2.44531	0.0360822	0.0888717	NK
15315	102	2.00367	0.0362888	0.190036	B
15411	42	2.70337	0.0364045	0.190036	B
19745	41	2.20549	0.036405	0.218816	Mono
18686	17	4.00734	0.0365526	0.190036	B
18928	17	4.00734	0.0365526	0.190036	B
21863	17	4.00734	0.0365526	0.190036	B
22826	17	4.00734	0.0365526	0.190036	B
23598	17	4.00734	0.0365526	0.190036	B
17069	71	2.23884	0.0366569	0.190036	B
16882	10	3.87536	0.0368241	0.218816	Mono
17818	10	3.87536	0.0368241	0.218816	Mono
17982	10	3.87536	0.0368241	0.218816	Mono
20391	10	3.87536	0.0368241	0.218816	Mono
21451	10	3.87536	0.0368241	0.218816	Mono
22409	10	3.87536	0.0368241	0.218816	Mono
22721	10	3.87536	0.0368241	0.218816	Mono
23112	10	3.87536	0.0368241	0.218816	Mono
23450	10	3.87536	0.0368241	0.218816	Mono
23792	10	3.87536	0.0368241	0.218816	Mono
24504	10	3.87536	0.0368241	0.218816	Mono
24910	10	3.87536	0.0368241	0.218816	Mono
26921	10	3.87536	0.0368241	0.218816	Mono
26948	10	3.87536	0.0368241	0.218816	Mono
27500	10	3.87536	0.0368241	0.218816	Mono
16091	21	4.01729	0.0370567	0.0888717	NK
16369	21	4.01729	0.0370567	0.0888717	NK
18696	21	4.01729	0.0370567	0.0888717	NK
19904	21	4.01729	0.0370567	0.0888717	NK
21146	21	4.01729	0.0370567	0.0888717	NK
24398	21	4.01729	0.0370567	0.0888717	NK
29905	21	4.01729	0.0370567	0.0888717	NK
15583	24	3.11104	0.0370642	0.190993	MEP
16903	24	3.11104	0.0370642	0.190993	MEP
18220	24	3.11104	0.0370642	0.190993	MEP
17439	29	3.13218	0.0370868	0.190036	B
17788	29	3.13218	0.0370868	0.190036	B
18682	29	3.13218	0.0370868	0.190036	B
16537	6	6.22208	0.0372604	0.190993	MEP
16709	6	6.22208	0.0372604	0.190993	MEP
17534	6	6.22208	0.0372604	0.190993	MEP
17663	6	6.22208	0.0372604	0.190993	MEP
18133	6	6.22208	0.0372604	0.190993	MEP
18410	6	6.22208	0.0372604	0.190993	MEP
18417	6	6.22208	0.0372604	0.190993	MEP
18443	6	6.22208	0.0372604	0.190993	MEP
18738	6	6.22208	0.0372604	0.190993	MEP
18817	6	6.22208	0.0372604	0.190993	MEP
20052	6	6.22208	0.0372604	0.190993	MEP
20570	6	6.22208	0.0372604	0.190993	MEP
20626	6	6.22208	0.0372604	0.190993	MEP
21401	6	6.22208	0.0372604	0.190993	MEP
22001	6	6.22208	0.0372604	0.190993	MEP
23753	6	6.22208	0.0372604	0.190993	MEP
24140	6	6.22208	0.0372604	0.190993	MEP
24898	6	6.22208	0.0372604	0.190993	MEP
25086	6	6.22208	0.0372604	0.190993	MEP
26249	6	6.22208	0.0372604	0.190993	MEP
26359	6	6.22208	0.0372604	0.190993	MEP
28840	6	6.22208	0.0372604	0.190993	MEP
29936	6	6.22208	0.0372604	0.190993	MEP
16291	31	2.1609	0.0376701	0.228581	CD8
16393	31	2.1609	0.0376701	0.228581	CD8
16908	59	2.21464	0.0377417	0.190993	MEP
18512	17	3.0395	0.0377864	0.220317	Mono
19991	17	3.0395	0.0377864	0.220317	Mono
20472	17	3.0395	0.0377864	0.220317	Mono
24357	17	3.0395	0.0377864	0.220317	Mono
16740	73	2.08164	0.0379042	0.153008	CLP
15524	87	2.08812	0.0380359	0.190036	B
17946	87	2.08812	0.0380359	0.190036	B
19529	36	3.12456	0.0381166	0.0888717	NK
16159	9	6.24912	0.0385459	0.0888717	NK
16294	9	6.24912	0.0385459	0.0888717	NK
16579	9	6.24912	0.0385459	0.0888717	NK
18251	9	6.24912	0.0385459	0.0888717	NK
18269	9	6.24912	0.0385459	0.0888717	NK
18336	9	6.24912	0.0385459	0.0888717	NK
19271	9	6.24912	0.0385459	0.0888717	NK
19611	9	6.24912	0.0385459	0.0888717	NK
21696	9	6.24912	0.0385459	0.0888717	NK
21741	9	6.24912	0.0385459	0.0888717	NK
22267	9	6.24912	0.0385459	0.0888717	NK
24676	9	6.24912	0.0385459	0.0888717	NK
25409	9	6.24912	0.0385459	0.0888717	NK
26369	9	6.24912	0.0385459	0.0888717	NK
27019	9	6.24912	0.0385459	0.0888717	NK
28188	9	6.24912	0.0385459	0.0888717	NK
28567	9	6.24912	0.0385459	0.0888717	NK
29022	9	6.24912	0.0385459	0.0888717	NK
29917	9	6.24912	0.0385459	0.0888717	NK
15978	33	2.34871	0.0389073	0.22156	Mono
20200	72	2.20775	0.0391195	0.190036	B
15861	36	2.63819	0.0391203	0.153008	CLP
16189	36	2.63819	0.0391203	0.153008	CLP
16473	13	2.94453	0.0393682	0.228581	CD8
16668	13	2.94453	0.0393682	0.228581	CD8
17529	13	2.94453	0.0393682	0.228581	CD8
19172	13	2.94453	0.0393682	0.228581	CD8
19210	13	2.94453	0.0393682	0.228581	CD8
19567	13	2.94453	0.0393682	0.228581	CD8
20342	13	2.94453	0.0393682	0.228581	CD8
21946	13	2.94453	0.0393682	0.228581	CD8
22716	13	2.94453	0.0393682	0.228581	CD8
24722	13	2.94453	0.0393682	0.228581	CD8
27880	13	2.94453	0.0393682	0.228581	CD8
27900	13	2.94453	0.0393682	0.228581	CD8
16962	38	2.01468	0.0398923	0.228581	CD8
22695	38	2.01468	0.0398923	0.228581	CD8
23692	25	2.58358	0.0400235	0.22156	Mono
24509	25	2.58358	0.0400235	0.22156	Mono
15687	25	3.03919	0.0400761	0.153008	CLP
16540	25	3.03919	0.0400761	0.153008	CLP
17059	25	3.03919	0.0400761	0.153008	CLP
17159	25	3.03919	0.0400761	0.153008	CLP
17140	25	2.29673	0.0402798	0.228581	CD8
17761	25	2.29673	0.0402798	0.228581	CD8
18046	61	2.17975	0.0407312	0.153008	CLP
15321	42	2.15298	0.0408698	0.22156	Mono
18152	51	2.02633	0.0411754	0.22156	Mono
16035	15	3.79899	0.0412547	0.153008	CLP
17028	15	3.79899	0.0412547	0.153008	CLP
19326	15	3.79899	0.0412547	0.153008	CLP
21040	15	3.79899	0.0412547	0.153008	CLP
21134	15	3.79899	0.0412547	0.153008	CLP
16640	30	3.02777	0.0413477	0.190036	B
17133	30	3.02777	0.0413477	0.190036	B
19599	30	3.02777	0.0413477	0.190036	B
18603	19	2.51834	0.0415067	0.228581	CD8
15176	37	3.04011	0.0415732	0.0888717	NK
19343	37	3.04011	0.0415732	0.0888717	NK
20044	37	3.04011	0.0415732	0.0888717	NK
18762	90	2.18719	0.0415852	0.0888717	NK
19652	73	2.17751	0.0416876	0.190036	B
16522	22	3.83469	0.041803	0.0888717	NK
22282	22	3.83469	0.041803	0.0888717	NK
23896	22	3.83469	0.041803	0.0888717	NK
29904	22	3.83469	0.041803	0.0888717	NK
15397	58	2.34913	0.0418799	0.190036	B
15986	25	2.9866	0.0423101	0.190993	MEP
18072	25	2.9866	0.0423101	0.190993	MEP
15615	18	3.78471	0.0424628	0.190036	B
16420	18	3.78471	0.0424628	0.190036	B
18062	18	3.78471	0.0424628	0.190036	B
22907	18	3.78471	0.0424628	0.190036	B
23421	18	3.78471	0.0424628	0.190036	B
18650	54	2.6038	0.0426271	0.0888717	NK
22255	54	2.6038	0.0426271	0.0888717	NK
16461	8	3.58864	0.0426972	0.228581	CD8
17508	8	3.58864	0.0426972	0.228581	CD8
18064	8	3.58864	0.0426972	0.228581	CD8
18631	8	3.58864	0.0426972	0.228581	CD8
18858	8	3.58864	0.0426972	0.228581	CD8
19298	8	3.58864	0.0426972	0.228581	CD8
20338	8	3.58864	0.0426972	0.228581	CD8
20452	8	3.58864	0.0426972	0.228581	CD8
21197	8	3.58864	0.0426972	0.228581	CD8
21724	8	3.58864	0.0426972	0.228581	CD8
21849	8	3.58864	0.0426972	0.228581	CD8
22605	8	3.58864	0.0426972	0.228581	CD8
22963	8	3.58864	0.0426972	0.228581	CD8
23246	8	3.58864	0.0426972	0.228581	CD8
23878	8	3.58864	0.0426972	0.228581	CD8
24267	8	3.58864	0.0426972	0.228581	CD8
24392	8	3.58864	0.0426972	0.228581	CD8
25713	8	3.58864	0.0426972	0.228581	CD8
26119	8	3.58864	0.0426972	0.228581	CD8
27061	8	3.58864	0.0426972	0.228581	CD8
28420	8	3.58864	0.0426972	0.228581	CD8
28542	8	3.58864	0.0426972	0.228581	CD8
20200	72	2.34342	0.0430604	0.0888717	NK
15872	15	3.73325	0.0431091	0.190993	MEP
16106	15	3.73325	0.0431091	0.190993	MEP
16552	15	3.73325	0.0431091	0.190993	MEP
17620	15	3.73325	0.0431091	0.190993	MEP
17649	15	3.73325	0.0431091	0.190993	MEP
15586	44	2.58049	0.0432814	0.190036	B
16132	44	2.58049	0.0432814	0.190036	B
21635	37	2.56689	0.0433407	0.153008	CLP
16013	32	2.09337	0.0440152	0.228581	CD8
17489	32	2.09337	0.0440152	0.228581	CD8
24090	32	2.09337	0.0440152	0.228581	CD8
22748	61	2.14203	0.044067	0.190993	MEP
15527	34	2.27963	0.0442583	0.22156	Mono
21161	34	2.27963	0.0442583	0.22156	Mono
19323	74	2.14808	0.0443625	0.190036	B
16955	26	2.9223	0.045452	0.153008	CLP
18966	26	2.9223	0.045452	0.153008	CLP
23299	26	2.9223	0.045452	0.153008	CLP
17074	8	5.67707	0.0454878	0.190036	B
18376	8	5.67707	0.0454878	0.190036	B
19456	8	5.67707	0.0454878	0.190036	B
19486	8	5.67707	0.0454878	0.190036	B
19561	8	5.67707	0.0454878	0.190036	B
19801	8	5.67707	0.0454878	0.190036	B
19919	8	5.67707	0.0454878	0.190036	B
20008	8	5.67707	0.0454878	0.190036	B
20855	8	5.67707	0.0454878	0.190036	B
22321	8	5.67707	0.0454878	0.190036	B
24481	8	5.67707	0.0454878	0.190036	B
24983	8	5.67707	0.0454878	0.190036	B
25259	8	5.67707	0.0454878	0.190036	B
27332	8	5.67707	0.0454878	0.190036	B
27812	8	5.67707	0.0454878	0.190036	B
27941	8	5.67707	0.0454878	0.190036	B
19652	73	2.31132	0.0455613	0.0888717	NK
15207	55	2.55646	0.045569	0.0888717	NK
15226	43	2.10291	0.0456754	0.22156	Mono
19750	43	2.10291	0.0456754	0.22156	Mono
16158	18	2.87064	0.0456905	0.22156	Mono
16180	18	2.87064	0.0456905	0.22156	Mono
17949	18	2.87064	0.0456905	0.22156	Mono
20687	18	2.87064	0.0456905	0.22156	Mono
21778	18	2.87064	0.0456905	0.22156	Mono
17719	31	2.9301	0.0458735	0.190036	B
17742	31	2.9301	0.0458735	0.190036	B
15094	92	2.13964	0.0459316	0.0888717	NK
17768	92	2.13964	0.0459316	0.0888717	NK
15634	37	2.52247	0.0461445	0.190993	MEP
16660	26	2.48421	0.0464993	0.22156	Mono
17225	26	2.48421	0.0464993	0.22156	Mono
18015	26	2.48421	0.0464993	0.22156	Mono
29876	50	2.2794	0.0466202	0.153008	CLP
17632	23	3.66796	0.0468382	0.0888717	NK
19603	23	3.66796	0.0468382	0.0888717	NK
21924	23	3.66796	0.0468382	0.0888717	NK
23630	23	3.66796	0.0468382	0.0888717	NK
25001	23	3.66796	0.0468382	0.0888717	NK
15988	10	5.62421	0.0470647	0.0888717	NK
16015	10	5.62421	0.0470647	0.0888717	NK
16484	10	5.62421	0.0470647	0.0888717	NK
16595	10	5.62421	0.0470647	0.0888717	NK
16652	10	5.62421	0.0470647	0.0888717	NK
16760	10	5.62421	0.0470647	0.0888717	NK
16992	10	5.62421	0.0470647	0.0888717	NK
17255	10	5.62421	0.0470647	0.0888717	NK
18460	10	5.62421	0.0470647	0.0888717	NK
18528	10	5.62421	0.0470647	0.0888717	NK
18585	10	5.62421	0.0470647	0.0888717	NK
19106	10	5.62421	0.0470647	0.0888717	NK
19705	10	5.62421	0.0470647	0.0888717	NK
20533	10	5.62421	0.0470647	0.0888717	NK
20858	10	5.62421	0.0470647	0.0888717	NK
20945	10	5.62421	0.0470647	0.0888717	NK
24504	10	5.62421	0.0470647	0.0888717	NK
[truncated: 81 more rows]
