# Supplementary material for: Deciphering cell states and genealogies of human haematopoiesis
Source: Nature. 2024 Jan 22;627(8003):389–98. doi: 10.1038/s41586-024-07066-z (PMC10937407; doi:10.1038/s41586-024-07066-z)
Supplement: Supplementary file 8 — This file contains results of analysis of HSC clonal cell-state preference/behaviour enrichment. [file 41586_2024_7066_MOESM8_ESM.xlsx]

## Sheet: HSC_clone_CellState
This supplementary data contains the statistics on HSC clone to HSC cell-state subpopulation enrichment, related to Fig 3f,g.
ClonalGroup	Subpopulation	Log2FC.T1	Log2FC.T2	Pvalue.T1 (Hypergeometric test)	Pvalue.T2(Hypergeometric test)	Pvalue.combine (Fisher's Method)	FDR (qvalue)	Name
C1	HSC0	0.266053	0.125712	0.163286	0.298527	0.196012	0.0509909	C1-HSC0
C2	HSC0	-0.227642	-0.0669333	0.63139	0.483671	0.667627	0.0808779	C2-HSC0
C3	HSC0	-0.145427	-0.125827	0.524179	0.563781	0.655767	0.0801805	C3-HSC0
C4	HSC0	-0.197894	0.241905	0.642519	0.218501	0.416023	0.0642147	C4-HSC0
C5	HSC0	-0.00524935	-0.166469	0.428866	0.542862	0.572145	0.07345	C5-HSC0
C6	HSC0	0.632181	0.229268	0.0179333	0.211103	0.0248972	0.0310132	C6-HSC0
C7	HSC0	0.296578	-0.0409381	0.147557	0.434443	0.240217	0.0534989	C7-HSC0
C8	HSC0	-0.197894	0.118099	0.603024	0.306498	0.496875	0.0688524	C8-HSC0
C9	HSC0	0.217143	0.333605	0.22098	0.142589	0.140452	0.0452913	C9-HSC0
C10	HSC0	0.0327185	0.73667	0.3863	0.0162017	0.0380141	0.0339562	C10-HSC0
C11	HSC0	0.0327185	0.00345605	0.3863	0.397391	0.44119	0.065675	C11-HSC0
C12	HSC0	0.121986	-0.26333	0.300472	0.602925	0.490652	0.0684914	C12-HSC0
C13	HSC0	0.117607	-2.05183	0.298529	0.942187	0.638044	0.0782563	C13-HSC0
C14	HSC0	0.0472181	0.430566	0.370263	0.101812	0.161275	0.0475427	C14-HSC0
C15	HSC0	0.589112	0.321632	0.0446207	0.142994	0.0386307	0.0339562	C15-HSC0
C16	HSC0	-0.752483	-0.436167	0.906953	0.699948	0.923291	0.101079	C16-HSC0
C17	HSC0	-0.647927	-0.236858	0.887249	0.555854	0.8418	0.0940738	C17-HSC0
C18	HSC0	0.525265	0.430566	0.0502594	0.101812	0.0321102	0.0325739	C18-HSC0
C19	HSC0	-0.242289	0.196101	0.627563	0.249376	0.446759	0.0659807	C19-HSC0
C20	HSC0	0.12968	-1.16145	0.29882	0.963243	0.646296	0.0791863	C20-HSC0
C21	HSC0	0.146754	-0.436167	0.281185	0.699948	0.516736	0.070348	C21-HSC0
C22	HSC0	0.12968	-1.01335	0.29882	0.931709	0.634406	0.0780071	C22-HSC0
C23	HSC0	-0.434934	0.665586	0.761049	0.0396212	0.135735	0.0449955	C23-HSC0
C24	HSC0	-0.0682591	-0.758095	0.467852	0.839775	0.759938	0.0874038	C24-HSC0
C25	HSC0	-0.0198961	-0.651896	0.416777	0.830782	0.713481	0.0838552	C25-HSC0
C26	HSC0	0.217143	-0.125827	0.239956	0.521158	0.385044	0.0621086	C26-HSC0
C27	HSC0	-0.104785	0.0806239	0.501394	0.333193	0.465999	0.0671101	C27-HSC0
C28	HSC0	0.319023	0.196101	0.151918	0.256281	0.165308	0.0480225	C28-HSC0
C29	HSC0	0.664602	0.459136	0.0164035	0.124765	0.0147182	0.0281177	C29-HSC0
C30	HSC0	-0.818481	-0.678368	0.903333	0.74083	0.938006	0.102405	C30-HSC0
C31	HSC0	0.354647	0.0585976	0.131771	0.343236	0.185257	0.0496977	C31-HSC0
C32	HSC0	-0.367819	0.118099	0.612452	0.306498	0.501731	0.0691708	C32-HSC0
C33	HSC0	-0.415125	0.241905	0.6847	0.218501	0.433823	0.0655516	C33-HSC0
C34	HSC0	0.0878601	0.611139	0.33195	0.0510995	0.0861144	0.0413891	C34-HSC0
C35	HSC0	-0.483297	-0.678368	0.765496	0.74083	0.888772	0.0981487	C35-HSC0
C36	HSC0	-0.215816	0.321632	0.539744	0.163442	0.302404	0.0563953	C36-HSC0
C37	HSC0	-0.104785	-0.388861	0.474614	0.667063	0.680724	0.0818249	C37-HSC0
C38	HSC0	0.217143	0.0668181	0.243946	0.348965	0.294851	0.0563953	C38-HSC0
C39	HSC0	-0.268284	-0.0769174	0.578762	0.452543	0.612811	0.0761088	C39-HSC0
C40	HSC0	-0.367819	0.366026	0.612452	0.139596	0.295755	0.0563953	C40-HSC0
C41	HSC0	-1.19789	0.257502	0.936952	0.219968	0.531612	0.071128	C41-HSC0
C42	HSC0	-1.68975	0.270102	0.865614	0.188245	0.458588	0.0666241	C42-HSC0
C43	HSC0	0.0703017	0.321632	0.344142	0.185679	0.239652	0.0534989	C43-HSC0
C44	HSC0	-0.415125	-1.26333	0.6847	0.889578	0.911072	0.100205	C44-HSC0
C45	HSC0	0.722378	0.321632	0.0215053	0.185679	0.0260476	0.0310132	C45-HSC0
C46	HSC0	0.166517	-0.803899	0.273599	0.802708	0.552532	0.0721863	C46-HSC0
C47	HSC0	0.299605	-0.973824	0.176992	0.787709	0.41411	0.0640867	C47-HSC0
C48	HSC0	-0.87032	-0.973824	0.885611	0.787709	0.948814	0.103204	C48-HSC0
C49	HSC0	0.895215	0.504223	0.0434709	0.0556616	0.016996	0.0291235	C49-HSC0
C50	HSC0	-1.15209	0.0261761	0.926089	0.353982	0.693433	0.0822798	C50-HSC0
C51	HSC0	-0.306419	-0.447755	0.571343	0.665454	0.747878	0.0865218	C51-HSC0
C52	HSC0	-0.87032	0.563833	0.742306	0.0562643	0.174399	0.048825	C52-HSC0
C53	HSC0	-0.0198961	-0.611254	0.416777	0.618535	0.607254	0.0756571	C53-HSC0
C54	HSC0	0.101666	0.270102	0.318698	0.218327	0.255032	0.0542757	C54-HSC0
C55	HSC0	-0.519823	-0.862793	0.652543	0.828852	0.873271	0.0969493	C55-HSC0
C56	HSC0	0.117607	-0.388861	0.308441	0.505629	0.445752	0.0659617	C56-HSC0
C57	HSC0	-1.03078	0.73667	0.809828	0.0335371	0.125097	0.0441516	C57-HSC0
C58	HSC0	0.462256	#NAME?	0.105682	0.968546	0.335659	0.0588532	C58-HSC0
C59	HSC0	-0.898334	-1.71079	0.842847	0.871783	0.961227	0.104229	C59-HSC0
C60	HSC0	-0.689748	0.303016	0.657006	0.188269	0.382207	0.062035	C60-HSC0
C61	HSC0	0.278544	-0.306399	0.208858	0.526683	0.352805	0.0600532	C61-HSC0
C62	HSC0	-1.17517	0.0261761	0.861775	0.353982	0.667233	0.0808779	C62-HSC0
C63	HSC0	0.480177	-1.66188	0.148462	0.96857	0.422668	0.0646396	C63-HSC0
C64	HSC0	0.409788	-0.388861	0.163718	0.627002	0.336328	0.0588532	C64-HSC0
C65	HSC0	0.0155092	-0.388861	0.372334	0.505629	0.502646	0.0691854	C65-HSC0
C66	HSC0	0.632181	0.196101	0.0818973	0.258425	0.102762	0.0428418	C66-HSC0
C67	HSC0	-0.782857	0.348104	0.701975	0.180578	0.388581	0.0625086	C67-HSC0
C68	HSC0	-0.657326	-0.125827	0.728961	0.377665	0.630412	0.0776424	C68-HSC0
C69	HSC0	-0.104785	0.0261761	0.436501	0.310749	0.406619	0.0636034	C69-HSC0
C70	HSC0	-0.952782	-1.26333	0.778171	0.729405	0.889055	0.0981487	C70-HSC0
C71	HSC0	1.53907	0.81759	6.25613e-05	0.0440454	3.80317e-05	0.00366871	C71-HSC0
C72	HSC0	-0.197894	-1.38886	0.462141	0.77416	0.72551	0.0845177	C72-HSC0
C73	HSC0	0.714643	1.1961	0.053067	0.00980016	0.00445257	0.0203675	C73-HSC0
C74	HSC0	0.217143	-0.388861	0.236909	0.576027	0.408262	0.0636034	C74-HSC0
C75	HSC0	-0.590212	-0.388861	0.607349	0.505629	0.669649	0.0810397	C75-HSC0
C76	HSC0	-0.104785	0.611139	0.436501	0.122225	0.209717	0.0519041	C76-HSC0
C77	HSC0	0.451608	1.3481	0.138278	0.00479552	0.00551617	0.0206104	C77-HSC0
C78	HSC0	0.12968	0.0261761	0.294364	0.310749	0.310251	0.0572688	C78-HSC0
C1	HSC1	0.0650459	-0.386145	0.354559	0.693657	0.590916	0.0746293	C1-HSC1
C2	HSC1	-1.07019	-0.57879	0.967848	0.820665	0.977218	0.105807	C2-HSC1
C3	HSC1	0.37459	0.684244	0.128621	0.00991953	0.00977836	0.0252879	C3-HSC1
C4	HSC1	0.129478	0.274369	0.284058	0.207994	0.226216	0.0533864	C4-HSC1
C5	HSC1	0.115672	-0.426787	0.302607	0.689053	0.535409	0.071128	C5-HSC1
C6	HSC1	-0.55502	0.16487	0.838816	0.271576	0.564785	0.0729806	C6-HSC1
C7	HSC1	0.195106	0.184171	0.229565	0.263789	0.230369	0.0534989	C7-HSC1
C8	HSC1	0.222587	-0.241755	0.211943	0.582544	0.38173	0.062035	C8-HSC1
C9	HSC1	-0.236844	-0.0933632	0.622581	0.478093	0.658355	0.080248	C9-HSC1
C10	HSC1	-0.421269	-0.301256	0.775457	0.600199	0.821387	0.0924055	C10-HSC1
C11	HSC1	-0.0993409	-0.993828	0.51668	0.875102	0.811038	0.0915009	C11-HSC1
C12	HSC1	-0.162077	-0.0382216	0.568295	0.421767	0.582063	0.0742284	C12-HSC1
C13	HSC1	-0.362375	0.173282	0.769457	0.272765	0.53755	0.071203	C13-HSC1
C14	HSC1	0.190166	0.503672	0.242186	0.0857096	0.10119	0.0428418	C14-HSC1
C15	HSC1	0.305049	-0.0382216	0.17387	0.440219	0.273246	0.0551223	C15-HSC1
C16	HSC1	0.368438	0.0519762	0.111535	0.3548	0.167377	0.0482296	C16-HSC1
C17	HSC1	0.550162	-0.333678	0.0317216	0.586688	0.092756	0.0414788	C17-HSC1
C18	HSC1	-0.847802	-0.666253	0.913493	0.789492	0.956915	0.10399	C18-HSC1
C19	HSC1	-0.236844	-0.256862	0.622581	0.567757	0.721068	0.0844027	C19-HSC1
C20	HSC1	0.457052	0.385586	0.0918915	0.126447	0.0633848	0.0380421	C20-HSC1
C21	HSC1	-0.16973	0.0519762	0.561334	0.3548	0.520536	0.070348	C21-HSC1
C22	HSC1	0.135124	0.211757	0.294694	0.241644	0.259359	0.0545854	C22-HSC1
C23	HSC1	-1.23684	-0.694267	0.973785	0.743962	0.957974	0.104009	C23-HSC1
C24	HSC1	-0.477853	0.274369	0.761748	0.207994	0.450345	0.0659807	C24-HSC1
C25	HSC1	0.348118	-0.748715	0.149759	0.830574	0.383652	0.0620533	C25-HSC1
C26	HSC1	-0.999805	-0.315756	0.880789	0.640561	0.887117	0.0981487	C26-HSC1
C27	HSC1	-1.51438	0.0426984	0.983162	0.354631	0.716028	0.084071	C27-HSC1
C28	HSC1	0.565475	0.158176	0.0401712	0.282706	0.0622111	0.0380421	C28-HSC1
C29	HSC1	-0.429489	0.0992819	0.757015	0.312524	0.577611	0.0737513	C29-HSC1
C30	HSC1	0.324467	-0.0382216	0.148816	0.393643	0.224793	0.0533201	C30-HSC1
C31	HSC1	0.485622	0.546741	0.0680872	0.0987368	0.0403515	0.0343121	C31-HSC1
C32	HSC1	-0.362375	-0.504789	0.608732	0.740544	0.809961	0.0914667	C32-HSC1
C33	HSC1	-0.409681	0.274369	0.680806	0.207994	0.418399	0.0643295	C33-HSC1
C34	HSC1	-0.0993409	-0.748715	0.484226	0.771314	0.741327	0.0859166	C34-HSC1
C35	HSC1	1.25911	-0.453259	7.66188e-06	0.610221	6.2058e-05	0.00366871	C35-HSC1
C36	HSC1	0.275055	0.376816	0.20477	0.146327	0.135068	0.0449955	C36-HSC1
C37	HSC1	-0.362375	-0.163753	0.647403	0.499397	0.688375	0.0820727	C37-HSC1
C38	HSC1	-0.0404472	0.461852	0.411261	0.100991	0.173663	0.048825	C38-HSC1
C39	HSC1	0.222587	-2.43677	0.236574	0.981479	0.571237	0.07345	C39-HSC1
C40	HSC1	0.637625	-0.57879	0.0528109	0.741072	0.165967	0.0480714	C40-HSC1
C41	HSC1	0.222587	0.482611	0.231906	0.120279	0.127734	0.0442532	C41-HSC1
C42	HSC1	0.315697	-1.82672	0.202319	0.982589	0.519947	0.070348	C42-HSC1
C43	HSC1	0.0757458	-0.453259	0.339976	0.610221	0.533757	0.071128	C43-HSC1
C44	HSC1	0.438316	-0.0382216	0.107126	0.393643	0.17568	0.048825	C44-HSC1
C45	HSC1	0.0757458	-2.03822	0.339976	0.93683	0.682906	0.0818249	C45-HSC1
C46	HSC1	-0.313466	1.00617	0.611968	0.00739058	0.0289397	0.0311062	C46-HSC1
C47	HSC1	-0.542948	0.251285	0.768159	0.234205	0.488503	0.068272	C47-HSC1
C48	HSC1	-0.864876	-0.748715	0.883456	0.681289	0.907457	0.0999004	C48-HSC1
C49	HSC1	-0.0993409	-1.38614	0.365508	0.968156	0.721478	0.0844027	C49-HSC1
C50	HSC1	-0.146647	-0.748715	0.508223	0.681289	0.713477	0.0838552	C50-HSC1
C51	HSC1	#NAME?	0.362316	0.996205	0.16981	0.469751	0.0672235	C51-HSC1
C52	HSC1	0.720087	-0.211058	0.0521087	0.534101	0.127512	0.0442532	C52-HSC1
C53	HSC1	-0.014452	0.935783	0.412251	0.0317406	0.0698257	0.0396915	C53-HSC1
C54	HSC1	-0.155924	0.173282	0.495163	0.272765	0.405461	0.0636034	C54-HSC1
C55	HSC1	-0.0993409	0.362316	0.432933	0.16981	0.265412	0.0548617	C55-HSC1
C56	HSC1	-0.0993409	1.15818	0.470232	0.0136444	0.0388102	0.0339562	C56-HSC1
C57	HSC1	-0.0253403	-0.453259	0.385729	0.610221	0.57587	0.0737513	C57-HSC1
C58	HSC1	0.275055	0.935783	0.20477	0.0317406	0.0392313	0.0339562	C58-HSC1
C59	HSC1	0.522147	1.32167	0.0844157	0.00259372	0.00206398	0.0143549	C59-HSC1
C60	HSC1	-0.0993409	-0.27923	0.405645	0.550484	0.558081	0.0725106	C60-HSC1
C61	HSC1	0.0209533	0.655675	0.368641	0.0797277	0.133055	0.0447855	C61-HSC1
C62	HSC1	-0.16973	0.251285	0.479313	0.234205	0.35776	0.0600532	C62-HSC1
C63	HSC1	-0.0993409	0.148191	0.365508	0.289071	0.343129	0.0593126	C63-HSC1
C64	HSC1	0.73716	0.643602	0.0586271	0.0626166	0.0242555	0.0310132	C64-HSC1
C65	HSC1	-0.716012	0.42121	0.759264	0.170746	0.394496	0.0631666	C65-HSC1
C66	HSC1	0.637625	-0.315756	0.0806399	0.529345	0.177314	0.0489717	C66-HSC1
C67	HSC1	-0.777413	0.251285	0.699261	0.234205	0.460078	0.0667451	C67-HSC1
C68	HSC1	-0.651882	#NAME?	0.725929	0.874023	0.923136	0.101079	C68-HSC1
C69	HSC1	0.485622	1.25128	0.115691	0.0144118	0.0123324	0.0281177	C69-HSC1
C70	HSC1	0.37459	-0.0382216	0.169495	0.33839	0.221306	0.0531174	C70-HSC1
C71	HSC1	-0.19245	-0.27923	0.458921	0.448835	0.531423	0.071128	C71-HSC1
C72	HSC1	-0.19245	0.836247	0.458921	0.0556501	0.119204	0.0431702	C72-HSC1
C73	HSC1	0.135124	-0.900718	0.291427	0.583247	0.471186	0.067259	C73-HSC1
C74	HSC1	0.222587	0.573213	0.235033	0.101584	0.113049	0.0431702	C74-HSC1
C75	HSC1	1.00019	-1.16375	0.0166695	0.686337	0.0625882	0.0380421	C75-HSC1
C76	HSC1	-0.514378	0.836247	0.649284	0.0829266	0.211155	0.0519041	C76-HSC1
C77	HSC1	-0.864876	0.251285	0.739719	0.226978	0.467499	0.0672004	C77-HSC1
C78	HSC1	-0.864876	#NAME?	0.739719	0.844945	0.918762	0.10077	C78-HSC1
C1	HSC2	0.303206	-0.250543	0.161132	0.587926	0.317991	0.0578424	C1-HSC2
C2	HSC2	-0.453523	-0.028151	0.738399	0.431167	0.682761	0.0818249	C2-HSC2
C3	HSC2	-0.271773	-0.765117	0.576632	0.906846	0.861941	0.0960523	C3-HSC2
C4	HSC2	-1.10185	-0.0754568	0.969817	0.435265	0.78619	0.0892083	C4-HSC2
C5	HSC2	0.768869	-0.028151	0.00786369	0.413991	0.0219011	0.0310132	C5-HSC2
C6	HSC2	0.161187	0.130547	0.276183	0.300934	0.289861	0.056091	C6-HSC2
C7	HSC2	-0.566734	-0.165655	0.810375	0.499818	0.771103	0.0883442	C7-HSC2
C8	HSC2	-0.00873834	0.630812	0.414316	0.0454724	0.0936681	0.0414788	C8-HSC2
C9	HSC2	0.576224	-0.180154	0.0527415	0.532288	0.128379	0.0442532	C9-HSC2
C10	HSC2	-0.067632	-0.487583	0.465951	0.683831	0.683057	0.0818249	C10-HSC2
C11	HSC2	-0.067632	-0.12126	0.465951	0.4678	0.550028	0.0720182	C11-HSC2
C12	HSC2	0.481067	-0.165655	0.0816901	0.499818	0.171419	0.0486035	C12-HSC2
C13	HSC2	0.128765	-0.106154	0.297814	0.408377	0.377856	0.0617348	C13-HSC2
C14	HSC2	-0.108274	0.276704	0.489839	0.208418	0.335052	0.0588532	C14-HSC2
C15	HSC2	-0.511239	-0.0952652	0.697704	0.479086	0.700555	0.0828968	C15-HSC2
C16	HSC2	0.19156	-0.0754568	0.253647	0.435265	0.35369	0.0600532	C16-HSC2
C17	HSC2	0.0737238	0.801924	0.346827	0.028696	0.0558331	0.0369157	C17-HSC2
C18	HSC2	-0.231131	-0.208723	0.572169	0.531147	0.665869	0.0808305	C18-HSC2
C19	HSC2	0.116793	0.364166	0.311744	0.162661	0.201904	0.051573	C19-HSC2
C20	HSC2	0.0737238	-0.800741	0.340191	0.851599	0.648619	0.0793886	C20-HSC2
C21	HSC2	0.643338	0.40997	0.0378844	0.141737	0.0334366	0.0326888	C21-HSC2
C22	HSC2	-0.511239	0.154713	0.697704	0.284897	0.51991	0.070348	C22-HSC2
C23	HSC2	0.576224	-0.143628	0.0527415	0.46004	0.114493	0.0431702	C23-HSC2
C24	HSC2	0.460747	0.77254	0.104168	0.0271345	0.0194146	0.0307348	C24-HSC2
C25	HSC2	0.339185	0.556811	0.175514	0.0709238	0.0670477	0.0388597	C25-HSC2
C26	HSC2	-0.231131	-0.180154	0.516918	0.532288	0.630214	0.0776424	C26-HSC2
C27	HSC2	0.954736	0.441334	0.00380156	0.137996	0.00448683	0.0203675	C27-HSC2
C28	HSC2	-0.4594	-1.02815	0.707935	0.801606	0.888988	0.0981487	C28-HSC2
C29	HSC2	0.286718	-0.765117	0.190405	0.686475	0.396672	0.0631783	C29-HSC2
C30	HSC2	-1.19637	-0.317658	0.931651	0.528964	0.841538	0.0940738	C30-HSC2
C31	HSC2	0.424221	0.0973798	0.119222	0.31427	0.160523	0.0475427	C31-HSC2
C32	HSC2	0.576224	0.116239	0.0925228	0.311899	0.131169	0.0445655	C32-HSC2
C33	HSC2	-0.377972	-0.397385	0.613419	0.626552	0.751856	0.0867274	C33-HSC2
C34	HSC2	0.254296	0.386886	0.221884	0.160703	0.154532	0.046729	C34-HSC2
C35	HSC2	-1.70918	0.419308	0.970605	0.156261	0.437722	0.0655516	C35-HSC2
C36	HSC2	-1.17866	-0.487583	0.855729	0.683831	0.898737	0.0990327	C36-HSC2
C37	HSC2	-0.330666	-0.028151	0.582487	0.402405	0.574444	0.0736651	C37-HSC2
C38	HSC2	-0.423776	-0.250543	0.590558	0.561639	0.697718	0.0826599	C38-HSC2
C39	HSC2	0.353832	0.0207586	0.176228	0.369433	0.242954	0.0534989	C39-HSC2
C40	HSC2	0.576224	-0.12126	0.0925228	0.4678	0.179189	0.0489717	C40-HSC2
C41	HSC2	-0.423776	-0.381788	0.642977	0.566487	0.7321	0.0851965	C41-HSC2
C42	HSC2	0.254296	-0.369188	0.234518	0.646943	0.437821	0.0655516	C42-HSC2
C43	HSC2	-0.0560441	0.682342	0.421636	0.0650593	0.126076	0.0442532	C43-HSC2
C44	HSC2	-0.377972	0.419308	0.613419	0.156261	0.320623	0.0579509	C44-HSC2
C45	HSC2	-1.37797	-0.317658	0.913069	0.528964	0.834484	0.0934328	C45-HSC2
C46	HSC2	-0.696794	-0.443189	0.741964	0.602307	0.806835	0.091288	C46-HSC2
C47	HSC2	0.0737238	-0.028151	0.340191	0.366544	0.384295	0.0620725	C47-HSC2
C48	HSC2	-0.189311	-0.613114	0.516708	0.612648	0.680681	0.0818249	C48-HSC2
C49	HSC2	#NAME?	0.486422	0.841033	0.0861503	0.262635	0.0546052	C49-HSC2
C50	HSC2	-0.377972	0.971849	0.613419	0.0222998	0.0723885	0.0401254	C50-HSC2
C51	HSC2	0.0526622	0.234883	0.33961	0.241251	0.286913	0.0559828	C51-HSC2
C52	HSC2	-0.511239	-0.812422	0.561547	0.798891	0.80822	0.0913574	C52-HSC2
C53	HSC2	0.53183	-0.250543	0.0872664	0.434113	0.161885	0.0475427	C53-HSC2
C54	HSC2	-0.124216	-0.106154	0.447424	0.408377	0.493303	0.0686858	C54-HSC2
C55	HSC2	-0.160741	0.497918	0.438548	0.116985	0.203675	0.0516128	C55-HSC2
C56	HSC2	0.476688	-0.028151	0.115438	0.334148	0.164137	0.0477997	C56-HSC2
C57	HSC2	-0.671703	-0.90262	0.640962	0.749276	0.832494	0.0932984	C57-HSC2
C58	HSC2	-0.178663	0.334419	0.48257	0.203048	0.325598	0.0583288	C58-HSC2
C59	HSC2	-0.539253	0.234883	0.656844	0.242246	0.451594	0.0660671	C59-HSC2
C60	HSC2	0.254296	-0.143628	0.234518	0.46004	0.348117	0.0596516	C60-HSC2
C61	HSC2	-0.362375	-0.530651	0.554743	0.571631	0.681311	0.0818249	C61-HSC2
C62	HSC2	0.768869	-0.613114	0.0485648	0.612648	0.13433	0.0449929	C62-HSC2
C63	HSC2	#NAME?	0.506185	0.841033	0.104287	0.301169	0.0563953	C63-HSC2
C64	HSC2	-0.231131	0.293777	0.424804	0.211427	0.30627	0.0567582	C64-HSC2
C65	HSC2	0.37459	-0.028151	0.175064	0.334148	0.224558	0.0533201	C65-HSC2
C66	HSC2	-1.33067	-0.180154	0.744561	0.44963	0.70112	0.0828968	C66-HSC2
C67	HSC2	0.576224	-0.028151	0.115008	0.366544	0.175636	0.048825	C67-HSC2
C68	HSC2	0.116793	0.819846	0.303839	0.0735911	0.107338	0.0431702	C68-HSC2
C69	HSC2	-0.745704	-0.613114	0.676682	0.46859	0.681286	0.0818249	C69-HSC2
C70	HSC2	-0.593701	0.0973798	0.60256	0.283527	0.472722	0.067259	C70-HSC2
C71	HSC2	-1.42378	-1.14363	0.776916	0.675764	0.863295	0.0961126	C71-HSC2
C72	HSC2	-1.42378	-0.028151	0.776916	0.334148	0.609707	0.0758029	C72-HSC2
C73	HSC2	-0.511239	0.234883	0.561547	0.233663	0.397697	0.0632012	C73-HSC2
C74	HSC2	-0.423776	-0.028151	0.398596	0.366544	0.427124	0.0649112	C74-HSC2
C75	HSC2	-0.231131	0.556811	0.424804	0.131663	0.217215	0.052736	C75-HSC2
C76	HSC2	0.254296	#NAME?	0.234545	0.673439	0.449447	0.0659807	C76-HSC2
C77	HSC2	0.0737238	#NAME?	0.31519	0.81364	0.605434	0.0756571	C77-HSC2
C78	HSC2	0.810689	#NAME?	0.0510875	0.81364	0.173768	0.048825	C78-HSC2
C1	HSC3	-0.106595	1.04036	0.472121	0.00318035	0.0112633	0.027744	C1-HSC3
C2	HSC3	-0.448287	0.847713	0.651729	0.0110304	0.0426675	0.0347332	C2-HSC3
C3	HSC3	-0.00350169	-0.474215	0.372793	0.749193	0.63553	0.0780289	C3-HSC3
C4	HSC3	0.488351	-0.106484	0.0922851	0.435323	0.169314	0.0485684	C4-HSC3
C5	HSC3	-1.05597	0.26275	0.886213	0.224786	0.520612	0.070348	C5-HSC3
C6	HSC3	-0.418539	-0.256624	0.633088	0.563439	0.724414	0.0845177	C6-HSC3
C7	HSC3	-0.976535	-1.19668	0.858475	0.857956	0.961766	0.104229	C7-HSC3
C8	HSC3	0.166423	-0.400215	0.282435	0.624808	0.482572	0.0681601	C8-HSC3
C9	HSC3	0.0289198	0.69571	0.36501	0.0416919	0.0789094	0.0402334	C9-HSC3
C10	HSC3	-0.155505	-1.19668	0.489426	0.857956	0.784269	0.0890758	C10-HSC3
C11	HSC3	-0.155505	0.432675	0.489426	0.145073	0.258807	0.0545854	C11-HSC3
C12	HSC3	-0.0662374	-0.196681	0.4277	0.492732	0.538892	0.0712128	C12-HSC3
C13	HSC3	-1.1555	0.921713	0.915778	0.0380101	0.151693	0.0467067	C13-HSC3
C14	HSC3	-0.00350169	-1.23975	0.385923	0.871669	0.702889	0.0829401	C14-HSC3
C15	HSC3	-0.336077	-0.0267565	0.534429	0.412781	0.55402	0.0722286	C15-HSC3
C16	HSC3	-0.803203	0.478479	0.785745	0.12763	0.330913	0.0587469	C16-HSC3
C17	HSC3	-0.92104	-0.907175	0.836951	0.746405	0.918613	0.10077	C17-HSC3
C18	HSC3	0.581461	0.345212	0.0876298	0.1831	0.0823487	0.0402334	C18-HSC3
C19	HSC3	0.0289198	-0.567325	0.36501	0.668935	0.58842	0.0746293	C19-HSC3
C20	HSC3	-0.336077	0.297516	0.534429	0.199983	0.345862	0.0594735	C20-HSC3
C21	HSC3	0.096034	-1.10648	0.323439	0.826664	0.62007	0.0767998	C21-HSC3
C22	HSC3	0.400889	0.445614	0.170163	0.130541	0.10678	0.0431702	C22-HSC3
C23	HSC3	0.0289198	0.469201	0.36501	0.141126	0.204295	0.0516128	C23-HSC3
C24	HSC3	0.881021	-0.521521	0.0240613	0.643349	0.080003	0.0402334	C24-HSC3
C25	HSC3	-0.293008	-0.000284247	0.509955	0.383661	0.514839	0.070332	C25-HSC3
C26	HSC3	0.680996	0.525785	0.0829022	0.0922504	0.0449179	0.0349399	C26-HSC3
C27	HSC3	-1.1555	0.147273	0.839925	0.28896	0.586352	0.0744654	C27-HSC3
C28	HSC3	-0.191129	0.26275	0.487536	0.232821	0.36049	0.0602863	C28-HSC3
C29	HSC3	-1.29301	-1.47422	0.883785	0.789177	0.948763	0.103204	C29-HSC3
C30	HSC3	0.978796	-0.0267565	0.0120523	0.365804	0.0283228	0.0310132	C30-HSC3
C31	HSC3	-0.155505	-1.61172	0.46502	0.83212	0.754346	0.0869298	C31-HSC3
C32	HSC3	0.166423	-2.40021	0.274843	0.976652	0.621454	0.0767998	C32-HSC3
C33	HSC3	1.53416	0.215444	0.000294015	0.25397	0.000784225	0.00842934	C33-HSC3
C34	HSC3	0.0371403	0.0928252	0.349553	0.317914	0.355284	0.0600532	C34-HSC3
C35	HSC3	-0.534016	-0.0267565	0.646649	0.365804	0.577555	0.0737513	C35-HSC3
C36	HSC3	-0.00350169	-1.19668	0.354103	0.857956	0.665748	0.0808305	C36-HSC3
C37	HSC3	0.259533	-0.0591779	0.236486	0.406072	0.321038	0.0579509	C37-HSC3
C38	HSC3	0.903389	-0.28157	0.0430942	0.547888	0.112058	0.0431702	C38-HSC3
C39	HSC3	-0.0559691	0.797087	0.380706	0.0385575	0.0766444	0.0402334	C39-HSC3
C40	HSC3	-1.41854	0.432675	0.765882	0.145073	0.355242	0.0600532	C40-HSC3
C41	HSC3	0.166423	-0.675849	0.280717	0.639156	0.487671	0.068272	C41-HSC3
C42	HSC3	0.844495	0.76971	0.0764212	0.0299181	0.0161894	0.0285694	C42-HSC3
C43	HSC3	-0.20281	-1.61172	0.459396	0.83212	0.749874	0.0866678	C43-HSC3
C44	HSC3	-0.20281	-0.0267565	0.459396	0.365804	0.467764	0.0672004	C44-HSC3
C45	HSC3	-0.787773	0.388281	0.688188	0.180357	0.383096	0.0620483	C45-HSC3
C46	HSC3	-0.691558	0.26275	0.642788	0.232821	0.433912	0.0655516	C46-HSC3
C47	HSC3	0.0789605	0.26275	0.326401	0.233124	0.27209	0.0551223	C47-HSC3
C48	HSC3	0.886315	0.677788	0.0292906	0.0924384	0.018714	0.0307312	C48-HSC3
C49	HSC3	0.844495	0.26275	0.0907275	0.219351	0.0978537	0.0422691	C49-HSC3
C50	HSC3	0.79719	0.26275	0.0494852	0.233124	0.0630138	0.0380421	C50-HSC3
C51	HSC3	1.22782	0.525785	0.00999936	0.121986	0.00940339	0.0252879	C51-HSC3
C52	HSC3	0.0789605	-1.10648	0.292222	0.826664	0.584743	0.0743409	C52-HSC3
C53	HSC3	-0.877971	0.62532	0.729141	0.1177	0.296551	0.0563953	C53-HSC3
C54	HSC3	0.787912	-1.40021	0.0610757	0.764279	0.189724	0.0502961	C54-HSC3
C55	HSC3	-0.155505	-1.79614	0.388236	0.881873	0.709349	0.0835356	C55-HSC3
C56	HSC3	0.259533	#NAME?	0.236486	0.834706	0.517679	0.070348	C56-HSC3
C57	HSC3	-0.0815042	0.388281	0.356367	0.180357	0.240679	0.0534989	C57-HSC3
C58	HSC3	-0.00350169	0.0403577	0.354103	0.306519	0.349566	0.0597268	C58-HSC3
C59	HSC3	0.0509461	-1.05918	0.327504	0.638152	0.536168	0.071149	C59-HSC3
C60	HSC3	#NAME?	0.147273	0.830797	0.28896	0.582603	0.0742284	C60-HSC3
C61	HSC3	-1.35714	0.76025	0.744584	0.0749056	0.216761	0.052734	C61-HSC3
C62	HSC3	#NAME?	-1.32221	0.917135	0.736875	0.940623	0.102502	C62-HSC3
C63	HSC3	0.844495	0.31166	0.0907275	0.205877	0.0930269	0.0414788	C63-HSC3
C64	HSC3	-0.640932	-1.73725	0.473089	0.867029	0.775718	0.0885157	C64-HSC3
C65	HSC3	0.227824	0.847713	0.249065	0.0726359	0.0906786	0.0414788	C65-HSC3
C66	HSC3	-0.740467	1.11075	0.51063	0.0142693	0.043148	0.0347332	C66-HSC3
C67	HSC3	0.751386	-0.322212	0.0933409	0.466289	0.179947	0.0490231	C67-HSC3
C68	HSC3	0.291954	-0.474215	0.223857	0.414583	0.313432	0.0573662	C68-HSC3
C69	HSC3	#NAME?	#NAME?	0.906653	0.740485	0.938865	0.102405	C69-HSC3
C70	HSC3	0.581461	-0.611719	0.131872	0.464956	0.232489	0.0534989	C70-HSC3
C71	HSC3	-0.833577	#NAME?	0.546378	0.857804	0.823867	0.0925069	C71-HSC3
C72	HSC3	#NAME?	-0.73725	0.849758	0.512682	0.797643	0.0903345	C72-HSC3
C73	HSC3	0.0789605	#NAME?	0.292222	0.776697	0.563549	0.0729805	C73-HSC3
C74	HSC3	0.166423	-1.32221	0.221203	0.736875	0.458681	0.0666241	C74-HSC3
C75	HSC3	#NAME?	0.847713	0.809452	0.0726359	0.225403	0.0533201	C75-HSC3
C76	HSC3	1.16642	0.26275	0.0181359	0.197615	0.0237661	0.0310132	C76-HSC3
C77	HSC3	0.663923	#NAME?	0.111865	0.740485	0.289167	0.0560485	C77-HSC3
C78	HSC3	-0.92104	-0.322212	0.580266	0.361951	0.53778	0.071203	C78-HSC3
C1	HSC4	-0.0256752	-0.159941	0.365106	0.388709	0.419017	0.0643409	C1-HSC4
C2	HSC4	0.217596	-0.352586	0.256032	0.475281	0.377997	0.0617348	C2-HSC4
C3	HSC4	0.662381	-0.0895516	0.117888	0.397325	0.190218	0.050314	C3-HSC4
C4	HSC4	0.832306	#NAME?	0.0484385	0.818729	0.167653	0.0482296	C4-HSC4
C5	HSC4	-1.56001	-0.937548	0.804493	0.579875	0.822209	0.0924085	C5-HSC4
C6	HSC4	-1.33762	-1.19389	0.729542	0.67759	0.842612	0.0940756	C6-HSC4
C7	HSC4	-1.48058	-0.812018	0.778819	0.531912	0.779334	0.0886004	C7-HSC4
C8	HSC4	-1.33762	#NAME?	0.729542	0.877194	0.925602	0.101145	C8-HSC4
C9	HSC4	-0.212088	#NAME?	0.411275	0.890153	0.733973	0.0852467	C9-HSC4
C10	HSC4	-0.396513	0.187982	0.495518	0.254986	0.387731	0.0624568	C10-HSC4
C11	HSC4	0.18845	1.23238	0.267883	0.0247538	0.0398928	0.0341791	C11-HSC4
C12	HSC4	-0.307246	0.772945	0.45405	0.0946663	0.178249	0.0489717	C12-HSC4
C13	HSC4	0.925415	-0.015551	0.0358006	0.26817	0.0542045	0.0366221	C13-HSC4
C14	HSC4	0.340453	-0.855086	0.209922	0.548301	0.363942	0.0605436	C14-HSC4
C15	HSC4	-0.84012	-1.22706	0.542204	0.689949	0.74192	0.0859166	C15-HSC4
C16	HSC4	1.01468	0.27818	0.0344625	0.22599	0.045601	0.0350106	C16-HSC4
C17	HSC4	0.15988	0.477489	0.279834	0.170437	0.192825	0.0506271	C17-HSC4
C18	HSC4	0.439988	-0.855086	0.177125	0.548301	0.32358	0.0581795	C18-HSC4
C19	HSC4	-1.21209	#NAME?	0.683753	0.828522	0.888432	0.0981487	C19-HSC4
C20	HSC4	#NAME?	1.45979	0.843045	0.00496793	0.0271206	0.0310132	C20-HSC4
C21	HSC4	-0.144974	0.863143	0.382211	0.0788536	0.135683	0.0449955	C21-HSC4
C22	HSC4	0.744843	-0.977077	0.100442	0.595052	0.228153	0.0534171	C22-HSC4
C23	HSC4	0.787912	#NAME?	0.0784828	0.760806	0.227989	0.0534171	C23-HSC4
C24	HSC4	0.546904	-0.72182	0.146315	0.497958	0.263693	0.0546052	C24-HSC4
C25	HSC4	0.787912	-0.937548	0.092208	0.579875	0.210061	0.0519041	C25-HSC4
C26	HSC4	1.02495	0.495411	0.0563189	0.160238	0.0515098	0.0364686	C26-HSC4
C27	HSC4	-0.0745848	-0.468063	0.352859	0.406744	0.422139	0.0646396	C27-HSC4
C28	HSC4	#NAME?	1.23238	0.893152	0.0353215	0.140584	0.0452913	C28-HSC4
C29	HSC4	-0.212088	-0.0895516	0.411275	0.288368	0.371452	0.0614245	C29-HSC4
C30	HSC4	0.474754	-0.227055	0.166615	0.328538	0.213766	0.0523284	C30-HSC4
C31	HSC4	#NAME?	#NAME?	0.88711	0.701555	0.917504	0.10077	C31-HSC4
C32	HSC4	-0.337619	-1.01555	0.36314	0.609822	0.5553	0.0722286	C32-HSC4
C33	HSC4	-0.706853	0.27818	0.49208	0.22599	0.355454	0.0600532	C33-HSC4
C34	HSC4	0.703023	0.477489	0.109006	0.170437	0.0926286	0.0414788	C34-HSC4
C35	HSC4	#NAME?	1.35791	0.880729	0.0263777	0.110634	0.0431702	C35-HSC4
C36	HSC4	#NAME?	0.772945	0.769702	0.0946663	0.263709	0.0546052	C36-HSC4
C37	HSC4	0.340453	0.910448	0.207577	0.0714899	0.0773213	0.0402334	C37-HSC4
C38	HSC4	#NAME?	-0.896907	0.728667	0.56429	0.776605	0.0885157	C38-HSC4
C39	HSC4	#NAME?	0.959358	0.781962	0.064499	0.20109	0.051573	C39-HSC4
C40	HSC4	-0.337619	-0.767623	0.36314	0.515128	0.50064	0.0691508	C40-HSC4
C41	HSC4	1.24734	#NAME?	0.0239615	0.717607	0.0870603	0.0414788	C41-HSC4
C42	HSC4	1.34045	0.984449	0.0407617	0.0479754	0.0141525	0.0281177	C42-HSC4
C43	HSC4	-0.706853	0.772945	0.49208	0.108199	0.209398	0.0519041	C43-HSC4
C44	HSC4	#NAME?	-0.227055	0.814989	0.328538	0.620571	0.0767998	C44-HSC4
C45	HSC4	-0.706853	0.772945	0.49208	0.108199	0.209398	0.0519041	C45-HSC4
C46	HSC4	0.389362	0.647414	0.193778	0.131903	0.119281	0.0431702	C46-HSC4
C47	HSC4	0.15988	#NAME?	0.26464	0.627795	0.464348	0.0671101	C47-HSC4
C48	HSC4	#NAME?	#NAME?	0.843045	0.627795	0.866015	0.0963247	C48-HSC4
C49	HSC4	#NAME?	0.840059	0.418365	0.0688319	0.130953	0.0445655	C49-HSC4
C50	HSC4	1.29315	#NAME?	0.0210835	0.627795	0.0704798	0.0398716	C50-HSC4
C51	HSC4	#NAME?	#NAME?	0.713436	0.747188	0.868427	0.0965021	C51-HSC4
C52	HSC4	0.15988	0.863143	0.224367	0.0788536	0.0890736	0.0414788	C52-HSC4
C53	HSC4	-0.797051	0.425022	0.525877	0.168522	0.303385	0.0564665	C53-HSC4
C54	HSC4	0.546904	#NAME?	0.153983	0.647774	0.329673	0.0587031	C54-HSC4
C55	HSC4	0.925415	1.17348	0.0844715	0.0403769	0.0227863	0.0310132	C55-HSC4
C56	HSC4	-0.659547	0.647414	0.474629	0.13078	0.234598	0.0534989	C56-HSC4
C57	HSC4	-0.000584205	-0.227055	0.264226	0.328538	0.298973	0.0563953	C57-HSC4
C58	HSC4	#NAME?	#NAME?	0.769702	0.536015	0.77784	0.0885157	C58-HSC4
C59	HSC4	0.546904	#NAME?	0.153983	0.560871	0.297886	0.0563953	C59-HSC4
C60	HSC4	1.92542	-0.468063	0.00636382	0.406744	0.018007	0.0299867	C60-HSC4
C61	HSC4	-0.276219	0.144914	0.343637	0.227832	0.277725	0.0555146	C61-HSC4
C62	HSC4	-0.144974	1.06245	0.304124	0.0667267	0.0993854	0.0422691	C62-HSC4
C63	HSC4	1.92542	#NAME?	0.0130322	0.797449	0.0578518	0.0369461	C63-HSC4
C64	HSC4	0.439988	0.647414	0.16583	0.131903	0.105485	0.0431702	C64-HSC4
C65	HSC4	-0.276219	0.647414	0.343637	0.13078	0.184365	0.0496633	C65-HSC4
C66	HSC4	#NAME?	#NAME?	0.556793	0.666691	0.739073	0.0857549	C66-HSC4
C67	HSC4	1.24734	0.0624515	0.0482889	0.24797	0.0649601	0.0384027	C67-HSC4
C68	HSC4	#NAME?	1.91045	0.697358	0.0133614	0.0528857	0.0366221	C68-HSC4
C69	HSC4	-0.0745848	1.06245	0.284199	0.0790491	0.10774	0.0431702	C69-HSC4
C70	HSC4	1.07742	0.772945	0.0652118	0.11276	0.0434771	0.0347332	C70-HSC4
C71	HSC4	#NAME?	1.53194	0.580272	0.0283416	0.0840001	0.0407038	C71-HSC4
C72	HSC4	2.24734	1.64741	0.00102332	0.0226625	0.000270678	0.00498535	C72-HSC4
C73	HSC4	#NAME?	#NAME?	0.602516	0.421863	0.602333	0.0755214	C73-HSC4
C74	HSC4	#NAME?	#NAME?	0.351666	0.627795	0.554279	0.0722286	C74-HSC4
C75	HSC4	#NAME?	#NAME?	0.532012	0.482045	0.605438	0.0756571	C75-HSC4
C76	HSC4	-0.0745848	#NAME?	0.284199	0.279949	0.280949	0.0559225	C76-HSC4
C77	HSC4	0.15988	#NAME?	0.224367	0.389224	0.300244	0.0563953	C77-HSC4
C78	HSC4	0.15988	1.06245	0.224367	0.0790491	0.0892505	0.0414788	C78-HSC4
C1	HSC5	-0.0477015	0.80487	0.341912	0.0896039	0.137422	0.0451777	C1-HSC5
C2	HSC5	1.19557	#NAME?	0.0284677	0.868386	0.116191	0.0431702	C2-HSC5
C3	HSC5	-0.359645	-0.294666	0.36965	0.448201	0.463518	0.0671101	C3-HSC5
C4	HSC5	-1.18972	0.658028	0.674039	0.130575	0.301907	0.0563953	C4-HSC5
C5	HSC5	#NAME?	0.4423	0.872009	0.180032	0.447668	0.0659807	C5-HSC5
C6	HSC5	0.225317	0.18596	0.243331	0.255956	0.235182	0.0534989	C6-HSC5
C7	HSC5	1.40429	1.88976	0.0103102	0.00177707	0.000218167	0.00498535	C7-HSC5
C8	HSC5	-0.774683	#NAME?	0.516186	0.798366	0.777427	0.0885157	C8-HSC5
C9	HSC5	-0.649152	-0.709704	0.469717	0.492607	0.570058	0.0734213	C9-HSC5
C10	HSC5	-0.833577	0.56783	0.538409	0.149736	0.283621	0.0559828	C10-HSC5
C11	HSC5	-0.833577	1.19719	0.538409	0.0390571	0.102239	0.0428418	C11-HSC5
C12	HSC5	1.25569	-0.43217	0.0242053	0.393967	0.0539044	0.0366221	C12-HSC5
C13	HSC5	-1.09661	1.3643	0.638869	0.0397928	0.118777	0.0431702	C13-HSC5
C14	HSC5	0.318426	-0.475238	0.214683	0.408612	0.301201	0.0563953	C14-HSC5
C15	HSC5	-0.277183	0.152793	0.343455	0.267199	0.310962	0.0572688	C15-HSC5
C16	HSC5	0.840653	0.658028	0.084053	0.130575	0.0604967	0.0376464	C16-HSC5
C17	HSC5	0.722817	-0.142663	0.105983	0.303321	0.14265	0.0454173	C17-HSC5
C18	HSC5	-0.582038	-0.475238	0.445527	0.408612	0.492164	0.0686214	C18-HSC5
C19	HSC5	-0.649152	-0.387775	0.469717	0.379165	0.485396	0.0681742	C19-HSC5
C20	HSC5	-0.277183	-0.745327	0.343455	0.505884	0.477834	0.0677417	C20-HSC5
C21	HSC5	-0.582038	#NAME?	0.445527	0.728555	0.689817	0.0820727	C21-HSC5
C22	HSC5	0.722817	0.987734	0.118651	0.0615512	0.0432303	0.0347332	C22-HSC5
C23	HSC5	-0.649152	-0.0882151	0.469717	0.28791	0.405808	0.0636034	C23-HSC5
C24	HSC5	0.524877	#NAME?	0.160123	0.728555	0.3673	0.0609939	C24-HSC5
C25	HSC5	-0.234115	1.02726	0.330231	0.056599	0.0930748	0.0414788	C25-HSC5
C26	HSC5	0.00292458	-0.709704	0.263358	0.492607	0.394681	0.0631666	C26-HSC5
C27	HSC5	-0.511649	-0.0882151	0.420752	0.28791	0.376841	0.0617348	C27-HSC5
C28	HSC5	0.452727	#NAME?	0.177818	0.63496	0.35918	0.0601524	C28-HSC5
C29	HSC5	#NAME?	1.87526	0.800354	0.00762968	0.0372396	0.033912	C29-HSC5
C30	HSC5	-0.547273	1.15279	0.43321	0.0579505	0.117608	0.0431702	C30-HSC5
C31	HSC5	#NAME?	#NAME?	0.768577	0.602794	0.819749	0.0923955	C31-HSC5
C32	HSC5	1.22532	1.3643	0.0515829	0.0175592	0.00725215	0.0221768	C32-HSC5
C33	HSC5	#NAME?	-0.341972	0.677642	0.36422	0.592132	0.0746293	C33-HSC5
C34	HSC5	0.680996	#NAME?	0.12659	0.678443	0.296709	0.0563953	C34-HSC5
C35	HSC5	-0.475123	#NAME?	0.408159	0.602794	0.591047	0.0746293	C35-HSC5
C36	HSC5	#NAME?	-0.43217	0.626633	0.393967	0.592219	0.0746293	C36-HSC5
C37	HSC5	-0.0966111	#NAME?	0.290201	0.716802	0.534631	0.071128	C37-HSC5
C38	HSC5	#NAME?	-0.517058	0.583214	0.423089	0.592049	0.0746293	C38-HSC5
C39	HSC5	#NAME?	0.754244	0.640088	0.11238	0.261262	0.0546052	C39-HSC5
C40	HSC5	#NAME?	-0.387775	0.583214	0.379165	0.554823	0.0722286	C40-HSC5
C41	HSC5	0.81028	#NAME?	0.103371	0.619212	0.239951	0.0534989	C41-HSC5
C42	HSC5	0.903389	0.364297	0.0976727	0.201094	0.0968345	0.0421971	C42-HSC5
C43	HSC5	1.85608	0.152793	0.00419016	0.226211	0.00754621	0.0223056	C43-HSC5
C44	HSC5	1.44105	0.152793	0.0227241	0.226211	0.0322337	0.0325739	C44-HSC5
C45	HSC5	-0.143917	#NAME?	0.303591	0.602794	0.493788	0.0686858	C45-HSC5
C46	HSC5	-0.0477015	0.0272621	0.276785	0.257018	0.259167	0.0545854	C46-HSC5
C47	HSC5	-0.277183	0.4423	0.343455	0.165875	0.220204	0.053026	C47-HSC5
C48	HSC5	0.722817	#NAME?	0.118651	0.52983	0.236797	0.0534989	C48-HSC5
C49	HSC5	#NAME?	-0.780093	0.304832	0.518939	0.449885	0.0659807	C49-HSC5
C50	HSC5	#NAME?	0.4423	0.677642	0.165875	0.35808	0.0600532	C50-HSC5
C51	HSC5	0.286718	-0.0316316	0.196715	0.272467	0.21044	0.0519041	C51-HSC5
C52	HSC5	0.722817	0.658028	0.120913	0.130575	0.0812857	0.0402334	C52-HSC5
C53	HSC5	#NAME?	0.80487	0.700497	0.109386	0.273461	0.0551223	C53-HSC5
C54	HSC5	0.10984	#NAME?	0.236542	0.549226	0.395055	0.0631666	C54-HSC5
C55	HSC5	#NAME?	#NAME?	0.51747	0.650064	0.70288	0.0829401	C55-HSC5
C56	HSC5	-0.0966111	#NAME?	0.290201	0.394889	0.362853	0.0605436	C56-HSC5
C57	HSC5	0.562352	0.152793	0.145346	0.226211	0.145158	0.0456178	C57-HSC5
C58	HSC5	0.055392	#NAME?	0.249937	0.443654	0.354751	0.0600532	C58-HSC5
C59	HSC5	#NAME?	0.705334	0.612682	0.122982	0.270173	0.0550808	C59-HSC5
C60	HSC5	0.903389	#NAME?	0.0976727	0.66455	0.242418	0.0534989	C60-HSC5
C61	HSC5	0.286718	#NAME?	0.196715	0.50961	0.33083	0.0587469	C61-HSC5
C62	HSC5	1.41796	0.4423	0.03658	0.165875	0.0370419	0.033912	C62-HSC5
C63	HSC5	#NAME?	0.754244	0.304832	0.11238	0.149835	0.046467	C63-HSC5
C64	HSC5	#NAME?	0.0272621	0.399183	0.257018	0.336205	0.0588532	C64-HSC5
C65	HSC5	0.286718	#NAME?	0.196715	0.394889	0.276167	0.0554372	C65-HSC5
C66	HSC5	1.90339	0.290296	0.0145919	0.195735	0.0195882	0.0307348	C66-HSC5
C67	HSC5	0.81028	#NAME?	0.109125	0.52983	0.222625	0.0531272	C67-HSC5
C68	HSC5	1.93581	1.2903	0.00674018	0.0600609	0.00356731	0.0183383	C68-HSC5
C69	HSC5	#NAME?	1.4423	0.51747	0.0493336	0.119167	0.0431702	C69-HSC5
C70	HSC5	#NAME?	2.15279	0.480853	0.00857515	0.0267653	0.0310132	C70-HSC5
C71	HSC5	0.81028	#NAME?	0.109125	0.419778	0.187049	0.0500355	C71-HSC5
C72	HSC5	#NAME?	#NAME?	0.441492	0.394889	0.478869	0.0677696	C72-HSC5
C73	HSC5	#NAME?	#NAME?	0.461528	0.341907	0.449165	0.0659807	C73-HSC5
C74	HSC5	#NAME?	#NAME?	0.252306	0.52983	0.402683	0.063583	C74-HSC5
C75	HSC5	#NAME?	1.02726	0.399183	0.0835826	0.146813	0.0458007	C75-HSC5
C76	HSC5	#NAME?	#NAME?	0.51747	0.221816	0.363255	0.0605436	C76-HSC5
C77	HSC5	#NAME?	1.4423	0.461528	0.0493336	0.108889	0.0431702	C77-HSC5
C78	HSC5	0.722817	#NAME?	0.120913	0.313722	0.162048	0.0475427	C78-HSC5
C1	HSC6	-0.997661	#NAME?	0.601006	0.774446	0.821401	0.0924055	C1-HSC6
C2	HSC6	#NAME?	0.273018	0.823397	0.228139	0.501955	0.0691708	C2-HSC6
C3	HSC6	0.690395	0.536053	0.124836	0.1497	0.0930637	0.0414788	C3-HSC6
C4	HSC6	0.86032	0.903785	0.0668785	0.0887113	0.0363522	0.033912	C4-HSC6
C5	HSC6	1.05297	1.68806	0.0414164	0.00692436	0.002626	0.0163413	C5-HSC6
C6	HSC6	-0.724642	-0.568284	0.497434	0.440881	0.552061	0.0721863	C6-HSC6
C7	HSC6	1.1324	#NAME?	0.0337009	0.688827	0.110569	0.0431702	C7-HSC6
C8	HSC6	0.86032	0.610053	0.0808514	0.140816	0.062339	0.0380421	C8-HSC6
C9	HSC6	0.400889	#NAME?	0.191475	0.757695	0.425152	0.0646947	C9-HSC6
C10	HSC6	-0.783536	#NAME?	0.51945	0.688827	0.725552	0.0845177	C10-HSC6
C11	HSC6	0.216464	0.857981	0.246211	0.0955619	0.111749	0.0431702	C11-HSC6
C12	HSC6	#NAME?	#NAME?	0.810314	0.688827	0.883632	0.0980076	C12-HSC6
C13	HSC6	-1.04657	0.610053	0.619725	0.137637	0.295266	0.0563953	C13-HSC6
C14	HSC6	-0.631533	#NAME?	0.46326	0.699734	0.689331	0.0820727	C14-HSC6
C15	HSC6	-0.227143	#NAME?	0.328098	0.790055	0.609181	0.0758029	C15-HSC6
C16	HSC6	-0.694269	-0.0962153	0.486193	0.290099	0.417304	0.0642447	C16-HSC6
C17	HSC6	0.772857	0.103093	0.0962057	0.238138	0.109423	0.0431702	C17-HSC6
C18	HSC6	0.468003	0.770518	0.174	0.10989	0.0947816	0.0415153	C18-HSC6
C19	HSC6	-0.599111	-0.142019	0.451577	0.303068	0.409043	0.0636034	C19-HSC6
C20	HSC6	-0.227143	#NAME?	0.328098	0.766219	0.598503	0.075121	C20-HSC6
C21	HSC6	#NAME?	1.48875	0.773267	0.0201924	0.0805623	0.0402334	C21-HSC6
C22	HSC6	-0.227143	-0.351472	0.328098	0.367113	0.375383	0.0617348	C22-HSC6
C23	HSC6	0.400889	0.157541	0.191475	0.225208	0.178684	0.0489717	C23-HSC6
C24	HSC6	#NAME?	0.903785	0.747696	0.0887113	0.246288	0.0537267	C24-HSC6
C25	HSC6	#NAME?	0.688056	0.687702	0.124998	0.296898	0.0563953	C25-HSC6
C26	HSC6	#NAME?	0.536053	0.627097	0.157276	0.327088	0.0585072	C26-HSC6
C27	HSC6	1.12335	0.157541	0.0466122	0.225208	0.0583303	0.0369461	C27-HSC6
C28	HSC6	0.502768	#NAME?	0.165445	0.571338	0.317499	0.0578424	C28-HSC6
C29	HSC6	-0.599111	#NAME?	0.451577	0.505986	0.565803	0.0730324	C29-HSC6
C30	HSC6	0.502768	0.398549	0.165445	0.174305	0.131099	0.0445655	C30-HSC6
C31	HSC6	#NAME?	#NAME?	0.756521	0.539804	0.774102	0.0884965	C31-HSC6
C32	HSC6	0.275358	0.610053	0.199139	0.140816	0.128266	0.0442532	C32-HSC6
C33	HSC6	-0.0938761	#NAME?	0.289431	0.665827	0.510022	0.0697944	C33-HSC6
C34	HSC6	-0.268963	0.103093	0.340879	0.238138	0.28502	0.0559828	C34-HSC6
C35	HSC6	-0.425082	#NAME?	0.391179	0.539804	0.539543	0.0712128	C35-HSC6
C36	HSC6	1.10543	0.813587	0.0635541	0.102624	0.0393454	0.0339562	C36-HSC6
C37	HSC6	-0.0465704	0.95109	0.276477	0.0820805	0.108603	0.0431702	C37-HSC6
C38	HSC6	0.275358	-0.271302	0.199139	0.341701	0.250925	0.0541538	C38-HSC6
C39	HSC6	#NAME?	#NAME?	0.627097	0.641153	0.768403	0.0881912	C39-HSC6
C40	HSC6	#NAME?	0.857981	0.570363	0.0955619	0.213085	0.0522699	C40-HSC6
C41	HSC6	0.86032	0.334419	0.0954722	0.186865	0.0896709	0.0414788	C41-HSC6
C42	HSC6	#NAME?	#NAME?	0.409641	0.73972	0.664812	0.0808305	C42-HSC6
C43	HSC6	#NAME?	1.39855	0.664727	0.0378083	0.117709	0.0431702	C43-HSC6
C44	HSC6	0.906124	#NAME?	0.0886363	0.539804	0.193287	0.0506271	C44-HSC6
C45	HSC6	1.49109	1.39855	0.0202558	0.0378083	0.00626037	0.0206104	C45-HSC6
C46	HSC6	0.00233919	#NAME?	0.263513	0.571338	0.43562	0.0655516	C46-HSC6
C47	HSC6	0.772857	0.688056	0.109767	0.125844	0.0729646	0.0401254	C47-HSC6
C48	HSC6	0.772857	0.688056	0.109767	0.125844	0.0729646	0.0401254	C48-HSC6
C49	HSC6	#NAME?	#NAME?	0.296006	0.774446	0.566909	0.0730953	C49-HSC6
C50	HSC6	0.906124	#NAME?	0.0886363	0.469721	0.173983	0.048825	C50-HSC6
C51	HSC6	1.33676	0.214125	0.0424295	0.212338	0.0514391	0.0364686	C51-HSC6
C52	HSC6	1.77286	-0.0962153	0.0188861	0.290099	0.0340063	0.0326888	C52-HSC6
C53	HSC6	1.40089	#NAME?	0.0250092	0.38914	0.0548142	0.0368236	C53-HSC6
C54	HSC6	#NAME?	0.610053	0.599722	0.137637	0.288444	0.0560002	C54-HSC6
C55	HSC6	0.538392	0.214125	0.149382	0.212338	0.141178	0.0453094	C55-HSC6
C56	HSC6	#NAME?	#NAME?	0.65262	0.344437	0.560304	0.072703	C56-HSC6
C57	HSC6	0.612393	#NAME?	0.137384	0.539804	0.26709	0.0549589	C57-HSC6
C58	HSC6	#NAME?	1.05063	0.613649	0.08167	0.200136	0.0515535	C58-HSC6
C59	HSC6	0.15988	#NAME?	0.224727	0.41035	0.312026	0.0573027	C59-HSC6
C60	HSC6	#NAME?	0.157541	0.409641	0.225208	0.312115	0.0573027	C60-HSC6
C61	HSC6	#NAME?	0.770518	0.554895	0.114317	0.238369	0.0534989	C61-HSC6
C62	HSC6	#NAME?	0.688056	0.52229	0.125844	0.244653	0.0536	C62-HSC6
C63	HSC6	#NAME?	0	0.296006	0.264104	0.277432	0.0555146	C63-HSC6
C64	HSC6	#NAME?	1.27302	0.388468	0.0473244	0.0918514	0.0414788	C64-HSC6
C65	HSC6	#NAME?	1.27302	0.554895	0.0618963	0.150136	0.046467	C65-HSC6
C66	HSC6	0.95343	#NAME?	0.0920426	0.505986	0.189398	0.0502961	C66-HSC6
C67	HSC6	#NAME?	#NAME?	0.430089	0.469721	0.525131	0.0706358	C67-HSC6
C68	HSC6	#NAME?	#NAME?	0.538878	0.296514	0.452819	0.0660974	C68-HSC6
C69	HSC6	#NAME?	#NAME?	0.505114	0.271274	0.409373	0.0636034	C69-HSC6
C70	HSC6	#NAME?	1.39855	0.468909	0.0527318	0.116211	0.0431702	C70-HSC6
C71	HSC6	#NAME?	#NAME?	0.430089	0.367177	0.449386	0.0659807	C71-HSC6
C72	HSC6	0.86032	1.27302	0.102914	0.0618963	0.0385777	0.0339562	C72-HSC6
C73	HSC6	0.772857	1.53605	0.114118	0.0441101	0.0316703	0.0325611	C73-HSC6
C74	HSC6	#NAME?	0.688056	0.244725	0.125844	0.137982	0.0451777	C74-HSC6
C75	HSC6	2.05297	#NAME?	0.0108908	0.344437	0.0247041	0.0310132	C75-HSC6
C76	HSC6	0.538392	#NAME?	0.149382	0.190074	0.12952	0.0443878	C76-HSC6
C77	HSC6	0.772857	#NAME?	0.114118	0.271274	0.138538	0.0451777	C77-HSC6
C78	HSC6	#NAME?	2.68806	0.449838	0.00284247	0.00979695	0.0252879	C78-HSC6
C1	HSC7	#NAME?	#NAME?	0.894972	0.713969	0.925169	0.101145	C1-HSC7
C2	HSC7	2.11584	0.519658	6.11971e-05	0.161261	0.000123617	0.00487193	C2-HSC7
C3	HSC7	0.560627	0.782693	0.15178	0.093994	0.0748964	0.0402334	C3-HSC7
C4	HSC7	-0.269448	0.150425	0.43643	0.226936	0.328047	0.05859	C4-HSC7
C5	HSC7	0.50816	#NAME?	0.157781	0.657407	0.33877	0.0589035	C5-HSC7
C6	HSC7	-0.85441	#NAME?	0.546435	0.722458	0.761696	0.0875209	C6-HSC7
C7	HSC7	0.00263186	0.0602268	0.32215	0.24873	0.282383	0.0559828	C7-HSC7
C8	HSC7	#NAME?	#NAME?	0.844494	0.677386	0.891556	0.098333	C8-HSC7
C9	HSC7	0.271121	-0.217307	0.228866	0.325139	0.267748	0.0549603	C9-HSC7
C10	HSC7	0.0866961	0.0602268	0.290698	0.24873	0.262241	0.0546052	C10-HSC7
C11	HSC7	0.0866961	#NAME?	0.290698	0.613732	0.485931	0.0681742	C11-HSC7
C12	HSC7	-0.824037	1.06023	0.534911	0.0686752	0.158109	0.0473026	C12-HSC7
C13	HSC7	-1.17634	0.856693	0.669123	0.103561	0.254269	0.0542757	C13-HSC7
C14	HSC7	0.238699	0.0171581	0.23901	0.259662	0.23457	0.0534989	C14-HSC7
C15	HSC7	-0.356911	-0.354811	0.368827	0.368092	0.406859	0.0636034	C15-HSC7
C16	HSC7	-0.824037	#NAME?	0.534911	0.601985	0.686901	0.082036	C16-HSC7
C17	HSC7	0.058127	0.349733	0.301163	0.183951	0.21568	0.0525791	C17-HSC7
C18	HSC7	-0.661765	1.01716	0.474424	0.0738144	0.152399	0.046729	C18-HSC7
C19	HSC7	0.271121	1.68958	0.228866	0.0126048	0.019756	0.0307348	C19-HSC7
C20	HSC7	#NAME?	-0.252931	0.731365	0.335955	0.590583	0.0746293	C20-HSC7
C21	HSC7	0.338235	0.150425	0.208852	0.226936	0.191917	0.0506271	C21-HSC7
C22	HSC7	-0.356911	-0.104832	0.368827	0.292479	0.348087	0.0596516	C22-HSC7
C23	HSC7	0.271121	#NAME?	0.228866	0.537772	0.380918	0.062035	C23-HSC7
C24	HSC7	#NAME?	0.150425	0.778929	0.226936	0.48309	0.0681601	C24-HSC7
C25	HSC7	#NAME?	#NAME?	0.720702	0.657407	0.82771	0.0928503	C25-HSC7
C26	HSC7	1.50816	0.782693	0.019308	0.108021	0.0149597	0.0281177	C26-HSC7
C27	HSC7	0.993587	#NAME?	0.0613013	0.537772	0.145456	0.0456178	C27-HSC7
C28	HSC7	#NAME?	0.519658	0.79553	0.152656	0.377482	0.0617348	C28-HSC7
C29	HSC7	#NAME?	#NAME?	0.818146	0.447176	0.733729	0.0852467	C29-HSC7
C30	HSC7	0.373	1.64519	0.199004	0.0242516	0.0305674	0.0319835	C30-HSC7
C31	HSC7	#NAME?	2.23015	0.78739	0.00318436	0.0175226	0.0295968	C31-HSC7
C32	HSC7	#NAME?	#NAME?	0.603817	0.677386	0.774678	0.0884965	C32-HSC7
C33	HSC7	-0.223644	0.150425	0.327104	0.226936	0.267276	0.0549589	C33-HSC7
C34	HSC7	#NAME?	#NAME?	0.741625	0.551381	0.774589	0.0884965	C34-HSC7
C35	HSC7	-0.55485	0.645189	0.435975	0.13247	0.222443	0.0531272	C35-HSC7
C36	HSC7	-0.0243352	#NAME?	0.27053	0.625138	0.469668	0.0672235	C36-HSC7
C37	HSC7	0.823662	#NAME?	0.101053	0.589886	0.227706	0.0534171	C37-HSC7
C38	HSC7	0.14559	0.975338	0.228007	0.0791217	0.0904749	0.0414788	C38-HSC7
C39	HSC7	1.50816	0.24664	0.019308	0.20531	0.0258875	0.0310132	C39-HSC7
C40	HSC7	#NAME?	1.10462	0.603817	0.0637081	0.163794	0.0477997	C40-HSC7
C41	HSC7	0.730552	#NAME?	0.117104	0.494465	0.222871	0.0531272	C41-HSC7
C42	HSC7	0.823662	-0.143307	0.107279	0.303394	0.144026	0.0455317	C42-HSC7
C43	HSC7	0.776356	#NAME?	0.108962	0.479162	0.20636	0.0519041	C43-HSC7
C44	HSC7	-0.223644	0.645189	0.327104	0.13247	0.179344	0.0489717	C44-HSC7
C45	HSC7	-0.223644	#NAME?	0.327104	0.479162	0.447198	0.0659807	C45-HSC7
C46	HSC7	-0.127429	#NAME?	0.298899	0.509327	0.438795	0.0655516	C46-HSC7
C47	HSC7	0.643089	1.9347	0.134044	0.0139515	0.0136177	0.0281177	C47-HSC7
C48	HSC7	#NAME?	1.9347	0.731365	0.0139515	0.0569874	0.0369461	C48-HSC7
C49	HSC7	1.40862	#NAME?	0.0518795	0.713969	0.159116	0.0473881	C49-HSC7
C50	HSC7	-0.223644	#NAME?	0.327104	0.413261	0.405694	0.0636034	C50-HSC7
C51	HSC7	1.20699	#NAME?	0.0531178	0.523758	0.127474	0.0442532	C51-HSC7
C52	HSC7	#NAME?	1.73539	0.480494	0.01127	0.0336745	0.0326888	C52-HSC7
C53	HSC7	-0.313842	#NAME?	0.355016	0.339181	0.37531	0.0617348	C53-HSC7
C54	HSC7	0.0301126	0.856693	0.25633	0.103561	0.122877	0.0437601	C54-HSC7
C55	HSC7	#NAME?	0.460765	0.537415	0.162969	0.300859	0.0563953	C55-HSC7
C56	HSC7	#NAME?	#NAME?	0.686136	0.298766	0.529864	0.0711105	C56-HSC7
C57	HSC7	2.06759	0.645189	0.00473432	0.13247	0.00525201	0.0206104	C57-HSC7
C58	HSC7	-0.0243352	2.29727	0.27053	0.00675948	0.0133567	0.0281177	C58-HSC7
C59	HSC7	0.0301126	1.19773	0.25633	0.0684282	0.0884597	0.0414788	C59-HSC7
C60	HSC7	#NAME?	0.404181	0.438753	0.173406	0.272065	0.0551223	C60-HSC7
C61	HSC7	#NAME?	#NAME?	0.588158	0.395545	0.571895	0.07345	C61-HSC7
C62	HSC7	1.33823	#NAME?	0.0420939	0.413261	0.0878752	0.0414788	C62-HSC7
C63	HSC7	#NAME?	#NAME?	0.31932	0.577427	0.496129	0.0688494	C63-HSC7
C64	HSC7	#NAME?	0.519658	0.416654	0.152656	0.23884	0.0534989	C64-HSC7
C65	HSC7	1.20699	#NAME?	0.0531178	0.298766	0.0816238	0.0402334	C65-HSC7
C66	HSC7	#NAME?	#NAME?	0.438753	0.447176	0.515735	0.070332	C66-HSC7
C67	HSC7	#NAME?	#NAME?	0.460022	0.413261	0.50572	0.0693663	C67-HSC7
C68	HSC7	0.271121	#NAME?	0.199948	0.255925	0.203283	0.0516128	C68-HSC7
C69	HSC7	2.40862	#NAME?	0.000673754	0.23355	0.00153531	0.0143549	C69-HSC7
C70	HSC7	0.560627	#NAME?	0.145528	0.277658	0.170063	0.0485684	C70-HSC7
C71	HSC7	#NAME?	1.40418	0.460022	0.0527439	0.114494	0.0431702	C71-HSC7
C72	HSC7	#NAME?	#NAME?	0.460022	0.298766	0.410197	0.0636478	C72-HSC7
C73	HSC7	1.64309	#NAME?	0.0239791	0.255925	0.0373945	0.033912	C73-HSC7
C74	HSC7	1.73055	0.934696	0.0338965	0.094368	0.0215755	0.0310132	C74-HSC7
C75	HSC7	#NAME?	1.51966	0.416654	0.0454636	0.0940754	0.0415037	C75-HSC7
C76	HSC7	1.40862	#NAME?	0.0370663	0.16238	0.0367921	0.033912	C76-HSC7
C77	HSC7	#NAME?	#NAME?	0.480494	0.23355	0.357676	0.0600532	C77-HSC7
C78	HSC7	#NAME?	#NAME?	0.480494	0.23355	0.357676	0.0600532	C78-HSC7
C1	HSC8	0.241805	#NAME?	0.238175	0.645436	0.441593	0.065675	C1-HSC8
C2	HSC8	#NAME?	0.787592	0.768845	0.107278	0.288284	0.0560002	C2-HSC8
C3	HSC8	-0.0701389	1.05063	0.282859	0.0542974	0.0794969	0.0402334	C3-HSC8
C4	HSC8	0.0997861	#NAME?	0.286041	0.533818	0.439654	0.0655516	C4-HSC8
C5	HSC8	-0.707569	0.202629	0.490914	0.215052	0.342936	0.0593126	C5-HSC8
C6	HSC8	1.09979	-0.0537106	0.0492691	0.278388	0.0725462	0.0401254	C6-HSC8
C7	HSC8	-0.628134	#NAME?	0.461843	0.556398	0.606137	0.0756571	C7-HSC8
C8	HSC8	0.514824	1.12463	0.162742	0.0617468	0.0562762	0.0369157	C8-HSC8
C9	HSC8	-0.359645	1.05063	0.369483	0.0699505	0.120327	0.0431702	C9-HSC8
C10	HSC8	1.04089	0.32816	0.0558513	0.18836	0.0584339	0.0369461	C10-HSC8
C11	HSC8	0.45593	#NAME?	0.177213	0.545245	0.322429	0.0581132	C11-HSC8
C12	HSC8	-0.454803	0.32816	0.401035	0.18836	0.270664	0.0550808	C12-HSC8
C13	HSC8	0.777858	#NAME?	0.0954305	0.372708	0.154233	0.046729	C13-HSC8
C14	HSC8	0.607933	#NAME?	0.141779	0.567282	0.28314	0.0559828	C14-HSC8
C15	HSC8	0.0123233	-0.0868775	0.260935	0.287466	0.269296	0.0550808	C15-HSC8
C16	HSC8	#NAME?	#NAME?	0.754461	0.533818	0.769022	0.0881912	C16-HSC8
C17	HSC8	-0.572639	#NAME?	0.441949	0.485229	0.544629	0.0716286	C17-HSC8
C18	HSC8	-0.292531	#NAME?	0.348106	0.567282	0.517807	0.070348	C18-HSC8
C19	HSC8	-0.359645	1.37255	0.369483	0.0401298	0.0772692	0.0402334	C19-HSC8
C20	HSC8	2.01232	#NAME?	0.00263889	0.636481	0.0124109	0.0281177	C20-HSC8
C21	HSC8	-0.292531	#NAME?	0.348106	0.533818	0.498559	0.068944	C21-HSC8
C22	HSC8	1.01232	1.74806	0.0746921	0.0110178	0.006668	0.0213078	C22-HSC8
C23	HSC8	-0.359645	#NAME?	0.369483	0.472327	0.479177	0.0677696	C23-HSC8
C24	HSC8	-0.185616	#NAME?	0.31564	0.533818	0.468558	0.0672235	C24-HSC8
C25	HSC8	0.055392	#NAME?	0.249979	0.588272	0.428954	0.0651056	C25-HSC8
C26	HSC8	0.292431	1.05063	0.195692	0.0699505	0.0724297	0.0401254	C26-HSC8
C27	HSC8	-0.222142	#NAME?	0.326507	0.472327	0.442511	0.065729	C27-HSC8
C28	HSC8	#NAME?	#NAME?	0.705799	0.445565	0.678281	0.0818249	C28-HSC8
C29	HSC8	#NAME?	1.05063	0.731214	0.0823007	0.229309	0.0534989	C29-HSC8
C30	HSC8	-0.257766	#NAME?	0.337331	0.417475	0.41688	0.0642447	C30-HSC8
C31	HSC8	-0.222142	#NAME?	0.326507	0.417475	0.407949	0.0636034	C31-HSC8
C32	HSC8	#NAME?	1.70959	0.510155	0.0120982	0.0375733	0.033912	C32-HSC8
C33	HSC8	0.14559	#NAME?	0.228132	0.533818	0.378195	0.0617348	C33-HSC8
C34	HSC8	0.970503	0.617667	0.0800461	0.13687	0.0604096	0.0376464	C34-HSC8
C35	HSC8	-0.185616	0.913123	0.31564	0.0970866	0.13745	0.0451777	C35-HSC8
C36	HSC8	#NAME?	0.32816	0.552184	0.18836	0.339411	0.0589284	C36-HSC8
C37	HSC8	#NAME?	0.465664	0.590653	0.162223	0.320539	0.0579509	C37-HSC8
C38	HSC8	0.514824	#NAME?	0.153603	0.577905	0.303741	0.0564665	C38-HSC8
C39	HSC8	#NAME?	0.514573	0.565388	0.153672	0.299159	0.0563953	C39-HSC8
C40	HSC8	#NAME?	0.372554	0.510155	0.179575	0.31058	0.0572688	C40-HSC8
C41	HSC8	#NAME?	0.848992	0.61447	0.104745	0.240924	0.0534989	C41-HSC8
C42	HSC8	#NAME?	0.124627	0.359311	0.233052	0.291414	0.0562994	C42-HSC8
C43	HSC8	0.14559	#NAME?	0.228132	0.417475	0.319182	0.0579509	C43-HSC8
C44	HSC8	0.14559	0.913123	0.228132	0.0970866	0.106534	0.0431702	C44-HSC8
C45	HSC8	1.14559	0.913123	0.059655	0.0970866	0.0356267	0.033912	C45-HSC8
C46	HSC8	#NAME?	#NAME?	0.578207	0.445565	0.607034	0.0756571	C46-HSC8
C47	HSC8	#NAME?	#NAME?	0.636918	0.35705	0.564206	0.0729806	C47-HSC8
C48	HSC8	2.01232	1.20263	0.00263889	0.0683111	0.00173435	0.0143549	C48-HSC8
C49	HSC8	#NAME?	0.980237	0.256585	0.0786252	0.0989207	0.0422691	C49-HSC8
C50	HSC8	1.14559	1.20263	0.059655	0.0683111	0.0264998	0.0310132	C50-HSC8
C51	HSC8	#NAME?	0.728698	0.495298	0.120533	0.227959	0.0534171	C51-HSC8
C52	HSC8	#NAME?	#NAME?	0.396362	0.533818	0.540204	0.0712128	C52-HSC8
C53	HSC8	0.055392	#NAME?	0.249979	0.290497	0.263062	0.0546052	C53-HSC8
C54	HSC8	#NAME?	#NAME?	0.538585	0.372708	0.523069	0.0705188	C54-HSC8
C55	HSC8	0.777858	0.728698	0.113755	0.120533	0.0725261	0.0401254	C55-HSC8
C56	HSC8	#NAME?	#NAME?	0.590653	0.254735	0.43544	0.0655516	C56-HSC8
C57	HSC8	1.85186	#NAME?	0.0164773	0.417475	0.0411309	0.0343121	C57-HSC8
C58	HSC8	#NAME?	1.5652	0.552184	0.04318	0.112928	0.0431702	C58-HSC8
C59	HSC8	1.39935	#NAME?	0.0382412	0.307742	0.0640476	0.0382458	C59-HSC8
C60	HSC8	#NAME?	0.672114	0.359311	0.128638	0.18832	0.0501485	C60-HSC8
C61	HSC8	1.57622	#NAME?	0.0277145	0.341009	0.0535076	0.0366221	C61-HSC8
C62	HSC8	1.70747	1.20263	0.0216947	0.0683111	0.0111362	0.027744	C62-HSC8
C63	HSC8	#NAME?	2.09954	0.256585	0.00456567	0.0090784	0.0252879	C63-HSC8
C64	HSC8	#NAME?	#NAME?	0.339953	0.445565	0.437352	0.0655516	C64-HSC8
C65	HSC8	0.576224	#NAME?	0.143389	0.254735	0.157418	0.0472392	C65-HSC8
C66	HSC8	#NAME?	#NAME?	0.359311	0.387992	0.414095	0.0640867	C66-HSC8
C67	HSC8	#NAME?	#NAME?	0.378109	0.35705	0.405342	0.0636034	C67-HSC8
C68	HSC8	#NAME?	#NAME?	0.479998	0.21721	0.339978	0.0589403	C68-HSC8
C69	HSC8	0.777858	#NAME?	0.113755	0.197759	0.107856	0.0431702	C69-HSC8
C70	HSC8	0.929861	#NAME?	0.0950361	0.236198	0.107671	0.0431702	C70-HSC8
C71	HSC8	#NAME?	#NAME?	0.378109	0.272831	0.337485	0.0588532	C71-HSC8
C72	HSC8	1.09979	#NAME?	0.0773454	0.254735	0.0970747	0.0421971	C72-HSC8
C73	HSC8	#NAME?	#NAME?	0.396362	0.21721	0.297223	0.0563953	C73-HSC8
C74	HSC8	#NAME?	#NAME?	0.21109	0.35705	0.270227	0.0550808	C74-HSC8
C75	HSC8	#NAME?	#NAME?	0.339953	0.254735	0.298458	0.0563953	C75-HSC8
C76	HSC8	#NAME?	2.78759	0.448012	0.00804945	0.0238917	0.0310132	C76-HSC8
C77	HSC8	#NAME?	#NAME?	0.396362	0.197759	0.277961	0.0555146	C77-HSC8
C78	HSC8	1.01232	2.20263	0.0860507	0.018444	0.0118174	0.0281177	C78-HSC8
C1	HSC9	0.367336	-0.159941	0.200852	0.308182	0.234118	0.0534989	C1-HSC9
C2	HSC9	#NAME?	1.64741	0.738397	0.0079209	0.0359203	0.033912	C2-HSC9
C3	HSC9	#NAME?	#NAME?	0.625628	0.806404	0.849679	0.0947751	C3-HSC9
C4	HSC9	-0.774683	0.27818	0.515903	0.198622	0.335916	0.0588532	C4-HSC9
C5	HSC9	#NAME?	1.06245	0.784486	0.0685137	0.210878	0.0519041	C5-HSC9
C6	HSC9	-0.359645	-0.193888	0.369441	0.318135	0.369173	0.0611333	C6-HSC9
C7	HSC9	0.497397	0.187982	0.166975	0.218326	0.157182	0.0472392	C7-HSC9
C8	HSC9	1.22532	1.56941	0.0375508	0.0168898	0.00530409	0.0206104	C8-HSC9
C9	HSC9	#NAME?	-0.0895516	0.69966	0.288211	0.524536	0.0706358	C9-HSC9
C10	HSC9	0.581461	0.187982	0.14757	0.218326	0.142895	0.0454173	C10-HSC9
C11	HSC9	0.581461	0.232377	0.14757	0.208448	0.137854	0.0451777	C11-HSC9
C12	HSC9	#NAME?	#NAME?	0.723531	0.59217	0.791599	0.089736	C12-HSC9
C13	HSC9	0.318426	0.984449	0.214849	0.0890232	0.0948041	0.0415153	C13-HSC9
C14	HSC9	-0.266536	1.14491	0.339996	0.0595781	0.0992416	0.0422691	C14-HSC9
C15	HSC9	0.137854	-0.227055	0.229975	0.328057	0.270421	0.0550808	C15-HSC9
C16	HSC9	-0.329272	0.27818	0.359676	0.198622	0.259962	0.0545943	C16-HSC9
C17	HSC9	0.552892	0.477489	0.153952	0.160059	0.115897	0.0431702	C17-HSC9
C18	HSC9	#NAME?	0.144914	0.682631	0.228248	0.445477	0.0659617	C18-HSC9
C19	HSC9	2.08781	0.232377	0.000921503	0.208448	0.00183587	0.0143549	C19-HSC9
C20	HSC9	#NAME?	0.874825	0.604473	0.0933178	0.21859	0.0527447	C20-HSC9
C21	HSC9	#NAME?	#NAME?	0.682631	0.569204	0.755865	0.0870201	C21-HSC9
C22	HSC9	#NAME?	#NAME?	0.604473	0.634555	0.751121	0.0867272	C22-HSC9
C23	HSC9	0.765885	#NAME?	0.111338	0.506091	0.218414	0.0527447	C23-HSC9
C24	HSC9	#NAME?	0.27818	0.655288	0.198622	0.395545	0.0631666	C24-HSC9
C25	HSC9	#NAME?	1.06245	0.593459	0.0685137	0.170874	0.048578	C25-HSC9
C26	HSC9	#NAME?	#NAME?	0.53369	0.663477	0.721708	0.0844027	C26-HSC9
C27	HSC9	0.903389	#NAME?	0.0894376	0.506091	0.185366	0.0496977	C27-HSC9
C28	HSC9	-0.132235	#NAME?	0.30017	0.478379	0.422278	0.0646396	C28-HSC9
C29	HSC9	1.35085	#NAME?	0.0283562	0.418299	0.0644602	0.0382987	C29-HSC9
C30	HSC9	-0.132235	0.772945	0.30017	0.114401	0.150114	0.046467	C30-HSC9
C31	HSC9	-0.0966111	#NAME?	0.290149	0.449142	0.395877	0.0631666	C31-HSC9
C32	HSC9	1.64035	0.984449	0.0247286	0.0780257	0.0139896	0.0281177	C32-HSC9
C33	HSC9	#NAME?	#NAME?	0.570515	0.569204	0.689985	0.0820727	C33-HSC9
C34	HSC9	#NAME?	#NAME?	0.615194	0.5194	0.684085	0.0818651	C34-HSC9
C35	HSC9	-0.0600852	0.772945	0.280113	0.114401	0.1423	0.0454173	C35-HSC9
C36	HSC9	2.05539	#NAME?	0.00514562	0.59217	0.0207006	0.0310132	C36-HSC9
C37	HSC9	0.318426	0.325486	0.190402	0.18886	0.155537	0.0469131	C37-HSC9
C38	HSC9	0.640355	0.103093	0.133439	0.238204	0.141407	0.0453094	C38-HSC9
C39	HSC9	#NAME?	0.374396	0.53369	0.179171	0.32008	0.0579509	C39-HSC9
C40	HSC9	#NAME?	#NAME?	0.479714	0.580842	0.634693	0.0780071	C40-HSC9
C41	HSC9	0.225317	0.708815	0.210086	0.123236	0.12049	0.0431702	C41-HSC9
C42	HSC9	#NAME?	#NAME?	0.334756	0.644457	0.54661	0.0717296	C42-HSC9
C43	HSC9	#NAME?	#NAME?	0.570515	0.449142	0.60515	0.0756571	C43-HSC9
C44	HSC9	#NAME?	0.772945	0.570515	0.114401	0.243399	0.0534989	C44-HSC9
C45	HSC9	#NAME?	1.77294	0.570515	0.0191639	0.0603074	0.0376464	C45-HSC9
C46	HSC9	1.9523	1.64741	0.00669004	0.0242627	0.0015787	0.0143549	C46-HSC9
C47	HSC9	#NAME?	1.06245	0.604473	0.080995	0.196658	0.0509909	C47-HSC9
C48	HSC9	2.13785	#NAME?	0.00178849	0.385762	0.00571188	0.0206104	C48-HSC9
C49	HSC9	#NAME?	#NAME?	0.23773	0.681497	0.456888	0.0665272	C49-HSC9
C50	HSC9	0.271121	#NAME?	0.200214	0.385762	0.275026	0.0553022	C50-HSC9
C51	HSC9	#NAME?	0.58852	0.465286	0.141379	0.244801	0.0536	C51-HSC9
C52	HSC9	1.13785	#NAME?	0.0739669	0.569204	0.175468	0.048825	C52-HSC9
C53	HSC9	0.180923	#NAME?	0.22001	0.31524	0.254433	0.0542757	C53-HSC9
C54	HSC9	0.524877	#NAME?	0.151983	0.402248	0.231987	0.0534989	C54-HSC9
C55	HSC9	#NAME?	#NAME?	0.419596	0.49242	0.53243	0.071128	C55-HSC9
C56	HSC9	#NAME?	1.64741	0.55857	0.0386527	0.1044	0.0431702	C56-HSC9
C57	HSC9	#NAME?	1.77294	0.403527	0.0191639	0.0453336	0.0350106	C57-HSC9
C58	HSC9	0.470429	#NAME?	0.16144	0.31524	0.202452	0.0515882	C58-HSC9
C59	HSC9	0.524877	1.32549	0.151983	0.0584554	0.0508487	0.0364686	C59-HSC9
C60	HSC9	#NAME?	#NAME?	0.334756	0.506091	0.470199	0.0672235	C60-HSC9
C61	HSC9	#NAME?	#NAME?	0.465286	0.368831	0.474081	0.0673713	C61-HSC9
C62	HSC9	#NAME?	1.06245	0.435237	0.080995	0.153178	0.046729	C62-HSC9
C63	HSC9	1.90339	#NAME?	0.0275804	0.54497	0.0781235	0.0402334	C63-HSC9
C64	HSC9	#NAME?	#NAME?	0.316378	0.478379	0.43712	0.0655516	C64-HSC9
C65	HSC9	0.701755	#NAME?	0.12438	0.277058	0.150521	0.046467	C65-HSC9
C66	HSC9	#NAME?	#NAME?	0.334756	0.418299	0.415311	0.0641885	C66-HSC9
C67	HSC9	1.22532	#NAME?	0.0663814	0.385762	0.119455	0.0431702	C67-HSC9
C68	HSC9	#NAME?	1.91045	0.450464	0.0272638	0.0663153	0.0388158	C68-HSC9
C69	HSC9	0.903389	#NAME?	0.0982306	0.215836	0.102906	0.0428418	C69-HSC9
C70	HSC9	1.05539	#NAME?	0.0818162	0.257191	0.102292	0.0428418	C70-HSC9
C71	HSC9	#NAME?	1.53194	0.352648	0.044914	0.0814954	0.0402334	C71-HSC9
C72	HSC9	1.22532	#NAME?	0.0663814	0.277058	0.0918815	0.0414788	C72-HSC9
C73	HSC9	#NAME?	1.91045	0.370065	0.0272638	0.056463	0.0369157	C73-HSC9
C74	HSC9	#NAME?	1.06245	0.19513	0.080995	0.0813532	0.0402334	C74-HSC9
C75	HSC9	1.41796	1.64741	0.0520818	0.0386527	0.0145106	0.0281177	C75-HSC9
C76	HSC9	#NAME?	#NAME?	0.419596	0.149533	0.236461	0.0534989	C76-HSC9
C77	HSC9	1.13785	#NAME?	0.0739669	0.215836	0.0820167	0.0402334	C77-HSC9
C78	HSC9	1.13785	#NAME?	0.0739669	0.215836	0.0820167	0.0402334	C78-HSC9
C1	HSC10	-0.446251	#NAME?	0.39807	0.621918	0.593189	0.0746293	C1-HSC10
C2	HSC10	0.79702	#NAME?	0.1061	0.671523	0.259458	0.0545854	C2-HSC10
C3	HSC10	#NAME?	0.556811	0.577673	0.152656	0.302327	0.0563953	C3-HSC10
C4	HSC10	-0.58827	0.509506	0.447459	0.154572	0.253922	0.0542757	C4-HSC10
C5	HSC10	-0.395625	#NAME?	0.381174	0.565009	0.546044	0.0717296	C5-HSC10
C6	HSC10	-0.173232	1.03744	0.311968	0.071527	0.107164	0.0431702	C6-HSC10
C7	HSC10	-0.31619	0.419308	0.355489	0.170707	0.230727	0.0534989	C7-HSC10
C8	HSC10	-0.173232	0.215775	0.311968	0.212136	0.245882	0.0537267	C8-HSC10
C9	HSC10	-0.0477015	0.141774	0.276762	0.229006	0.238221	0.0534989	C9-HSC10
C10	HSC10	1.35284	#NAME?	0.0282904	0.533493	0.0783848	0.0402334	C10-HSC10
C11	HSC10	-0.232126	0.463702	0.329464	0.162602	0.210361	0.0519041	C11-HSC10
C12	HSC10	-0.142859	2.41931	0.303187	0.000707123	0.0020255	0.0143549	C12-HSC10
C13	HSC10	1.50484	#NAME?	0.0122268	0.354326	0.027907	0.0310132	C13-HSC10
C14	HSC10	-0.080123	#NAME?	0.285579	0.544239	0.44476	0.0659617	C14-HSC10
C15	HSC10	#NAME?	#NAME?	0.556808	0.639217	0.723604	0.0845177	C15-HSC10
C16	HSC10	1.4421	0.509506	0.0230773	0.154572	0.0236713	0.0310132	C16-HSC10
C17	HSC10	#NAME?	#NAME?	0.706227	0.463616	0.692987	0.0822798	C17-HSC10
C18	HSC10	1.01941	#NAME?	0.0740501	0.544239	0.169723	0.0485684	C18-HSC10
C19	HSC10	#NAME?	#NAME?	0.651905	0.5225	0.707464	0.0833966	C19-HSC10
C20	HSC10	0.324267	0.10615	0.189282	0.237482	0.184397	0.0496633	C20-HSC10
C21	HSC10	0.0194127	#NAME?	0.259121	0.511253	0.400257	0.0634375	C21-HSC10
C22	HSC10	#NAME?	#NAME?	0.556808	0.575044	0.684834	0.0818718	C22-HSC10
C23	HSC10	1.53726	1.76326	0.0185007	0.0196624	0.00324445	0.0174367	C23-HSC10
C24	HSC10	#NAME?	#NAME?	0.607174	0.511253	0.673558	0.0813463	C24-HSC10
C25	HSC10	0.367336	#NAME?	0.180735	0.565009	0.335111	0.0588532	C25-HSC10
C26	HSC10	#NAME?	0.141774	0.487941	0.229006	0.356631	0.0600532	C26-HSC10
C27	HSC10	0.089802	#NAME?	0.241507	0.451015	0.350418	0.059786	C27-HSC10
C28	HSC10	0.0541781	#NAME?	0.250308	0.424937	0.344717	0.0594133	C28-HSC10
C29	HSC10	#NAME?	#NAME?	0.651905	0.369095	0.583384	0.074248	C29-HSC10
C30	HSC10	0.0541781	#NAME?	0.250308	0.397649	0.329186	0.0587031	C30-HSC10
C31	HSC10	#NAME?	1.00427	0.61655	0.0871142	0.210767	0.0519041	C31-HSC10
C32	HSC10	#NAME?	1.80074	0.436296	0.00969991	0.0273604	0.0310132	C32-HSC10
C33	HSC10	0.457534	0.509506	0.163842	0.154572	0.11842	0.0431702	C33-HSC10
C34	HSC10	#NAME?	#NAME?	0.567364	0.463616	0.614316	0.0762157	C34-HSC10
C35	HSC10	1.12633	2.00427	0.0619023	0.0124056	0.00627543	0.0206104	C35-HSC10
C36	HSC10	#NAME?	0.419308	0.475484	0.170707	0.285001	0.0559828	C36-HSC10
C37	HSC10	0.50484	2.14177	0.155511	0.00411107	0.00534155	0.0206104	C37-HSC10
C38	HSC10	#NAME?	0.334419	0.436296	0.187119	0.286182	0.0559828	C38-HSC10
C39	HSC10	2.18934	#NAME?	0.00368717	0.487976	0.0131712	0.0281177	C39-HSC10
C40	HSC10	2.82677	0.463702	0.000181484	0.162602	0.000337319	0.00498535	C40-HSC10
C41	HSC10	#NAME?	0.94014	0.53493	0.0940734	0.200752	0.051573	C41-HSC10
C42	HSC10	#NAME?	1.21577	0.300648	0.0528514	0.0817061	0.0402334	C42-HSC10
C43	HSC10	#NAME?	#NAME?	0.523596	0.397649	0.534931	0.071128	C43-HSC10
C44	HSC10	0.457534	2.00427	0.163842	0.0124056	0.0146313	0.0281177	C44-HSC10
C45	HSC10	#NAME?	#NAME?	0.523596	0.397649	0.534931	0.071128	C45-HSC10
C46	HSC10	0.553749	#NAME?	0.147268	0.424937	0.236008	0.0534989	C46-HSC10
C47	HSC10	#NAME?	#NAME?	0.556808	0.339218	0.503675	0.0692464	C47-HSC10
C48	HSC10	#NAME?	2.87874	0.556808	0.000560322	0.00283055	0.0167335	C48-HSC10
C49	HSC10	#NAME?	#NAME?	0.21192	0.621918	0.398882	0.0633044	C49-HSC10
C50	HSC10	#NAME?	#NAME?	0.523596	0.339218	0.484555	0.0681742	C50-HSC10
C51	HSC10	2.47313	#NAME?	0.00174055	0.438124	0.00623698	0.0206104	C51-HSC10
C52	HSC10	#NAME?	#NAME?	0.333322	0.511253	0.471962	0.067259	C52-HSC10
C53	HSC10	#NAME?	#NAME?	0.545998	0.275255	0.435115	0.0655516	C53-HSC10
C54	HSC10	0.71129	1.21577	0.123161	0.0672863	0.0480075	0.035925	C54-HSC10
C55	HSC10	#NAME?	#NAME?	0.37954	0.438124	0.46461	0.0671101	C55-HSC10
C56	HSC10	1.50484	1.87874	0.031872	0.0287004	0.00731505	0.0221768	C56-HSC10
C57	HSC10	#NAME?	#NAME?	0.364495	0.397649	0.424884	0.0646947	C57-HSC10
C58	HSC10	#NAME?	#NAME?	0.475484	0.275255	0.397019	0.0631783	C58-HSC10
C59	HSC10	#NAME?	#NAME?	0.462728	0.291792	0.405375	0.0636034	C59-HSC10
C60	HSC10	1.50484	0.763262	0.0468158	0.115851	0.0337188	0.0326888	C60-HSC10
C61	HSC10	0.888168	#NAME?	0.100191	0.323765	0.14365	0.0455317	C61-HSC10
C62	HSC10	1.01941	#NAME?	0.0856505	0.339218	0.131865	0.0446159	C62-HSC10
C63	HSC10	#NAME?	#NAME?	0.21192	0.487976	0.338057	0.0588662	C63-HSC10
C64	HSC10	#NAME?	#NAME?	0.283726	0.424937	0.37563	0.0617348	C64-HSC10
C65	HSC10	#NAME?	#NAME?	0.422604	0.24104	0.334534	0.0588532	C65-HSC10
C66	HSC10	#NAME?	1.14177	0.300648	0.0737094	0.10658	0.0431702	C66-HSC10
C67	HSC10	#NAME?	2.29378	0.317177	0.00700344	0.0157929	0.0285694	C67-HSC10
C68	HSC10	1.9523	#NAME?	0.013799	0.205247	0.0194479	0.0307348	C68-HSC10
C69	HSC10	#NAME?	#NAME?	0.37954	0.186736	0.258466	0.0545854	C69-HSC10
C70	HSC10	1.24181	#NAME?	0.0652373	0.223345	0.0761853	0.0402334	C70-HSC10
C71	HSC10	#NAME?	#NAME?	0.317177	0.25834	0.286934	0.0559828	C71-HSC10
C72	HSC10	#NAME?	#NAME?	0.317177	0.24104	0.273018	0.0551223	C72-HSC10
C73	HSC10	#NAME?	#NAME?	0.333322	0.205247	0.251911	0.0541538	C73-HSC10
C74	HSC10	#NAME?	#NAME?	0.17341	0.339218	0.225484	0.0533201	C74-HSC10
C75	HSC10	#NAME?	#NAME?	0.283726	0.24104	0.251846	0.0541538	C75-HSC10
C76	HSC10	#NAME?	#NAME?	0.37954	0.128637	0.196246	0.0509909	C76-HSC10
C77	HSC10	#NAME?	#NAME?	0.333322	0.186736	0.235074	0.0534989	C77-HSC10
C78	HSC10	#NAME?	2.29378	0.333322	0.0163456	0.0338475	0.0326888	C78-HSC10
C1	HSC11	-0.260695	0.309544	0.338172	0.192173	0.242634	0.0534989	C1-HSC11
C2	HSC11	0.982576	#NAME?	0.0787371	0.610231	0.1939	0.0506271	C2-HSC11
C3	HSC11	#NAME?	-0.205029	0.530855	0.321468	0.472388	0.067259	C3-HSC11
C4	HSC11	1.18225	#NAME?	0.041291	0.454414	0.093363	0.0414788	C4-HSC11
C5	HSC11	#NAME?	#NAME?	0.693401	0.505648	0.718085	0.0842288	C5-HSC11
C6	HSC11	0.0123233	1.2756	0.260947	0.0476616	0.0669998	0.0388597	C6-HSC11
C7	HSC11	-0.130635	0.657468	0.299696	0.13092	0.166289	0.0480714	C7-HSC11
C8	HSC11	0.0123233	#NAME?	0.260947	0.524801	0.409217	0.0636034	C8-HSC11
C9	HSC11	#NAME?	#NAME?	0.604089	0.543231	0.693814	0.0822798	C9-HSC11
C10	HSC11	1.53839	0.657468	0.0184772	0.13092	0.0169923	0.0291235	C10-HSC11
C11	HSC11	-0.0465704	#NAME?	0.276456	0.465058	0.392299	0.063021	C11-HSC11
C12	HSC11	0.0426969	#NAME?	0.253198	0.4755	0.37527	0.0617348	C12-HSC11
C13	HSC11	1.27536	#NAME?	0.0336513	0.309429	0.0579438	0.0369461	C13-HSC11
C14	HSC11	#NAME?	#NAME?	0.612416	0.485743	0.658143	0.080248	C14-HSC11
C15	HSC11	#NAME?	1.24243	0.510563	0.0504838	0.12007	0.0431702	C15-HSC11
C16	HSC11	#NAME?	0.747665	0.628557	0.118048	0.267193	0.0549589	C16-HSC11
C17	HSC11	#NAME?	0.946974	0.658886	0.0934251	0.233164	0.0534989	C17-HSC11
C18	HSC11	#NAME?	0.614399	0.586907	0.137477	0.283789	0.0559828	C18-HSC11
C19	HSC11	0.137854	#NAME?	0.230016	0.465058	0.346072	0.0594735	C19-HSC11
C20	HSC11	#NAME?	0.34431	0.510563	0.185161	0.317526	0.0578424	C20-HSC11
C21	HSC11	0.204968	1.74767	0.214654	0.020327	0.0280756	0.0310132	C21-HSC11
C22	HSC11	#NAME?	0.492408	0.510563	0.157568	0.28319	0.0559828	C22-HSC11
C23	HSC11	1.13785	#NAME?	0.0607703	0.39802	0.114212	0.0431702	C23-HSC11
C24	HSC11	0.311884	0.747665	0.191835	0.118048	0.108423	0.0431702	C24-HSC11
C25	HSC11	0.552892	1.53194	0.147484	0.0302289	0.0285909	0.0310132	C25-HSC11
C26	HSC11	0.789931	0.379934	0.112552	0.17819	0.0984581	0.0422691	C26-HSC11
C27	HSC11	#NAME?	1.00142	0.568994	0.0875377	0.199212	0.0514276	C27-HSC11
C28	HSC11	1.23973	2.70186	0.051053	0.000938346	0.000524386	0.00620007	C28-HSC11
C29	HSC11	#NAME?	1.37993	0.604089	0.0549723	0.146281	0.0457552	C29-HSC11
C30	HSC11	0.239734	#NAME?	0.207014	0.348852	0.262009	0.0546052	C30-HSC11
C31	HSC11	#NAME?	#NAME?	0.568994	0.348852	0.519459	0.070348	C31-HSC11
C32	HSC11	#NAME?	#NAME?	0.395475	0.524801	0.533891	0.071128	C32-HSC11
C33	HSC11	#NAME?	#NAME?	0.478503	0.454414	0.549215	0.0719915	C33-HSC11
C34	HSC11	#NAME?	#NAME?	0.520814	0.409735	0.543009	0.071495	C34-HSC11
C35	HSC11	0.311884	#NAME?	0.191835	0.348852	0.247895	0.0538111	C35-HSC11
C36	HSC11	1.8424	#NAME?	0.0171311	0.4755	0.0473293	0.0358716	C36-HSC11
C37	HSC11	1.6904	#NAME?	0.0227705	0.443563	0.0565124	0.0369157	C37-HSC11
C38	HSC11	#NAME?	#NAME?	0.395475	0.495791	0.515528	0.070332	C38-HSC11
C39	HSC11	#NAME?	1.84388	0.444387	0.0169662	0.0443898	0.0349399	C39-HSC11
C40	HSC11	#NAME?	#NAME?	0.395475	0.465058	0.495341	0.0688209	C40-HSC11
C41	HSC11	0.597286	#NAME?	0.140322	0.361499	0.201956	0.051573	C41-HSC11
C42	HSC11	#NAME?	1.45393	0.269472	0.0347888	0.0531517	0.0366221	C42-HSC11
C43	HSC11	#NAME?	#NAME?	0.478503	0.348852	0.465759	0.0671101	C43-HSC11
C44	HSC11	#NAME?	#NAME?	0.478503	0.348852	0.465759	0.0671101	C44-HSC11
C45	HSC11	#NAME?	1.24243	0.478503	0.0652552	0.139467	0.0451777	C45-HSC11
C46	HSC11	0.739305	#NAME?	0.119349	0.373906	0.183386	0.049646	C46-HSC11
C47	HSC11	1.50982	#NAME?	0.031683	0.295779	0.0531356	0.0366221	C47-HSC11
C48	HSC11	#NAME?	#NAME?	0.510563	0.295779	0.436488	0.0655516	C48-HSC11
C49	HSC11	2.27536	#NAME?	0.0169356	0.560963	0.0537375	0.0366221	C49-HSC11
C50	HSC11	1.64309	#NAME?	0.0248494	0.295779	0.0434606	0.0347332	C50-HSC11
C51	HSC11	1.07372	#NAME?	0.0803448	0.386078	0.138754	0.0451777	C51-HSC11
C52	HSC11	#NAME?	0.747665	0.299527	0.118048	0.153534	0.046729	C52-HSC11
C53	HSC11	0.552892	#NAME?	0.147484	0.2385	0.15292	0.046729	C53-HSC11
C54	HSC11	#NAME?	2.45393	0.420436	0.0051371	0.0154162	0.0284802	C54-HSC11
C55	HSC11	1.27536	#NAME?	0.0627309	0.386078	0.114329	0.0431702	C55-HSC11
C56	HSC11	#NAME?	#NAME?	0.467366	0.208183	0.323999	0.0581795	C56-HSC11
C57	HSC11	1.34936	#NAME?	0.0571968	0.348852	0.0980573	0.0422691	C57-HSC11
C58	HSC11	#NAME?	#NAME?	0.432535	0.2385	0.337484	0.0588532	C58-HSC11
C59	HSC11	0.896846	#NAME?	0.0992907	0.253231	0.117751	0.0431702	C59-HSC11
C60	HSC11	#NAME?	1.00142	0.269472	0.0875377	0.111976	0.0431702	C60-HSC11
C61	HSC11	2.07372	1.6144	0.0109908	0.0407907	0.00390489	0.0192373	C61-HSC11
C62	HSC11	#NAME?	1.53194	0.356045	0.0453415	0.0827558	0.0402659	C62-HSC11
C63	HSC11	#NAME?	1.84388	0.188694	0.0169662	0.0215909	0.0310132	C63-HSC11
C64	HSC11	1.78993	#NAME?	0.0324925	0.373906	0.0657329	0.0386663	C64-HSC11
C65	HSC11	1.07372	#NAME?	0.0803448	0.208183	0.0851501	0.0410927	C65-HSC11
C66	HSC11	#NAME?	#NAME?	0.269472	0.322822	0.29942	0.0563953	C66-HSC11
C67	HSC11	#NAME?	1.53194	0.284654	0.0453415	0.0690507	0.039632	C67-HSC11
C68	HSC11	#NAME?	#NAME?	0.36946	0.176691	0.243434	0.0534989	C68-HSC11
C69	HSC11	1.27536	#NAME?	0.0627309	0.16049	0.0563632	0.0369157	C69-HSC11
C70	HSC11	#NAME?	#NAME?	0.314096	0.192586	0.230183	0.0534989	C70-HSC11
C71	HSC11	#NAME?	2.00142	0.284654	0.0245501	0.0416747	0.0344574	C71-HSC11
C72	HSC11	1.59729	#NAME?	0.0417399	0.208183	0.0499268	0.0364686	C72-HSC11
C73	HSC11	#NAME?	#NAME?	0.299527	0.176691	0.208461	0.0519041	C73-HSC11
C74	HSC11	2.59729	#NAME?	0.0108198	0.295779	0.0215842	0.0310132	C74-HSC11
C75	HSC11	#NAME?	#NAME?	0.253974	0.208183	0.208312	0.0519041	C75-HSC11
C76	HSC11	#NAME?	#NAME?	0.342349	0.110003	0.161152	0.0475427	C76-HSC11
C77	HSC11	#NAME?	#NAME?	0.299527	0.16049	0.19397	0.0506271	C77-HSC11
C78	HSC11	#NAME?	#NAME?	0.299527	0.16049	0.19397	0.0506271	C78-HSC11
C1	HSC12	#NAME?	0.273018	0.587741	0.199767	0.368915	0.0611333	C1-HSC12
C2	HSC12	2.76748	#NAME?	6.51309e-05	0.619627	0.000448677	0.00589437	C2-HSC12
C3	HSC12	#NAME?	#NAME?	0.421602	0.702383	0.656503	0.0801875	C3-HSC12
C4	HSC12	0.0602578	#NAME?	0.24878	0.462909	0.364076	0.0605436	C4-HSC12
C5	HSC12	1.2529	1.49541	0.0498521	0.032288	0.0119623	0.0281177	C5-HSC12
C6	HSC12	#NAME?	#NAME?	0.51896	0.578872	0.661687	0.0805711	C6-HSC12
C7	HSC12	#NAME?	#NAME?	0.554641	0.484193	0.621622	0.0767998	C7-HSC12
C8	HSC12	0.475295	#NAME?	0.160752	0.533871	0.296554	0.0563953	C8-HSC12
C9	HSC12	#NAME?	0.343408	0.488427	0.18534	0.307979	0.0569856	C9-HSC12
C10	HSC12	0.416402	1.62094	0.171438	0.0256946	0.0283023	0.0310132	C10-HSC12
C11	HSC12	0.416402	#NAME?	0.171438	0.473656	0.285086	0.0559828	C11-HSC12
C12	HSC12	#NAME?	#NAME?	0.511498	0.484193	0.593324	0.0746293	C12-HSC12
C13	HSC12	#NAME?	#NAME?	0.6003	0.316019	0.505051	0.069355	C13-HSC12
C14	HSC12	#NAME?	0.577873	0.496233	0.14325	0.259025	0.0545854	C14-HSC12
C15	HSC12	0.972795	1.2059	0.0908743	0.0537708	0.0308883	0.0320357	C15-HSC12
C16	HSC12	0.505669	#NAME?	0.15546	0.462909	0.261343	0.0546052	C16-HSC12
C17	HSC12	1.38783	0.910448	0.0394049	0.0975557	0.0252224	0.0310132	C17-HSC12
C18	HSC12	0.66794	#NAME?	0.129595	0.494525	0.24017	0.0534989	C18-HSC12
C19	HSC12	1.60083	#NAME?	0.0269144	0.473656	0.0683604	0.0394272	C19-HSC12
C20	HSC12	#NAME?	1.89275	0.403612	0.00774044	0.021146	0.0310132	C20-HSC12
C21	HSC12	#NAME?	1.71114	0.472462	0.0217503	0.0573199	0.0369461	C21-HSC12
C22	HSC12	#NAME?	#NAME?	0.403612	0.524324	0.540263	0.0712128	C22-HSC12
C23	HSC12	#NAME?	0.964896	0.488427	0.0914363	0.183493	0.049646	C23-HSC12
C24	HSC12	#NAME?	0.71114	0.447601	0.123116	0.214833	0.052481	C24-HSC12
C25	HSC12	#NAME?	0.495411	0.394413	0.157044	0.234232	0.0534989	C25-HSC12
C26	HSC12	#NAME?	#NAME?	0.346312	0.552408	0.507703	0.0695575	C26-HSC12
C27	HSC12	#NAME?	#NAME?	0.456012	0.405881	0.497315	0.0688524	C27-HSC12
C28	HSC12	#NAME?	#NAME?	0.464299	0.381453	0.483681	0.0681621	C28-HSC12
C29	HSC12	0.600826	#NAME?	0.139813	0.329624	0.187903	0.0501485	C29-HSC12
C30	HSC12	0.702706	1.2059	0.124558	0.0682464	0.0490284	0.0362304	C30-HSC12
C31	HSC12	#NAME?	1.2059	0.456012	0.0682464	0.139108	0.0451777	C31-HSC12
C32	HSC12	1.4753	0.417408	0.0490486	0.171087	0.0485078	0.0360712	C32-HSC12
C33	HSC12	2.10606	0.71114	0.0104363	0.123116	0.00983841	0.0252879	C33-HSC12
C34	HSC12	#NAME?	#NAME?	0.412674	0.41774	0.475451	0.0674849	C34-HSC12
C35	HSC12	#NAME?	#NAME?	0.447601	0.356047	0.452052	0.0660671	C35-HSC12
C36	HSC12	1.30537	0.620942	0.060661	0.136458	0.0479626	0.035925	C36-HSC12
C37	HSC12	#NAME?	0.758445	0.365983	0.116577	0.177247	0.0489717	C37-HSC12
C38	HSC12	#NAME?	1.53605	0.305174	0.0300001	0.0521248	0.0366221	C38-HSC12
C39	HSC12	#NAME?	#NAME?	0.346312	0.440769	0.43956	0.0655516	C39-HSC12
C40	HSC12	#NAME?	#NAME?	0.305174	0.473656	0.424123	0.0646947	C40-HSC12
C41	HSC12	1.06026	#NAME?	0.0818417	0.368874	0.13586	0.0449955	C41-HSC12
C42	HSC12	#NAME?	#NAME?	0.203189	0.533871	0.349428	0.0597268	C42-HSC12
C43	HSC12	#NAME?	1.2059	0.375601	0.0682464	0.119551	0.0431702	C43-HSC12
C44	HSC12	#NAME?	1.2059	0.375601	0.0682464	0.119551	0.0431702	C44-HSC12
C45	HSC12	#NAME?	#NAME?	0.375601	0.356047	0.402789	0.063583	C45-HSC12
C46	HSC12	2.20228	#NAME?	0.00865995	0.381453	0.0221749	0.0310132	C46-HSC12
C47	HSC12	#NAME?	#NAME?	0.403612	0.302145	0.378549	0.0617348	C47-HSC12
C48	HSC12	1.97279	#NAME?	0.0134718	0.302145	0.0264742	0.0310132	C48-HSC12
C49	HSC12	#NAME?	0.273018	0.140385	0.199767	0.128274	0.0442532	C49-HSC12
C50	HSC12	#NAME?	1.49541	0.375601	0.0474798	0.0896432	0.0414788	C50-HSC12
C51	HSC12	#NAME?	1.02148	0.294502	0.0854385	0.117818	0.0431702	C51-HSC12
C52	HSC12	#NAME?	0.71114	0.227041	0.123116	0.127945	0.0442532	C52-HSC12
C53	HSC12	1.01586	#NAME?	0.0863212	0.243854	0.10232	0.0428418	C53-HSC12
C54	HSC12	#NAME?	1.41741	0.326048	0.0524162	0.0866346	0.0414706	C54-HSC12
C55	HSC12	1.73833	1.02148	0.0350494	0.0854385	0.0203958	0.0310132	C55-HSC12
C56	HSC12	2.15337	#NAME?	0.00952371	0.212955	0.0146038	0.0281177	C56-HSC12
C57	HSC12	#NAME?	#NAME?	0.250197	0.356047	0.304499	0.0565188	C57-HSC12
C58	HSC12	1.30537	#NAME?	0.060661	0.243854	0.0771225	0.0402334	C58-HSC12
C59	HSC12	#NAME?	#NAME?	0.326048	0.258857	0.293053	0.0563953	C59-HSC12
C60	HSC12	#NAME?	0.964896	0.203189	0.0914363	0.0926293	0.0414788	C60-HSC12
C61	HSC12	1.5367	#NAME?	0.0453821	0.287997	0.0697599	0.0396915	C61-HSC12
C62	HSC12	#NAME?	#NAME?	0.272678	0.302145	0.288055	0.0560002	C62-HSC12
C63	HSC12	#NAME?	0.807355	0.140385	0.110132	0.0799243	0.0402334	C63-HSC12
C64	HSC12	#NAME?	1.08037	0.190997	0.0795693	0.0788236	0.0402334	C64-HSC12
C65	HSC12	#NAME?	#NAME?	0.294502	0.212955	0.236384	0.0534989	C65-HSC12
C66	HSC12	#NAME?	#NAME?	0.203189	0.329624	0.248041	0.0538111	C66-HSC12
C67	HSC12	#NAME?	#NAME?	0.215203	0.302145	0.242731	0.0534989	C67-HSC12
C68	HSC12	1.60083	#NAME?	0.0418241	0.180826	0.0445037	0.0349399	C68-HSC12
C69	HSC12	#NAME?	#NAME?	0.261521	0.164285	0.178188	0.0489717	C69-HSC12
C70	HSC12	#NAME?	2.2059	0.238705	0.0186131	0.0285083	0.0310132	C70-HSC12
C71	HSC12	#NAME?	#NAME?	0.215203	0.228556	0.197341	0.051056	C71-HSC12
C72	HSC12	#NAME?	2.08037	0.215203	0.0220598	0.0301464	0.0319153	C72-HSC12
C73	HSC12	#NAME?	#NAME?	0.227041	0.180826	0.172137	0.0486903	C73-HSC12
C74	HSC12	#NAME?	1.49541	0.113937	0.0474798	0.0336459	0.0326888	C74-HSC12
C75	HSC12	#NAME?	#NAME?	0.190997	0.212955	0.170918	0.048578	C75-HSC12
C76	HSC12	#NAME?	#NAME?	0.261521	0.112685	0.133332	0.0447855	C76-HSC12
C77	HSC12	#NAME?	#NAME?	0.227041	0.164285	0.159969	0.0475224	C77-HSC12
C78	HSC12	1.97279	#NAME?	0.0258026	0.164285	0.0273984	0.0310132	C78-HSC12
C1	HSC13	#NAME?	#NAME?	0.61655	0.501163	0.671885	0.0812272	C1-HSC13
C2	HSC13	0.333073	#NAME?	0.187557	0.548887	0.337002	0.0588532	C2-HSC13
C3	HSC13	0.777858	0.0359793	0.114239	0.254841	0.132073	0.0446159	C3-HSC13
C4	HSC13	-0.052217	#NAME?	0.277982	0.400648	0.355822	0.0600532	C4-HSC13
C5	HSC13	#NAME?	#NAME?	0.603512	0.448559	0.624449	0.0770685	C5-HSC13
C6	HSC13	0.362821	#NAME?	0.181673	0.509443	0.312825	0.0573439	C6-HSC13
C7	HSC13	#NAME?	1.89848	0.583139	0.0153263	0.0510995	0.0364686	C7-HSC13
C8	HSC13	#NAME?	0.694942	0.546896	0.125439	0.252416	0.0541641	C8-HSC13
C9	HSC13	#NAME?	#NAME?	0.515705	0.484193	0.596159	0.0749062	C9-HSC13
C10	HSC13	#NAME?	#NAME?	0.561748	0.420278	0.576896	0.0737513	C10-HSC13
C11	HSC13	0.303927	#NAME?	0.193468	0.410542	0.280609	0.0559225	C11-HSC13
C12	HSC13	0.393194	0.898476	0.175821	0.0989967	0.0879152	0.0414788	C12-HSC13
C13	HSC13	0.0408924	#NAME?	0.253648	0.268608	0.251155	0.0541538	C13-HSC13
C14	HSC13	#NAME?	#NAME?	0.523694	0.429858	0.560792	0.072703	C14-HSC13
C15	HSC13	#NAME?	0.483438	0.428286	0.159116	0.251197	0.0541538	C15-HSC13
C16	HSC13	0.393194	0.988674	0.175821	0.0889358	0.0806564	0.0402334	C16-HSC13
C17	HSC13	#NAME?	#NAME?	0.568994	0.359436	0.529106	0.0710896	C17-HSC13
C18	HSC13	#NAME?	0.855407	0.499335	0.104145	0.205748	0.051869	C18-HSC13
C19	HSC13	0.488351	0.94287	0.158472	0.0939257	0.0775106	0.0402334	C19-HSC13
C20	HSC13	#NAME?	0.585318	0.428286	0.14205	0.231157	0.0534989	C20-HSC13
C21	HSC13	#NAME?	#NAME?	0.499335	0.400648	0.52198	0.0704523	C21-HSC13
C22	HSC13	#NAME?	0.733417	0.428286	0.120017	0.203966	0.0516128	C22-HSC13
C23	HSC13	#NAME?	#NAME?	0.515705	0.348711	0.488376	0.068272	C23-HSC13
C24	HSC13	0.662381	0.988674	0.130421	0.0889358	0.0632945	0.0380421	C24-HSC13
C25	HSC13	#NAME?	1.77294	0.418742	0.0194044	0.0472311	0.0358716	C25-HSC13
C26	HSC13	#NAME?	#NAME?	0.368641	0.484193	0.486074	0.0681742	C26-HSC13
C27	HSC13	0.625855	1.24243	0.135932	0.0653404	0.0508374	0.0364686	C27-HSC13
C28	HSC13	#NAME?	#NAME?	0.490949	0.326736	0.453965	0.0661831	C28-HSC13
C29	HSC13	2.48835	1.62094	0.000589866	0.0405707	0.000278568	0.00498535	C29-HSC13
C30	HSC13	#NAME?	1.48344	0.490949	0.0483429	0.112519	0.0431702	C30-HSC13
C31	HSC13	1.62585	1.48344	0.0257234	0.0483429	0.0095626	0.0252879	C31-HSC13
C32	HSC13	#NAME?	#NAME?	0.32555	0.466665	0.438203	0.0655516	C32-HSC13
C33	HSC13	#NAME?	0.988674	0.399185	0.0889358	0.154013	0.046729	C33-HSC13
C34	HSC13	0.8185	1.18798	0.108972	0.0698653	0.0447503	0.0349399	C34-HSC13
C35	HSC13	#NAME?	#NAME?	0.473763	0.304044	0.42315	0.0646396	C35-HSC13
C36	HSC13	1.1929	0.898476	0.0696442	0.0989967	0.0412089	0.0343121	C36-HSC13
C37	HSC13	1.04089	#NAME?	0.0837505	0.390593	0.144589	0.0455878	C37-HSC13
C38	HSC13	1.36282	#NAME?	0.0564432	0.439284	0.116463	0.0431702	C38-HSC13
C39	HSC13	1.14043	#NAME?	0.0742514	0.380374	0.128984	0.0443327	C39-HSC13
C40	HSC13	#NAME?	#NAME?	0.32555	0.410542	0.402629	0.063583	C40-HSC13
C41	HSC13	#NAME?	2.41931	0.409042	0.00555636	0.0161067	0.0285694	C41-HSC13
C42	HSC13	#NAME?	#NAME?	0.217848	0.466665	0.334072	0.0588532	C42-HSC13
C43	HSC13	0.993587	#NAME?	0.0886342	0.304044	0.124336	0.0440146	C43-HSC13
C44	HSC13	1.99359	#NAME?	0.0129374	0.304044	0.0257184	0.0310132	C44-HSC13
C45	HSC13	0.993587	#NAME?	0.0886342	0.304044	0.124336	0.0440146	C45-HSC13
C46	HSC13	#NAME?	#NAME?	0.378986	0.326736	0.382489	0.062035	C46-HSC13
C47	HSC13	0.86032	1.77294	0.103775	0.0333355	0.0230625	0.0310132	C47-HSC13
C48	HSC13	#NAME?	1.77294	0.428286	0.0333355	0.074942	0.0402334	C48-HSC13
C49	HSC13	#NAME?	0.550552	0.150949	0.147692	0.107088	0.0431702	C49-HSC13
C50	HSC13	#NAME?	#NAME?	0.399185	0.256412	0.335655	0.0588532	C50-HSC13
C51	HSC13	#NAME?	#NAME?	0.314337	0.337812	0.344317	0.0594133	C51-HSC13
C52	HSC13	#NAME?	#NAME?	0.243144	0.400648	0.324272	0.0581795	C52-HSC13
C53	HSC13	#NAME?	#NAME?	0.418742	0.205626	0.297248	0.0563953	C53-HSC13
C54	HSC13	#NAME?	#NAME?	0.347442	0.268608	0.314663	0.0575024	C54-HSC13
C55	HSC13	2.62585	2.29901	0.00371132	0.00705799	0.000302545	0.00498535	C55-HSC13
C56	HSC13	#NAME?	#NAME?	0.389167	0.178987	0.255232	0.0542757	C56-HSC13
C57	HSC13	#NAME?	#NAME?	0.267641	0.304044	0.285518	0.0559828	C57-HSC13
C58	HSC13	1.1929	#NAME?	0.0696442	0.205626	0.0751268	0.0402334	C58-HSC13
C59	HSC13	1.24734	#NAME?	0.0651375	0.218629	0.0747882	0.0402334	C59-HSC13
C60	HSC13	3.04089	#NAME?	0.00156694	0.348711	0.0046511	0.0203675	C60-HSC13
C61	HSC13	#NAME?	#NAME?	0.314337	0.244019	0.273665	0.0551223	C61-HSC13
C62	HSC13	1.55547	#NAME?	0.044268	0.256412	0.0621852	0.0380421	C62-HSC13
C63	HSC13	#NAME?	#NAME?	0.150949	0.380374	0.221482	0.0531174	C63-HSC13
C64	HSC13	#NAME?	#NAME?	0.204893	0.326736	0.247959	0.0538111	C64-HSC13
C65	HSC13	#NAME?	#NAME?	0.314337	0.178987	0.21817	0.0527447	C65-HSC13
C66	HSC13	#NAME?	1.62094	0.217848	0.0405707	0.0506314	0.0364686	C66-HSC13
C67	HSC13	1.94778	#NAME?	0.0266131	0.256412	0.040857	0.0343121	C67-HSC13
C68	HSC13	2.48835	#NAME?	0.00490223	0.151483	0.00609332	0.0206104	C68-HSC13
C69	HSC13	#NAME?	#NAME?	0.279598	0.137398	0.163625	0.0477997	C69-HSC13
C70	HSC13	#NAME?	#NAME?	0.25549	0.165345	0.175916	0.048825	C70-HSC13
C71	HSC13	#NAME?	#NAME?	0.230597	0.192413	0.182591	0.0496289	C71-HSC13
C72	HSC13	1.94778	#NAME?	0.0266131	0.178987	0.0302323	0.0319153	C72-HSC13
C73	HSC13	#NAME?	#NAME?	0.243144	0.151483	0.158429	0.0473026	C73-HSC13
C74	HSC13	#NAME?	2.77294	0.122656	0.00270609	0.00299078	0.0168388	C74-HSC13
C75	HSC13	2.14043	#NAME?	0.0205971	0.178987	0.0243429	0.0310132	C75-HSC13
C76	HSC13	#NAME?	#NAME?	0.279598	0.0937687	0.121684	0.0434662	C76-HSC13
C77	HSC13	1.86032	2.77294	0.0298562	0.00859283	0.00237775	0.0156185	C77-HSC13
C78	HSC13	#NAME?	2.77294	0.243144	0.00859283	0.0149822	0.0281177	C78-HSC13

## Sheet: HSC_Clonal_Output
This supplementary data contains the statistics on HSC clonal specific differentiation biases , related to Fig 4e
Differentiation trajectory	Clone	Log2FC.T1	Log2FC.T2	pvalue.T1	pvalue.T2	Pvalue.combine (Fisher's Method)	FDR (qvalue)	tag
Lym	70	0.490919	0.780938	0.0143928	1.69423e-07	5.0798e-08	1.5849e-05	***
Lym	48	0.293974	0.561748	0.0124157	1.6869e-06	3.91263e-07	6.1037e-05	***
Lym	17	0.238057	0.454494	0.0439178	3.97562e-06	2.89152e-06	0.000300718	***
Lym	4	0.304847	0.581563	0.0322945	1.14894e-05	5.86507e-06	0.000457476	***
Lym	2	0.229508	0.284286	0.00728882	0.000185161	1.95905e-05	0.00120373	***
Lym	35	0.410749	0.666902	0.0361423	4.46758e-05	2.31487e-05	0.00120373	***
Lym	53	0.315348	0.607239	0.141629	0.000117476	0.000199719	0.00778905	***
Lym	69	0.520666	0.52543	0.0154724	0.00383282	0.000636487	0.0220649	**
Lym	59	0.67267	0.374121	0.00201612	0.0338683	0.000723239	0.0225651	**
Lym	18	0.298274	0.46063	0.087569	0.00120937	0.00107524	0.0261998	**
Lym	7	0.289812	0.369921	0.0129203	0.0110194	0.00140338	0.0273659	**
Lym	32	0.377346	0.203959	0.00942725	0.0370292	0.00312786	0.046471	**
Lym	41	0.418568	0.390929	0.0183183	0.018866	0.00310006	0.046471	**
Lym	66	0.227885	0.348585	0.0682194	0.00643615	0.00383346	0.0543654	*
Lym	62	0.319033	0.436732	0.0677338	0.00975333	0.00549797	0.0714736	*
Lym	77	0.168506	0.51851	0.310739	0.0029065	0.007234	0.086808	*
Lym	29	0.233785	0.44451	0.112492	0.0171625	0.013997	0.150588	*
Lym	44	0.244693	0.309483	0.093597	0.0236524	0.0157468	0.163767	*
Lym	51	0.357168	0.45565	0.198846	0.0226091	0.0287936	0.268187
Lym	22	0.221653	0.17042	0.0490794	0.11794	0.0356098	0.300277
Lym	60	-0.176264	0.417916	0.814566	0.00771073	0.0381266	0.310118
Lym	50	0.0352397	0.51851	0.528402	0.0139788	0.0436397	0.316954
Lym	73	0.400524	-0.0664521	0.011358	0.687762	0.0457145	0.316954
Lym	36	0.185135	0.13417	0.0695412	0.159466	0.0610115	0.380711
Lym	43	0.347184	0.296953	0.106475	0.104069	0.0609723	0.380711
Lym	74	0.329983	-0.0960585	0.0196266	0.732725	0.0753825	0.443761
Lym	78	0.350741	0.144001	0.0488333	0.335283	0.0837007	0.473031
Lym	65	-0.227795	0.434242	0.81636	0.0235976	0.0953479	0.497305
Lym	26	0.064987	0.219277	0.367284	0.0732662	0.124195	0.582082
Lym	10	0.127032	0.120446	0.16697	0.176682	0.133441	0.603388
Lym	15	0.25388	0.0965865	0.104108	0.345425	0.155545	0.674028
Lym	75	0.170169	0.103473	0.231903	0.321565	0.26816	0.931832
Lym	30	-0.627725	0.355505	0.959966	0.0829843	0.281204	0.953649
Lym	68	-0.187153	0.333479	0.792751	0.112009	0.303806	0.967219
Lym	1	0.0117807	-0.131941	0.499991	0.861497	0.793532	1
Lym	11	-0.370017	-0.040917	0.989251	0.638492	0.921833	1
Lym	12	0.139576	-0.458982	0.219141	0.995662	0.55036	1
Lym	13	-0.2211	-0.275163	0.952201	0.967953	0.99685	1
Lym	14	-0.155703	-0.255588	0.882996	0.977278	0.990145	1
Lym	16	-0.00782906	-0.0787603	0.565021	0.717392	0.771375	1
Lym	19	0.120487	-0.103254	0.206519	0.786856	0.457777	1
Lym	20	-0.0725636	0.0539857	0.733727	0.340462	0.596305	1
Lym	21	-0.275548	-0.226609	0.978408	0.946199	0.997174	1
Lym	23	-0.121265	-0.319922	0.888787	0.996528	0.993204	1
Lym	24	-0.400859	-0.268135	0.998042	0.983239	0.999824	1
Lym	25	0.164523	-0.0664521	0.206609	0.697818	0.423403	1
Lym	27	-0.222148	-0.46945	0.964677	0.999692	0.999358	1
Lym	28	0.0147756	-0.140453	0.485459	0.878433	0.78989	1
Lym	3	-0.0743848	-0.181095	0.710091	0.921666	0.931918	1
Lym	31	-0.492007	-0.403487	0.983602	0.951718	0.997914	1
Lym	33	-0.636138	0.136388	0.999637	0.17982	0.488243	1
Lym	34	-0.14061	-0.51538	0.90338	0.999955	0.99517	1
Lym	37	-0.125225	-0.25593	0.794357	0.982168	0.973848	1
Lym	38	-0.236062	-0.124333	0.912201	0.89643	0.982275	1
Lym	39	-0.195373	-0.301125	0.957134	0.993422	0.998771	1
Lym	40	-0.222558	0.0385175	0.879162	0.439106	0.753484	1
Lym	42	-0.2211	-0.267283	0.918676	0.947183	0.991179	1
Lym	45	0.148896	-0.251484	0.241702	0.918642	0.556184	1
Lym	46	0.0352397	-0.313289	0.480871	0.963173	0.819647	1
Lym	47	-0.468803	-0.505849	0.999759	0.999971	1	1
Lym	49	0.0737138	-0.187758	0.441252	0.952612	0.784647	1
Lym	5	-0.236357	-0.242124	0.977218	0.969334	0.998584	1
Lym	52	-0.036551	-0.371066	0.635122	0.997256	0.922635	1
Lym	54	0.0841493	0.153995	0.447852	0.276628	0.382614	1
Lym	55	-0.47721	-0.349039	0.997689	0.98885	0.999909	1
Lym	56	0.0966402	0.0317283	0.377616	0.479448	0.490456	1
Lym	57	0.122703	0.0317283	0.284889	0.438818	0.38496	1
Lym	58	-0.479334	-0.140453	0.988831	0.826874	0.982258	1
Lym	6	-0.0559082	0.134933	0.679896	0.187214	0.389663	1
Lym	61	0.128349	-0.403487	0.322612	0.981418	0.680747	1
Lym	63	-0.254267	-0.212188	0.884648	0.932992	0.983778	1
Lym	64	-0.0662984	-0.131941	0.706313	0.861497	0.910771	1
Lym	67	0.0737138	0.0611812	0.441252	0.446329	0.516945	1
Lym	71	-0.303562	-0.0968257	0.914736	0.760422	0.948084	1
Lym	72	0.0352397	-0.0595327	0.519456	0.652943	0.705905	1
Lym	76	-0.32733	0.157629	0.8593	0.250123	0.545373	1
Lym	8	-0.0743848	-0.409486	0.759849	0.99978	0.968485	1
Lym	9	-0.291121	-0.336059	0.990965	0.997137	0.999929	1
Ery	38	0.622235	0.464389	0.0742471	0.00170037	0.00125961	0.0261998	**
Ery	8	0.152958	0.55249	0.331531	0.000337881	0.00113103	0.0261998	**
Ery	14	0.591647	0.47091	0.0322153	0.00836368	0.002484	0.043056	**
Ery	47	0.765676	0.184701	0.00181976	0.175767	0.00289392	0.046471	**
Ery	13	0.209776	0.626333	0.29187	0.00219781	0.00535744	0.0714736	*
Ery	21	0.624814	0.377032	0.0203479	0.052463	0.00837188	0.0932867	*
Ery	55	0.358056	0.502717	0.188765	0.0139642	0.0182896	0.184076	*
Ery	49	#NAME?	0.460971	1	0.0045758	0.0292255	0.268187
Ery	40	0.591647	0.445692	0.12059	0.0440282	0.0331213	0.29085
Ery	34	0.235818	0.337005	0.215344	0.0401525	0.0497229	0.337251
Ery	63	0.761572	0.249543	0.0766809	0.161265	0.0666871	0.400123
Ery	9	0.161782	0.308712	0.320875	0.0529023	0.0861654	0.473031
Ery	39	-0.160426	0.371127	0.730699	0.0245796	0.0901532	0.484962
Ery	52	-0.313494	0.379762	0.810025	0.0310174	0.117682	0.573701
Ery	33	0.712276	-0.536811	0.0269971	0.974638	0.122029	0.582082
Ery	42	0.0842451	0.35786	0.466835	0.100181	0.189997	0.750369
Ery	64	0.271468	0.200155	0.257762	0.189773	0.196528	0.766458
Ery	77	0.904237	-1.19533	0.0721825	0.993931	0.260766	0.930224
Ery	23	0.010051	0.191304	0.516122	0.166864	0.297293	0.967219
Ery	1	0.00377254	-0.0852476	0.53673	0.675338	0.730314	1
Ery	10	-0.239599	-0.0408535	0.783014	0.602573	0.826234	1
Ery	11	0.136808	-0.243796	0.402405	0.826583	0.698754	1
Ery	12	-0.463495	0.288151	0.86295	0.153877	0.400887	1
Ery	15	-0.730281	-0.113212	0.91149	0.670558	0.912116	1
Ery	16	-0.0363846	0.272987	0.585795	0.173459	0.333956	1
Ery	17	0.323158	-0.315134	0.205497	0.930061	0.507403	1
Ery	18	0.144188	-0.459662	0.46362	0.927318	0.792842	1
Ery	19	-0.624487	0.156433	0.945495	0.283822	0.621358	1
Ery	2	-0.0428979	-0.189604	0.594876	0.891094	0.866543	1
Ery	20	0.255219	-0.0874924	0.247115	0.688974	0.471686	1
Ery	22	-0.347471	0.14019	0.840861	0.310952	0.612212	1
Ery	24	0.264482	-0.030143	0.223675	0.585055	0.396984	1
Ery	25	-0.363959	-0.269331	0.79951	0.848677	0.94168	1
Ery	26	-0.0744526	-0.804107	0.619049	0.994463	0.914273	1
Ery	27	-0.20631	-0.12379	0.764235	0.736868	0.88651	1
Ery	28	-0.639237	-0.277598	0.963135	0.897578	0.990373	1
Ery	29	0.120341	-0.328224	0.458062	0.81365	0.74055	1
Ery	3	-0.136549	0.105065	0.66918	0.344392	0.568701	1
Ery	30	0.803151	-0.647842	0.189244	0.915432	0.476944	1
Ery	31	0.436368	-0.0994057	0.234018	0.648028	0.43769	1
Ery	32	-0.291314	0.0601311	0.768019	0.412244	0.680739	1
Ery	35	-0.158375	-1.59126	0.667735	0.999036	0.937149	1
Ery	36	-0.140063	-0.053602	0.694197	0.621606	0.794184	1
Ery	37	-0.611887	0.134566	0.908744	0.272101	0.592774	1
Ery	4	0.0311787	-1.11436	0.525751	0.998766	0.863353	1
Ery	41	-1.47248	-0.36244	0.980257	0.853566	0.985878	1
Ery	43	-1.8069	-0.461976	0.975975	0.874098	0.988639	1
Ery	44	0.221003	-0.583841	0.365906	0.966943	0.721418	1
Ery	45	-0.879659	0.223709	0.946317	0.262692	0.594615	1
Ery	46	-0.434349	-0.136064	0.821266	0.707577	0.896544	1
Ery	48	0.331186	-0.413721	0.190339	0.939251	0.486561	1
Ery	5	0.10963	-0.178357	0.385991	0.802017	0.672564	1
Ery	50	-1.64936	-0.932296	0.964667	0.962353	0.99737	1
Ery	51	-0.948922	0.059292	0.872187	0.505475	0.801944	1
Ery	53	-0.171314	-1.42853	0.673295	0.998812	0.939315	1
Ery	54	#NAME?	-0.604934	1	0.928877	0.997409	1
Ery	56	-0.150556	-0.66419	0.66561	0.962476	0.925906	1
Ery	57	0.373006	-0.0267604	0.23925	0.577024	0.411415	1
Ery	58	0.314113	-0.0062963	0.295593	0.547764	0.456712	1
Ery	59	#NAME?	-0.0322915	1	0.586119	0.899243	1
Ery	6	-0.756277	-0.202217	0.959204	0.799831	0.970514	1
Ery	60	0.176609	-0.704268	0.441371	0.970355	0.791457	1
Ery	61	-0.855812	-0.323778	0.92074	0.853091	0.975141	1
Ery	62	-0.472484	-0.179133	0.821771	0.725405	0.904499	1
Ery	65	0.0510783	-0.917029	0.566418	0.972177	0.879204	1
Ery	66	-0.286791	-0.816819	0.783229	0.995088	0.973646	1
Ery	67	-0.158375	-0.520869	0.667735	0.899238	0.906727	1
Ery	68	-1.75628	-0.532365	0.972679	0.875693	0.988427	1
Ery	69	0.144188	-0.577453	0.497358	0.919974	0.815299	1
Ery	7	-0.459884	-0.788705	0.893774	0.986539	0.992714	1
Ery	70	-0.493242	-0.921407	0.811129	0.986677	0.978587	1
Ery	71	-0.0532584	-0.610368	0.604822	0.979663	0.902629	1
Ery	72	-0.27085	-0.799845	0.718907	0.964292	0.947227	1
Ery	73	-0.831565	-0.254224	0.936415	0.819615	0.970593	1
Ery	74	-1.59278	0.0811665	0.995879	0.44139	0.800879	1
Ery	75	0.186008	-0.0254051	0.419711	0.57597	0.584986	1
Ery	76	-0.118847	-0.293177	0.657083	0.808643	0.867338	1
Ery	78	-0.440775	-0.96977	0.808192	0.967715	0.974319	1
MK	10	1.00927	0.0494085	0.0101437	0.531675	0.0335596	0.29085
MK	27	0.627518	0.814469	0.0903243	0.0731189	0.0397587	0.310118
MK	24	0.776381	0.61266	0.0489566	0.155751	0.0448072	0.316954
MK	9	0.951215	-0.578999	0.00914023	0.850451	0.0455288	0.316954
MK	1	0.515672	0.897405	0.179606	0.0549689	0.0554648	0.360521
MK	72	1.39305	1.01288	0.0635786	0.185917	0.0642781	0.393231
MK	5	-0.100937	1.04941	0.629922	0.024248	0.0791452	0.457284
MK	11	1.00716	-0.0940325	0.0272963	0.624161	0.0864192	0.473031
MK	61	-0.19191	1.37347	0.673337	0.0287181	0.0956356	0.497305
MK	25	0.621871	0.880432	0.224574	0.10928	0.115526	0.572131
MK	50	1.5995	-0.119568	0.0406245	0.667874	0.124998	0.582082
MK	68	1.49259	-0.0415651	0.0513996	0.648037	0.146623	0.65352
MK	28	-0.0424493	0.847074	0.585507	0.0654655	0.163346	0.698136
MK	53	1.49259	-0.937729	0.0513996	0.856788	0.181557	0.73566
MK	39	0.425474	0.263289	0.185535	0.366378	0.250736	0.912622
MK	47	-0.178104	0.675501	0.682975	0.0999761	0.251556	0.912622
MK	43	1.02692	0.543397	0.180688	0.400441	0.262371	0.930224
MK	8	0.264319	0.385396	0.322235	0.254612	0.287197	0.9635
MK	46	0.492588	0.589201	0.316664	0.275745	0.300218	0.967219
MK	6	0.685233	-0.263958	0.125291	0.701768	0.301694	0.967219
MK	78	-1.19191	1.42792	0.904113	0.0999701	0.30764	0.969531
MK	12	-1.02199	-0.599561	0.918282	0.809651	0.96386	1
MK	13	-0.126322	0.117133	0.643865	0.505443	0.690768	1
MK	14	-0.0339578	-0.00914363	0.581671	0.56768	0.696083	1
MK	15	-1.48142	-1.00092	0.943051	0.868723	0.982581	1
MK	16	-0.202557	0.0268219	0.677362	0.567445	0.751881	1
MK	17	-0.427978	-2.4566	0.791872	0.996187	0.975949	1
MK	18	0.393052	-0.347374	0.401801	0.726175	0.651179	1
MK	19	-0.223619	-0.352767	0.699477	0.740296	0.858612	1
MK	2	-0.0350414	-0.523717	0.575833	0.877416	0.850182	1
MK	20	-0.665841	-0.522692	0.883525	0.828711	0.960424	1
MK	21	0.0960706	-0.980165	0.483423	0.907562	0.800192	1
MK	22	-0.558038	-1.90506	0.845649	0.977626	0.984037	1
MK	23	0.143438	0.360176	0.404084	0.287003	0.365826	1
MK	26	-1.28502	#NAME?	0.95874	1	0.999137	1
MK	29	#NAME?	#NAME?	1	1	1	1
MK	3	0.264319	0.373472	0.40376	0.318744	0.392562	1
MK	30	0.0520154	-0.157042	0.628399	0.67737	0.789221	1
MK	31	0.270196	0.543397	0.456264	0.400441	0.493285	1
MK	32	-0.849804	0.135894	0.881303	0.465468	0.77575	1
MK	33	-0.541359	0.105992	0.818186	0.511482	0.783036	1
MK	34	-0.893829	0.647233	0.957914	0.124632	0.373129	1
MK	35	#NAME?	-0.778531	1	0.824547	0.983619	1
MK	36	-0.476161	-0.562802	0.829989	0.822658	0.943324	1
MK	37	0.0520154	0.105992	0.542904	0.485307	0.614898	1
MK	38	-0.244378	-0.932336	0.696287	0.948216	0.934336	1
MK	4	0.110118	-1.47155	0.510945	0.940012	0.832522	1
MK	40	#NAME?	0.400439	1	0.359688	0.727475	1
MK	41	0.361343	0.12836	0.415586	0.549488	0.565609	1
MK	42	-0.126322	-0.529852	0.64088	0.787802	0.849937	1
MK	44	-1.70006	-1.47155	0.964368	0.940012	0.995488	1
MK	45	0.369206	#NAME?	0.374975	1	0.742786	1
MK	48	-0.92245	-1.84892	0.927614	0.974133	0.995199	1
MK	49	#NAME?	-0.0482288	1	0.58921	0.900886	1
MK	51	1.29994	-0.297905	0.193742	0.712713	0.411473	1
MK	52	-0.0646295	-0.331072	0.604103	0.743488	0.808644	1
MK	54	0.441962	0.400439	0.436994	0.449753	0.516288	1
MK	55	-0.29997	0.105992	0.731453	0.511482	0.741952	1
MK	56	-0.223619	0.563575	0.685053	0.331507	0.563745	1
MK	57	0.621871	-0.436425	0.224574	0.774756	0.478257	1
MK	58	0.393052	0.414114	0.36331	0.353189	0.391784	1
MK	59	#NAME?	-0.678995	1	0.802962	0.97917	1
MK	60	-1.15949	-1.06146	0.898984	0.879664	0.97641	1
MK	62	#NAME?	#NAME?	1	1	1	1
MK	63	-1.15949	-0.352767	0.898984	0.740296	0.936509	1
MK	64	-0.386558	-0.687557	0.77306	0.864231	0.937557	1
MK	65	0.71498	-0.426229	0.34603	0.744185	0.606873	1
MK	66	-2.20785	-0.70453	0.991272	0.840445	0.985227	1
MK	67	0.0904895	-0.515496	0.566656	0.765504	0.796079	1
MK	69	0.393052	-0.57208	0.454372	0.778721	0.721437	1
MK	7	-0.532947	-1.2979	0.835938	0.917466	0.970446	1
MK	70	#NAME?	-0.916034	1	0.852573	0.988555	1
MK	71	-1.12632	0.617398	0.893582	0.228043	0.527927	1
MK	73	#NAME?	0.143467	1	0.512826	0.855301	1
MK	74	-0.928876	0.806432	0.899335	0.195925	0.482112	1
MK	75	-1.37248	-0.119568	0.929855	0.64296	0.905398	1
MK	76	#NAME?	-0.802377	1	0.829563	0.984572	1
MK	77	0.930709	0.29547	0.206933	0.487498	0.33228	1
Mye	34	0.440141	0.849699	0.018797	0.000689864	0.00015889	0.00708196	***
Mye	42	0.655107	0.885608	0.0129967	0.00970858	0.001259	0.0261998	**
Mye	47	0.165204	0.851495	0.270012	0.000397999	0.00108951	0.0261998	**
Mye	49	1.28696	-0.305194	0.00027297	0.843571	0.00215907	0.0396252	**
Mye	39	0.463243	0.484371	0.0153433	0.0513146	0.00641429	0.0800503	*
Mye	52	0.269341	0.751813	0.198657	0.00521506	0.00815585	0.0932867	*
Mye	33	0.392073	0.681917	0.116568	0.0269545	0.0212492	0.20718
Mye	23	0.339905	0.332029	0.0463271	0.138301	0.038765	0.310118
Mye	12	0.261944	0.728436	0.24292	0.0307236	0.0440172	0.316954
Mye	5	0.453082	0.0554774	0.0196593	0.474348	0.0529215	0.351309
Mye	26	0.233375	0.543068	0.248018	0.0894086	0.106635	0.54541
Mye	3	0.460786	0.20397	0.079276	0.307111	0.114803	0.572131
Mye	55	0.540353	-0.758656	0.0301245	0.95733	0.131103	0.601533
Mye	9	0.101878	0.392854	0.362993	0.09798	0.154227	0.674028
Mye	24	0.294776	0.188584	0.131442	0.309684	0.17102	0.721057
Mye	13	0.392073	-0.0954388	0.066472	0.635482	0.175909	0.731783
Mye	63	0.621941	-0.0247699	0.0770451	0.568482	0.180808	0.73566
Mye	16	0.216302	0.470296	0.313189	0.143508	0.184379	0.737518
Mye	64	0.131837	0.377405	0.364538	0.137334	0.199977	0.770282
Mye	25	-0.696235	0.623467	0.951106	0.0544453	0.205097	0.78037
Mye	31	-0.310945	0.871394	0.78908	0.0668993	0.208065	0.782124
Mye	27	0.283416	0.0600039	0.128218	0.465926	0.228073	0.847127
Mye	6	-0.1183	0.479077	0.681429	0.109795	0.268798	0.931832
Mye	74	-0.147447	0.59386	0.697658	0.109819	0.273438	0.937503
Mye	61	0.326485	0.286432	0.266877	0.317294	0.293741	0.967219
Mye	1	-0.209859	0.14294	0.790693	0.37141	0.653505	1
Mye	10	-0.51416	0.225402	0.964061	0.278548	0.621601	1
Mye	11	-0.21141	-0.350998	0.772216	0.81042	0.919137	1
Mye	14	-0.100525	-0.418112	0.670726	0.886263	0.903629	1
Mye	15	-0.963022	0.327074	0.976381	0.304853	0.658356	1
Mye	17	-1.64655	-1.12861	0.999937	0.997111	0.999996	1
Mye	18	-0.673515	#NAME?	0.920004	1	0.996711	1
Mye	19	0.174482	0.0907073	0.295729	0.448862	0.400793	1
Mye	2	-0.0500787	-0.610757	0.620424	0.987894	0.912954	1
Mye	20	-0.147447	-0.194695	0.727506	0.749016	0.875746	1
Mye	21	-0.192889	0.254723	0.777844	0.275109	0.543929	1
Mye	22	-0.0396432	-0.117635	0.591773	0.655738	0.755385	1
Mye	28	0.10155	-0.535423	0.376429	0.93019	0.717596	1
Mye	29	-0.264403	-0.187499	0.776297	0.679244	0.864761	1
Mye	30	0.248482	0.492883	0.442051	0.280282	0.382636	1
Mye	32	-0.331409	-0.0336092	0.830545	0.576663	0.83153	1
Mye	35	-2.71304	-2.45053	0.999266	0.996758	0.999992	1
Mye	36	0.205733	-0.234805	0.23199	0.762297	0.483226	1
Mye	37	-0.0510781	0.241344	0.602737	0.242285	0.426991	1
Mye	38	0.45459	-0.516876	0.102962	0.957873	0.327083	1
Mye	4	-1.10845	-1.14356	0.993414	0.980513	0.99966	1
Mye	40	0.174482	-0.464209	0.381695	0.859092	0.693536	1
Mye	41	-0.44219	-0.543643	0.84819	0.845929	0.9557	1
Mye	43	-1.36157	-1.12861	0.974685	0.940711	0.996447	1
Mye	44	-0.181662	-0.143556	0.718843	0.667378	0.832114	1
Mye	45	-0.434328	-0.883493	0.869028	0.944344	0.982861	1
Mye	46	-1.31095	-1.0828	0.993483	0.974494	0.999487	1
Mye	48	-0.725983	-0.935961	0.985298	0.976873	0.999288	1
Mye	50	-2.20403	-0.791571	0.993728	0.872472	0.990735	1
Mye	51	0.0813722	-0.384945	0.55829	0.763427	0.789695	1
Mye	53	-2.31095	-2.60973	0.995754	0.998339	0.999983	1
Mye	54	-0.776609	-1.27156	0.908883	0.960054	0.991513	1
Mye	56	-0.219797	0.30661	0.729604	0.318702	0.571724	1
Mye	57	-1.50359	-0.371462	0.998013	0.84249	0.986599	1
Mye	58	-0.0885528	0.0640394	0.637082	0.490204	0.675752	1
Mye	59	0.0634503	-1.351	0.535043	0.968578	0.858882	1
Mye	60	-0.378059	-0.41154	0.816012	0.805907	0.933251	1
Mye	62	-0.219797	-0.497839	0.729604	0.827765	0.908495	1
Mye	65	-0.50359	-0.51327	0.824211	0.81398	0.938676	1
Mye	66	-0.20403	-0.0546051	0.760065	0.597293	0.81249	1
Mye	67	-0.128081	-0.187499	0.661216	0.679244	0.808631	1
Mye	68	-0.725983	-0.713568	0.895687	0.852061	0.969438	1
Mye	69	-0.825518	-2.24408	0.920544	0.993038	0.996203	1
Mye	7	-0.166555	-0.384945	0.741405	0.806245	0.905344	1
Mye	70	-0.0479108	-1.58804	0.604691	0.986079	0.90458	1
Mye	71	0.0701449	-0.0546051	0.501684	0.597293	0.660773	1
Mye	72	-1.41048	-1.24408	0.978552	0.956748	0.997922	1
Mye	73	0.0731982	-0.113499	0.479194	0.644169	0.67152	1
Mye	75	-0.591053	-0.206608	0.908869	0.701481	0.924528	1
Mye	76	0.326485	-1.47438	0.3989	0.979033	0.757732	1
Mye	77	-1.45779	-1.37653	0.981843	0.971008	0.998896	1
Mye	78	-0.188088	-0.244083	0.707393	0.702232	0.844313	1
Mye	8	-0.401711	0.187324	0.943281	0.277574	0.612699	1
