# Supplementary material for: Deciphering cell states and genealogies of human haematopoiesis
Source: Nature. 2024 Jan 22;627(8003):389–98. doi: 10.1038/s41586-024-07066-z (PMC10937407; doi:10.1038/s41586-024-07066-z)
Supplement: Supplementary file 9 — This file contains results of analysis of HSC clonal behavioural trajectory. [file 41586_2024_7066_MOESM9_ESM.xlsx]

## Sheet: Young-1_ATAC_result.FDR
	OutLevel_NPadj.scale	Lym	Mye	MK	ME	Gene.Name	Annotation	Distance.to.TSS
chr1-100077243-100078127	0.000649269	0.00917395	0.00997487	0.589202	0.0450098	MFSD14A	intron (NM_033055, intron 9 of 11)	39590
chr1-100522785-100523688	0.456907	0.00862753	0.218316	0.143584	0.048675	GPR88	Intergenic	-14902
chr1-101065484-101066178	0.00231416	0.00676246	0.000669021	0.214264	0.275589	LOC102606465	intron (NR_109849, intron 1 of 4)	39985
chr1-10507124-10508032	0.128605	0.412191	0.00163402	0.313575	0.416345	PEX14	intron (NM_004565, intron 2 of 8)	32628
chr1-1063796-1064680	0.262133	0.338124	0.00779263	0.291002	0.220946	LOC100288175	intron (NR_148960, intron 3 of 3)	4504
chr1-107883374-107884255	0.362141	0.0078552	0.360317	0.0136926	0.646976	MIR7852	intron (NM_006113, intron 1 of 26)	-13408
chr1-108559541-108560454	0.630703	0.000374762	0.00902026	0.0403484	0.240564	FAM102B	promoter-TSS (NM_001010883)	-102
chr1-109027616-109028542	0.450295	0.00825337	0.138146	0.161788	0.0339327	WDR47	intron (NM_014969, intron 1 of 14)	14149
chr1-109615619-109616518	0.00272098	0.414812	0.243114	0.606419	0.127395	GNAT2	Intergenic	-2985
chr1-109739871-109740771	0.0933509	0.0151525	0.00726138	0.435072	0.00880135	GSTM3	non-coding (NR_024537, exon 2 of 8)	717
chr1-109822122-109822955	0.0021952	0.446152	0.102255	0.447119	0.482783	EPS8L3	Intergenic	-58616
chr1-111507513-111507979	0.552729	0.00409099	0.125099	0.217395	0.246181	ADORA3	intron (NM_001081976, intron 1 of 5)	-3625
chr1-111714611-111715505	0.0719314	0.176892	0.00787094	0.38987	0.219039	INKA2	3' UTR (NM_001010935, exon 9 of 9)	24337
chr1-112336823-112337726	0.174488	0.00917395	0.030234	0.316803	0.0800592	CTTNBP2NL	Intergenic	-58939
chr1-112713652-112714377	1.02953e-07	0.349506	0.171706	0.0596151	0.42154	PPM1J	intron (NM_005167, intron 1 of 9)	1313
chr1-113391449-113392335	0.00115336	0.0433135	0.0271603	0.261612	0.123878	MAGI3	intron (NM_001142782, intron 1 of 20)	1377
chr1-113859265-113860120	0.358711	0.350875	0.519204	0.541862	0.00889337	AP4B1-AS1	intron (NM_012411, intron 1 of 18)	3058
chr1-11458595-11459421	0.00165099	0.150257	0.560696	0.0111734	0.141575	DISP3	Intergenic	-20147
chr1-115062517-115063339	0.00960477	0.386776	0.157133	0.306757	0.474163	TSPAN2	intron (NM_005725, intron 2 of 7)	26572
chr1-115771570-115772482	0.60487	0.0116709	0.117593	0.445636	0.00136904	CASQ2	Intergenic	-3221
chr1-116498766-116499675	0.12278	0.111081	0.00744473	0.618687	0.467768	LINC01762	Intergenic	-20395
chr1-11708582-11709285	0.332952	0.00400131	0.0802364	0.115309	0.0278836	DRAXIN	intron (NM_198545, intron 2 of 6)	17224
chr1-11797543-11798386	0.608506	0.00931863	0.00213475	0.515178	0.00197997	MTHFR	intron (NM_001330358, intron 4 of 11)	5712
chr1-1324299-1325191	0.605532	0.0820866	0.00704662	0.296175	0.576038	CPTP	promoter-TSS (NM_001256456)	-57
chr1-1358222-1359047	0.590927	0.0670624	0.0087915	0.591649	0.0980252	MXRA8	promoter-TSS (NM_032348)	-80
chr1-1374966-1375859	0.00231416	0.627379	0.277988	0.0231577	0.517592	AURKAIP1	promoter-TSS (NM_017900)	-206
chr1-14360746-14361651	3.2306e-05	0.636521	0.398093	0.462096	0.331402	KAZN-AS1	intron (NR_149058, intron 3 of 4)	58774
chr1-144523649-144524540	0.00660741	0.0375097	0.193393	0.40982	0.250259	RNVU1-11	Intergenic	27848
chr1-145950382-145951223	0.302184	0.402516	0.664011	0.583394	0.00684328	LIX1L	intron (NM_153713, intron 1 of 5)	7214
chr1-1462269-1462937	0.0439578	0.0613521	0.369216	0.573599	0.00387134	ATAD3B	exon (NM_001039211, exon 11 of 12)	-9162
chr1-146393179-146394040	0.000827995	0.107502	0.0821612	0.289573	0.177044	RNU1-1	Intergenic	16803
chr1-14731713-14732659	0.00437962	0.600694	0.66281	0.645314	0.352098	KAZN	intron (NM_201628, intron 1 of 14)	133469
chr1-14777925-14778807	0.0633528	0.143908	0.00406347	0.380845	0.297393	KAZN	intron (NM_201628, intron 1 of 14)	-145763
chr1-148951746-148952663	0.193876	0.000216663	0.00936836	0.167986	0.00995991	PDE4DIP	promoter-TSS (NM_001350520)	81
chr1-15008651-15009562	0.119899	0.484592	0.00630868	0.497285	0.314689	KAZN	intron (NM_001370231, intron 3 of 8)	63188
chr1-15106411-15107285	0.652294	0.0739486	0.287486	0.00747709	0.381587	TMEM51-AS1	intron (NM_201628, intron 13 of 14)	45616
chr1-151921340-151922170	0.00700214	0.208755	0.0480789	0.485858	0.140462	THEM4	Intergenic	-12244
chr1-153493368-153494089	0.652547	0.0337507	0.100619	0.0877707	0.000288982	S100A7	Intergenic	-33078
chr1-15386141-15386956	0.614994	0.0708184	0.182228	0.479807	0.00494625	EFHD2	intron (NM_052929, intron 30 of 30)	-23339
chr1-155166693-155167440	0.662244	0.065661	0.0674289	0.63338	0.00760557	KRTCAP2	Intergenic	6261
chr1-155945924-155946833	0.21096	0.0716757	0.572138	0.00330513	0.590102	RXFP4	TTS (NM_001162383)	4690
chr1-156004727-156005566	0.316817	0.0678672	0.00382144	0.65821	0.0984201	SSR2	Intergenic	15804
chr1-156076395-156077317	0.313654	0.00622817	0.166571	0.416939	0.32017	MEX3A	exon (NM_001093725, exon 2 of 2)	5609
chr1-156124614-156125512	0.000535372	0.0432229	0.0107486	0.323292	0.345165	LMNA	intron (NM_005572, intron 1 of 9)	-1054
chr1-156155592-156156456	0.000122526	0.0834961	0.00342188	0.213693	0.012234	SEMA4A	intron (NM_001370567, intron 1 of 13)	1476
chr1-156217675-156218561	0.0229619	0.0462314	0.00303113	0.249335	0.225034	PMF1	intron (NM_001199664, intron 1 of 4)	5130
chr1-156394782-156395653	0.00835521	0.41065	0.30881	0.139258	0.114344	MIR9-1	Intergenic	25211
chr1-156414200-156414971	0.520617	0.152367	0.426179	0.00729436	0.404243	MIR9-1	intron (NR_135268, intron 3 of 6)	5843
chr1-156927405-156928329	0.00158756	0.284946	0.607281	0.0211678	0.313359	LRRC71	intron (NM_144702, intron 8 of 14)	7235
chr1-157483102-157483717	0.0056241	0.25604	0.154706	0.293088	0.180161	FCRL5	Intergenic	69105
chr1-15756227-15757057	0.577202	0.323479	0.647199	0.00288325	0.10358	FBLIM1	promoter-TSS (NM_001350151)	4
chr1-157771381-157772288	0.181	0.0038107	0.00726138	0.650121	0.00897986	FCRL2	intron (NM_001159488, intron 2 of 8)	5297
chr1-15788395-15789314	0.125339	0.560703	0.0328832	0.00442764	0.465114	UQCRHL	Intergenic	18844
chr1-158003156-158003948	0.00330998	0.0211679	0.0518447	0.400265	0.226074	KIRREL1	intron (NM_001286349, intron 1 of 12)	9907
chr1-158121391-158122270	0.0117721	0.0577345	0.0215198	0.308195	0.00710033	LINC01704	Intergenic	18809
chr1-159200502-159201364	0.457807	0.0136449	0.566526	0.642423	0.000231079	CADM3-AS1	non-coding (NR_037870, exon 2 of 4)	1489
chr1-15965826-15966732	0.0612788	0.0982349	0.00202682	0.0209871	0.141831	ZBTB17	intron (NM_001287603, intron 2 of 15)	9853
chr1-159910136-159911046	0.00599699	0.586768	0.355576	0.10373	0.44915	CFAP45	Intergenic	-10426
chr1-16006823-16007692	0.547444	0.0092227	0.109243	0.430138	0.065569	SRARP	3' UTR (NM_178840, exon 2 of 2)	3022
chr1-160169286-160170138	0.00212078	0.260534	0.0219421	0.116872	0.294077	ATP1A4	intron (NM_144699, intron 10 of 21)	-7699
chr1-1615059-1616009	0.0665391	0.490767	0.00923989	0.525962	0.321674	MIB2	promoter-TSS (NR_033183)	34
chr1-161706755-161707640	0.263251	0.515244	0.509526	0.439389	0.00503365	FCRLA	promoter-TSS (NM_001184873)	-31
chr1-162799990-162800885	0.00103403	0.156631	0.016707	0.529507	0.211485	HSD17B7	intron (NM_016371, intron 5 of 8)	9736
chr1-1636613-1637387	0.00200677	0.138315	0.647314	0.00895139	0.333068	MMP23A	exon (NM_001291345, exon 16 of 20)	4220
chr1-164711937-164712842	0.000182218	0.611234	0.0722995	0.349395	0.35428	LOC100505795	intron (NM_001204963, intron 2 of 8)	62251
chr1-16513779-16514710	0.00819918	0.108705	0.0288203	0.534288	0.150304	RNU1-2	promoter-TSS (NR_004400)	40
chr1-16534922-16535784	0.302337	0.532001	0.528183	0.519781	0.0092941	LINC01783	non-coding (NR_135764, exon 1 of 2)	299
chr1-165375995-165376909	0.0119537	0.00493668	0.00704662	0.643336	0.0720167	LMX1A	Intergenic	-19737
chr1-165392720-165393615	0.584923	0.309695	0.00777329	0.236164	0.676189	RXRG	Intergenic	31816
chr1-165592712-165593581	0.0734209	0.0169811	0.329143	0.00833428	0.105305	LRRC52-AS1	Intergenic	-10992
chr1-165850802-165851704	0.63072	0.465696	0.394307	0.434349	0.000288982	UCK2	intron (NM_012474, intron 1 of 6)	23639
chr1-166432395-166433221	0.00261442	0.0867353	0.0227717	0.15236	0.306246	LINC01675	Intergenic	57231
chr1-166968965-166969867	0.00416343	0.63214	0.294581	0.0592847	0.54696	ILDR2	intron (NM_199351, intron 1 of 9)	6124
chr1-167082503-167083299	0.635418	0.200291	0.42991	0.609541	0.00107649	GPA33	intron (NM_005814, intron 1 of 6)	7476
chr1-167362306-167363188	0.00239308	0.545688	0.311087	0.444369	0.59387	POU2F1	intron (NM_001365849, intron 3 of 16)	33677
chr1-167441903-167442793	0.630207	0.536382	0.52784	0.00587605	0.684308	CD247	intron (NM_000734, intron 1 of 7)	76181
chr1-167658364-167659251	0.316077	0.00395267	0.0351155	0.411133	0.037153	RCSD1	intron (NM_001322923, intron 1 of 5)	28576
chr1-167804955-167805856	0.625733	0.00684464	0.462655	0.546344	0.326526	MPZL1	Intergenic	83424
chr1-168386923-168387779	0.5061	0.192623	0.000861814	0.141649	0.618401	MIR557	Intergenic	11827
chr1-168467236-168468104	0.527184	0.381842	0.69429	0.580461	0.00894969	LOC101928565	intron (NR_125956, intron 4 of 4)	27974
chr1-168535289-168536202	0.287836	0.304067	0.314766	0.0060574	0.624142	XCL2	Intergenic	8251
chr1-16888984-16889854	0.114689	0.236125	0.00922778	0.274611	0.176743	LOC105376805	promoter-TSS (NR_135056)	59
chr1-169193113-169194024	0.623541	0.0399545	0.00357296	0.672422	0.114673	ATP1B1	intron (NR_104229, intron 10 of 12)	86879
chr1-1694551-1695440	0.225935	0.223905	0.00314588	0.641772	0.111561	SLC35E2B	Intergenic	-2201
chr1-17053696-17054604	0.430844	0.0019965	0.0753003	0.0948426	0.0266537	SDHB	promoter-TSS (NM_003000)	20
chr1-17125502-17126396	0.00768657	0.0287427	0.0479898	0.409909	0.142522	PADI2	Intergenic	-6498
chr1-171741697-171742628	0.000760996	0.409711	0.295814	0.198448	0.265273	VAMP4	promoter-TSS (NR_033704)	-98
chr1-171877428-171878298	0.00521875	0.0869314	0.17788	0.572357	0.374801	DNM3-IT1	intron (NM_001278252, intron 1 of 14)	13671
chr1-172727784-172728774	0.266078	0.340091	0.677832	0.00565004	0.301272	FASLG	Intergenic	69176
chr1-172894873-172895623	0.23232	0.320556	0.659097	0.00582547	0.492749	TNFSF18	Intergenic	155715
chr1-174791570-174792477	0.432157	0.188079	0.148165	0.00820639	0.618544	RABGAP1L	intron (NM_001366451, intron 3 of 12)	-7714
chr1-175598912-175599779	0.162194	0.153119	0.684742	0.0082724	0.519632	TNR	intron (NM_003285, intron 1 of 22)	144249
chr1-17606589-17607485	0.0053109	0.435866	0.528023	0.227009	0.502501	ARHGEF10L	intron (NM_018125, intron 6 of 28)	-11276
chr1-178337090-178337927	0.00208802	0.163572	0.0430928	0.0183505	0.288715	RASAL2	intron (NM_170692, intron 3 of 17)	-3942
chr1-180881679-180882568	0.0041211	0.377148	0.271943	0.455392	0.454282	KIAA1614	intron (NR_137330, intron 12 of 12)	-30773
chr1-181141108-181141867	0.438422	0.0512483	0.690003	0.00633514	0.667049	LINC01732	Intergenic	-32996
chr1-183842288-183843169	0.0361272	0.00155474	0.132625	0.183917	0.0593559	RGL1	intron (NM_001297671, intron 2 of 17)	37609
chr1-184491312-184492199	0.181	0.165241	0.00602103	0.34689	0.488522	C1orf21	intron (NM_030806, intron 2 of 5)	104727
chr1-185040227-185041026	0.627465	0.0092227	0.109888	0.605891	0.109673	RNF2	Intergenic	-4931
chr1-18956358-18957261	0.624313	0.0273521	0.200869	0.432043	0.000910966	IFFO2	promoter-TSS (NM_001136265)	-134
chr1-193070852-193071634	0.00208963	0.197311	0.00624151	0.205925	0.597974	UCHL5	intron (NM_001042370, intron 2 of 9)	-11167
chr1-198455726-198456613	0.419368	0.00957971	0.470883	0.0358049	0.0757863	ATP6V1G3	Intergenic	84775
chr1-199009179-199009989	0.596651	0.00831906	0.200886	0.229308	0.306236	LINC01221	intron (NR_110525, intron 1 of 2)	-6549
chr1-200247321-200248225	0.00938956	0.330332	0.67707	0.654888	0.189267	LINC00862	Intergenic	126019
chr1-200974232-200975082	0.00845491	0.271065	0.119494	0.483938	0.0341002	MROH3P	intron (NM_017596, intron 33 of 33)	45713
chr1-201376604-201377465	0.331245	0.0184432	0.0045107	0.668618	0.237203	TNNT2	intron (NM_001276347, intron 1 of 15)	645
chr1-201653003-201653869	0.665301	0.0313706	0.00779263	0.664875	0.221022	NAV1	intron (NM_020443, intron 1 of 29)	5114
chr1-201674924-201675799	0.568102	0.00730319	0.0224644	0.249226	0.0218342	NAV1	intron (NM_020443, intron 1 of 29)	27040
chr1-201791424-201792276	0.3541	0.210722	0.343989	0.533839	0.00614609	MIR1231	intron (NM_020443, intron 13 of 29)	-16761
chr1-203051597-203052488	0.490944	0.160481	0.291835	0.664979	0.00142582	PPFIA4	intron (NM_001304331, intron 14 of 29)	25552
chr1-203127831-203128686	0.0954825	0.263998	0.00659014	0.214288	0.0320001	ADORA1	intron (NM_001048230, intron 1 of 2)	533
chr1-203268739-203269657	0.432335	0.455446	0.523919	0.00326785	0.152461	LINC01353	Intergenic	-17954
chr1-2044549-2045460	0.000418741	0.634648	0.0696877	0.458991	0.49422	LOC105378591	Intergenic	5065
chr1-204565542-204566441	0.00821883	0.301617	0.0726529	0.59927	0.63935	MDM4	Intergenic	49586
chr1-205175172-205176083	0.207298	0.00730319	0.280593	0.0116905	0.311455	DSTYK	intron (NM_199462, intron 2 of 11)	36074
chr1-205185950-205186860	0.590788	0.00882914	0.0142047	0.616191	0.302592	DSTYK	intron (NM_199462, intron 2 of 11)	25297
chr1-205480475-205481313	0.368244	0.339502	0.21027	0.259561	0.00134698	CDK18	Intergenic	-23775
chr1-205657262-205658093	0.00186157	0.147745	0.0352751	0.665813	0.619578	SLC45A3	TTS (NM_033102)	22831
chr1-206634004-206634556	0.00645935	0.261888	0.0434198	0.559573	0.587685	DYRK3	Intergenic	-1256
chr1-206672888-206673761	0.563229	0.00391464	0.265392	0.164829	0.0948937	MAPKAPK2	Intergenic	-11580
chr1-207644606-207645495	0.0243457	0.553008	0.240158	0.00684852	0.509426	CR1L	promoter-TSS (NM_175710)	-82
chr1-207822368-207823159	0.00680046	0.490767	0.649355	0.536489	0.49368	MIR29B2CHG	promoter-TSS (NR_135298)	-61
chr1-207937805-207938638	0.378019	0.0651694	0.593703	0.00724668	0.0326912	CD34	Intergenic	-27097
chr1-209534491-209535393	0.62484	0.00666608	0.0220888	0.518221	0.0325014	CAMK1G	Intergenic	-48772
chr1-209601778-209602669	0.267127	0.00236167	0.120504	0.173161	0.129139	CAMK1G	intron (NM_020439, intron 3 of 12)	18510
chr1-211382404-211383269	0.00465608	0.0643828	0.0673514	0.356628	0.00801847	LINC00467	promoter-TSS (NR_026761)	82
chr1-211508394-211509129	0.651412	0.372753	0.664738	0.00343132	0.329346	RD3	Intergenic	-15845
chr1-21231731-21232653	0.000153366	0.174981	0.0458315	0.281707	0.2174	ECE1	intron (NM_001113347, intron 12 of 16)	47423
chr1-212791375-212792282	0.0267598	0.0243834	0.00728367	0.137305	0.125137	TATDN3	promoter-TSS (NM_001042553)	1
chr1-212950117-212950976	0.465695	0.00516939	0.0748503	0.553781	0.207628	VASH2	promoter-TSS (NM_024749)	6
chr1-214213743-214214658	0.00680046	0.35564	0.190606	0.224324	0.667411	SMYD2	Intergenic	-66958
chr1-214440889-214441796	0.336533	0.0238889	0.115354	0.509774	0.00814153	PTPN14	intron (NM_005401, intron 3 of 18)	110259
chr1-216600650-216601585	0.321252	0.00666608	0.138497	0.153922	0.000420242	ESRRG	intron (NM_001243505, intron 3 of 6)	122311
chr1-218273651-218274492	0.00898184	0.433971	0.489553	0.535563	0.151514	RRP15	Intergenic	-11221
chr1-221741816-221742668	0.633687	0.550538	0.411782	0.19297	0.00184327	DUSP10	promoter-TSS (NR_111940)	-66
chr1-221794093-221794767	0.0236296	0.0048597	0.166705	0.310426	0.198402	LINC01655	Intergenic	46236
chr1-225474713-225475610	0.135269	0.257113	0.578934	0.00722471	0.621891	LBR	Intergenic	-46307
chr1-225962148-225963045	0.323225	0.180396	0.28569	0.513931	0.00484376	LEFTY2	Intergenic	-21105
chr1-226233526-226234338	0.0257169	0.64544	0.558102	0.00330513	0.259557	MIXL1	intron (NM_001366239, intron 11 of 13)	10268
chr1-227431588-227432495	0.00725762	0.362279	0.102462	0.0278984	0.594813	CDC42BPA	Intergenic	-113550
chr1-227934580-227935499	0.233016	0.204325	0.00637571	0.181641	0.425748	MIR5008	intron (NM_003395, intron 1 of 3)	6643
chr1-228037505-228038379	0.169157	0.194856	0.00163402	0.276027	0.208348	WNT3A	intron (NM_033131, intron 2 of 3)	30944
chr1-228162914-228163368	0.299152	0.00571529	0.0924133	0.196495	0.258026	IBA57-DT	TTS (NR_103539)	1707
chr1-228178713-228179651	0.186335	0.190718	0.485491	9.89496e-05	0.647404	IBA57	3' UTR (NM_001010867, exon 3 of 3)	4612
chr1-228463318-228463998	0.670678	0.00511209	0.0325838	0.148654	0.420562	MIR4666A	Intergenic	1584
chr1-230167195-230168058	0.548431	0.0172698	0.00173517	0.501681	0.0320001	GALNT2	intron (NM_004481, intron 1 of 15)	100389
chr1-230303706-230304324	0.178029	0.248248	0.59686	0.0077753	0.400135	PGBD5	Intergenic	122317
chr1-230420963-230421853	0.567951	0.0090468	0.265405	0.134693	0.17686	PGBD5	intron (NM_001258311, intron 1 of 6)	4924
chr1-231028256-231029142	0.00142606	0.126875	0.00357296	0.176361	0.111631	MIR1182	intron (NM_198552, intron 1 of 1)	-8775
chr1-231971326-231972388	0.166998	0.29223	0.00855444	0.661407	0.230038	DISC1-IT1	intron (NM_001164538, intron 10 of 10)	46023
chr1-233281661-233282567	0.267825	0.241364	0.344326	0.00108683	0.499131	PCNX2	intron (NM_014801, intron 1 of 33)	13611
chr1-233290370-233291207	0.427939	0.473035	0.669027	0.00917037	0.0139046	PCNX2	intron (NM_014801, intron 1 of 33)	4936
chr1-234400500-234401357	0.00226425	0.186158	0.0394579	0.375197	0.179295	COA6	intron (NM_005646, intron 25 of 29)	27228
chr1-234841527-234842311	0.44063	0.0916382	0.635305	0.573239	0.00189045	PP2672	Intergenic	-81863
chr1-235062860-235063760	0.579856	0.394761	0.441109	0.627218	0.00895237	LINC01348	Intergenic	6508
chr1-238190996-238191845	0.256081	0.552116	0.0909427	0.00288325	0.0597229	LINC01139	Intergenic	294596
chr1-238488158-238489007	0.469826	0.0317536	0.37986	0.323304	0.00136904	LINC01139	Intergenic	-2566
chr1-23902513-23903414	0.143772	0.526569	0.00969548	0.0350561	0.210206	CNR2	intron (NM_001841, intron 1 of 1)	10398
chr1-239730928-239731728	0.64849	0.136573	0.58036	0.00909909	0.42522	CHRM3-AS2	intron (NM_000740, intron 3 of 4)	-12209
chr1-239861852-239862579	0.00355446	0.418434	0.290641	0.0831563	0.0129908	CHRM3-AS1	intron (NM_001347716, intron 7 of 7)	37656
chr1-241639946-241640811	0.594967	0.087808	0.315139	0.00443317	0.0170985	OPN3	promoter-TSS (NM_014322)	-10
chr1-24319343-24320130	0.316863	0.00827243	0.101431	0.0346478	0.348778	GRHL3	5' UTR (NM_001195010, exon 1 of 16)	380
chr1-244833520-244834186	0.263141	0.648332	0.00890862	0.340381	0.683945	COX20	Intergenic	-1453
chr1-245441492-245442382	0.565545	0.0052602	0.0631711	0.558649	0.0438556	KIF26B-AS1	intron (NM_018012, intron 4 of 14)	-207420
chr1-245621243-245622159	0.0855427	0.508717	0.437872	0.00725991	0.638165	KIF26B-AS1	intron (NM_018012, intron 9 of 14)	-387184
chr1-246157279-246158177	0.378842	0.0764614	0.00635116	0.0740548	0.228485	SMYD3	intron (NM_022743, intron 5 of 11)	259684
chr1-246784623-246785522	0.614586	0.195122	0.629921	0.00398384	0.520442	LINC01341	Intergenic	-4544
chr1-24705043-24705942	0.21445	0.000374762	0.107589	0.185235	0.00361011	CLIC4	Intergenic	-39954
chr1-247127429-247128318	0.000181401	0.161808	0.140112	0.575669	0.525275	C1orf229	intron (NM_001243740, intron 3 of 3)	-15457
chr1-247655991-247656894	0.640955	0.0338707	0.619733	0.00139102	0.498827	OR13G1	Intergenic	16598
chr1-247681046-247681925	0.402846	0.278119	0.130669	0.00630164	0.687389	OR13G1	Intergenic	-8445
chr1-24847858-24848728	0.286501	0.492282	0.223974	0.0055305	0.566312	MIR6731	Intergenic	71123
chr1-24954832-24955725	0.635473	0.097712	0.33083	0.254574	0.00874911	RUNX3	intron (NM_001320672, intron 2 of 6)	9731
chr1-24978301-24979214	0.491916	0.258585	0.132652	0.00975283	0.0657527	RUNX3	Intergenic	-13748
chr1-25796540-25797377	0.313313	0.634484	0.158426	0.00339216	0.422177	SELENON	Intergenic	-3234
chr1-25922385-25923194	0.00583362	0.488891	0.218815	0.469759	0.536978	STMN1	Intergenic	-15913
chr1-26274424-26275150	0.00166116	0.347528	0.539865	0.423959	0.210984	SH3BGRL3	intron (NM_022778, intron 11 of 13)	-5299
chr1-26290333-26291270	0.666101	0.237858	0.672342	0.00133856	0.676678	SH3BGRL3	intron (NM_001077262, intron 4 of 10)	10716
chr1-26826240-26827124	0.426679	0.00110496	0.00442368	0.038622	0.569619	ZDHHC18	promoter-TSS (NM_032283)	-6
chr1-27045733-27046528	0.000450377	0.575609	0.356406	0.0583919	0.65285	TENT5B	Intergenic	-33281
chr1-27149139-27149937	0.00680046	0.398137	0.69564	0.306895	0.417101	SLC9A1	intron (NM_003047, intron 1 of 11)	5587
chr1-27300475-27301313	0.111761	0.281694	0.00779263	0.149073	0.244776	TMEM222	intron (NM_001276252, intron 12 of 15)	-21251
chr1-27577276-27578099	0.00625431	0.555803	0.187884	0.226411	0.46685	AHDC1	intron (NM_001029882, intron 1 of 6)	25806
chr1-27864168-27864941	0.641109	0.445044	0.512314	0.52963	0.00539403	THEMIS2	Intergenic	-7988
chr1-28169065-28169945	0.584969	0.1467	0.226841	0.591621	0.00482794	PTAFR	intron (NM_001164722, intron 1 of 1)	7185
chr1-2926570-2927172	0.00151952	0.0862996	0.115318	0.452809	0.423709	ACTRT2	Intergenic	-94596
chr1-31334792-31335667	0.452298	0.25239	0.695054	0.470253	0.00887254	FABP3	intron (NM_001282571, intron 3 of 6)	37846
chr1-31617769-31618597	0.576166	0.0353688	0.33899	0.47064	0.00461466	HCRTR1	intron (NM_001525, intron 1 of 8)	483
chr1-31639269-31640172	0.00549781	0.115943	0.0133673	0.464037	0.516944	PEF1	intron (NM_012392, intron 1 of 4)	4896
chr1-31739049-31739928	0.0607384	0.000374762	0.161098	0.121515	0.0221913	MIR4254	exon (NM_001364857, exon 15 of 33)	19246
chr1-3174496-3175434	0.350521	0.00762571	0.0910146	0.227576	0.168241	MIR4251	intron (NM_022114, intron 1 of 16)	46990
chr1-31957443-31958342	0.297584	0.223399	0.0038835	0.165077	0.00297394	PTP4A2	Intergenic	-19525
chr1-3221941-3222862	0.118938	0.0549925	0.00873582	0.59241	0.623057	MIR4251	intron (NM_022114, intron 2 of 16)	94427
chr1-32539314-32540174	0.0295722	0.03036	0.0897401	0.423959	0.00505177	ZBTB8A	intron (NM_001040441, intron 1 of 4)	317
chr1-32650656-32651423	0.1908	0.0738894	0.000321648	0.549989	0.482198	ZBTB8OS	promoter-TSS (NM_001366264)	-108
chr1-32860659-32861503	0.344916	0.0107901	0.0279355	0.627683	0.000104584	FNDC5	Intergenic	9732
chr1-32880998-32881675	0.00449411	0.066046	0.162171	0.403146	0.0984331	HPCA	Intergenic	-5154
chr1-33080661-33081551	0.486479	0.0800148	0.0490804	0.303136	0.00557092	AZIN2	promoter-TSS (NR_146648)	-47
chr1-33387208-33388124	0.318317	0.0359711	0.00525402	0.507644	0.222804	PHC2	Intergenic	-12073
chr1-3403197-3404035	0.00336133	0.323486	0.2807	0.421833	0.205699	ARHGEF16	intron (NM_022114, intron 6 of 16)	-51049
chr1-3452858-3453686	0.477528	0.0488716	0.620761	0.00288325	0.501247	ARHGEF16	Intergenic	-1393
chr1-34683966-34684880	0.00981477	0.56668	0.0756989	0.631114	0.576038	MIR552	Intergenic	-14729
chr1-35370011-35370902	0.0470179	0.371955	0.0057952	0.63722	0.688933	ZMYM4-AS1	exon (NM_001350138, exon 8 of 31)	-4380
chr1-35398612-35399472	0.000327655	0.560838	0.0207865	0.0520723	0.356487	ZMYM4-AS1	exon (NM_001350138, exon 23 of 31)	-32965
chr1-36256812-36257728	0.163531	0.00600551	0.0714826	0.038622	0.000726505	THRAP3	intron (NM_001321471, intron 2 of 12)	32827
chr1-36400705-36401729	0.255771	0.0065324	0.020471	0.168958	0.0775468	LSM10	Intergenic	-3309
chr1-36481491-36482135	0.0759247	0.0240093	0.0714826	0.656717	0.00325704	CSF3R	intron (NM_156039, intron 1 of 16)	1100
chr1-36575788-36576673	0.295267	0.557753	0.327654	0.00533623	0.303207	CSF3R	Intergenic	-92917
chr1-38000944-38001867	0.00697962	0.0134326	0.0476154	0.631184	0.182409	FHL3	intron (NM_004468, intron 1 of 5)	4108
chr1-38012210-38013100	0.00614702	0.517199	0.10429	0.532883	0.453217	UTP11	promoter-TSS (NM_016037)	-79
chr1-38559236-38560125	0.505257	0.00288962	0.153677	0.0237794	0.0862359	LINC01685	Intergenic	84485
chr1-38833893-38834656	0.661105	0.00614889	0.10034	0.482553	0.0855802	RRAGC	Intergenic	25497
chr1-39044597-39045480	0.655613	0.114336	0.102603	0.669305	0.00269784	NDUFS5	Intergenic	18689
chr1-39266073-39266930	0.592006	0.00603524	0.222314	0.252801	0.251192	KIAA0754	intron (NM_012090, intron 5 of 92)	-142571
chr1-39770043-39770786	0.529579	0.137601	0.120772	0.190533	0.0029877	OXCT2	exon (NM_022120, exon 1 of 1)	933
chr1-41241753-41242591	0.00687769	0.207085	0.117159	0.647734	0.663944	SCMH1	5' UTR (NM_001172220, exon 1 of 14)	134
chr1-41980952-41981841	0.486897	0.0109115	0.0370723	0.548389	0.00256579	HIVEP3	intron (NR_038261, intron 1 of 3)	54537
chr1-43549777-43550699	0.0605911	0.263907	0.00442368	0.538653	0.636237	PTPRF	intron (NM_001329137, intron 4 of 34)	19355
chr1-44499023-44499900	0.00040198	0.223719	0.13038	0.402951	0.380535	MIR5584	intron (NM_001319957, intron 1 of 13)	-46031
chr1-44664519-44665395	0.0123755	0.0311138	0.00293604	0.641726	0.513662	SNORD145	intron (NM_001300748, intron 1 of 2)	6099
chr1-4652332-4653215	0.447803	0.0709484	0.159571	0.00684852	0.34714	AJAP1	Intergenic	-1835
chr1-4655812-4656568	0.606352	0.606129	0.551732	0.00814909	0.298201	AJAP1	intron (NM_018836, intron 1 of 5)	1581
chr1-47192614-47193529	0.532739	0.251858	0.596054	0.395217	0.0047642	PDZK1IP1	Intergenic	-3036
chr1-47237335-47238245	0.603634	0.00759143	0.295579	0.629863	0.0727353	TAL1	Intergenic	-5455
chr1-50109519-50110332	0.61116	0.0211533	0.330292	0.385084	0.00197791	ELAVL4	promoter-TSS (NM_001324214)	93
chr1-50418802-50419550	0.00062517	0.155669	0.00726671	0.368201	0.367294	DMRTA2	exon (NM_032110, exon 3 of 3)	4267
chr1-50774544-50775426	0.00406638	0.619311	0.0877114	0.497337	0.152523	FAF1	intron (NM_007051, intron 4 of 18)	185282
chr1-51487533-51488201	0.67154	0.175043	0.298307	0.00541438	0.0368382	EPS15	intron (NM_001981, intron 1 of 24)	31399
chr1-51990171-51991071	0.643898	0.454404	0.396463	0.00453759	0.593147	RAB3B	promoter-TSS (NM_002867)	79
chr1-52239365-52240239	0.622632	0.368576	0.573656	0.00957439	0.660619	ZFYVE9	intron (NM_007324, intron 4 of 17)	97708
chr1-52636844-52637788	0.00545539	0.621734	0.115366	0.100259	0.63935	SHISAL2A	intron (NM_001042693, intron 1 of 2)	4148
chr1-53181776-53182663	0.00225816	0.513797	0.162994	0.61683	0.438733	CPT2	Intergenic	-14604
chr1-53316007-53316433	0.643318	0.00724498	0.062942	0.103335	0.148144	LRP8	intron (NM_004631, intron 2 of 18)	11850
chr1-53485257-53486132	0.546085	0.0370193	0.00997487	0.664318	0.0789959	DMRTB1	Intergenic	26296
chr1-54567675-54568537	0.00540946	0.603829	0.104557	0.309891	0.665856	ACOT11	intron (NM_015547, intron 1 of 16)	19878
chr1-57307142-57308051	0.297176	0.139183	0.579708	0.00709825	0.477797	DAB1	intron (NM_001353980, intron 4 of 5)	115515
chr1-58710519-58711426	0.497339	0.340749	0.41638	0.296021	0.00777045	MYSM1	Intergenic	-10911
chr1-58978942-58979803	0.00324734	0.648062	0.583973	0.284625	0.667077	LINC01358	Intergenic	-41103
chr1-60557989-60558893	0.251159	0.0232038	0.00787094	0.429098	0.127311	LINC01748	intron (NR_146508, intron 4 of 7)	64244
chr1-61017825-61018680	0.489189	0.358673	0.557051	0.276473	0.00105902	NFIA-AS2	Intergenic	-47477
chr1-61343495-61344393	0.501217	0.0974381	0.558448	0.0042913	0.417537	NFIA-AS1	intron (NM_001134673, intron 4 of 10)	-90426
chr1-61424257-61425171	0.00425061	0.447117	0.0341442	0.19141	0.208439	NFIA-AS1	intron (NM_005595, intron 9 of 9)	-171196
chr1-6205877-6206694	0.500476	0.0254217	0.635915	0.00665919	0.56148	RNF207	promoter-TSS (NR_125997)	167
chr1-629485-630638	0.413115	0.00317141	0.0256295	9.89496e-05	0.0407702	LOC101928626	Intergenic	-1053
chr1-633371-634509	0.143237	3.26322e-06	3.67147e-07	0.0278984	0.0327445	MIR12136	Intergenic	-1255
chr1-6429533-6430394	0.0021952	0.331099	0.0844861	0.57529	0.18927	MIR4252	promoter-TSS (NR_036218)	-68
chr1-64505257-64506103	0.368873	0.503076	0.437339	0.00301162	0.641141	CACHD1	promoter-TSS (NM_001293274)	-234
chr1-64623657-64624210	0.185488	0.0019965	0.0916499	0.300474	0.0543142	MIR4794	intron (NM_020925, intron 4 of 26)	44087
chr1-64686551-64687352	0.00486397	0.0517194	0.0418149	0.662115	0.0230951	RAVER2	intron (NM_020925, intron 26 of 26)	-58021
chr1-65149536-65150152	0.60487	0.0478891	0.0691058	0.597201	0.00689901	AK4	intron (NM_001330616, intron 1 of 4)	850
chr1-66271107-66271891	0.159475	0.241938	0.472699	0.0023324	0.62201	PDE4B	intron (NM_001037340, intron 5 of 14)	-60609
chr1-66380054-66380938	0.00482664	0.00730319	0.014009	0.459682	0.0757863	PDE4B	Intergenic	25961
chr1-67233647-67234560	0.650581	0.024064	0.0977997	0.55558	0.00138193	IL23R	intron (NM_144701, intron 7 of 10)	67650
chr1-6801764-6802519	0.389855	0.00496995	0.0126387	0.554711	0.0182043	CAMTA1	intron (NR_146204, intron 1 of 2)	16688
chr1-6918509-6919456	0.00747397	0.104864	0.0120538	0.172335	0.218828	CAMTA1	intron (NM_001349608, intron 2 of 21)	133529
chr1-71850655-71851507	0.000522102	0.092071	0.137485	0.178955	0.11789	NEGR1-IT1	intron (NM_173808, intron 2 of 6)	-14069
chr1-76052661-76053551	0.0039628	0.412596	0.215193	0.118705	0.0285253	ST6GALNAC3	Intergenic	-21640
chr1-7632008-7632909	0.670193	0.000374762	0.136963	0.662166	0.00895237	CAMTA1	intron (NM_001349608, intron 5 of 21)	-37271
chr1-81430943-81431844	0.00512583	0.159515	0.00107549	0.285942	0.64731	ADGRL2	intron (NM_001366004, intron 2 of 27)	124999
chr1-83558925-83559782	0.435518	0.0114403	0.00675131	0.565978	0.171107	LINC01712	Intergenic	113300
chr1-8430713-8431595	0.222795	0.114733	0.684093	0.00398384	0.648598	RERE-AS1	intron (NR_125999, intron 3 of 3)	6509
chr1-8464935-8465626	0.00952872	0.614986	0.100666	0.384522	0.659981	SNORD128	intron (NM_001042681, intron 11 of 22)	29632
chr1-84847122-84847890	0.00153524	0.629184	0.366737	0.44048	0.36995	LPAR3	intron (NM_012152, intron 2 of 2)	45700
chr1-88022295-88023155	0.013236	0.340113	0.0723565	0.00613025	0.53372	LINC01364	Intergenic	-651070
chr1-89488902-89489716	0.48795	0.00148056	0.26806	0.244165	0.00142582	LRRC8B	Intergenic	-35520
chr1-89563823-89564706	0.635396	0.00879818	0.192374	0.051956	0.131081	LRRC8B	intron (NM_015350, intron 4 of 8)	39427
chr1-89757303-89758203	0.380375	0.00385217	0.0554774	0.230455	0.00310837	LRRC8D	Intergenic	-63279
chr1-90045668-90046507	0.654269	0.150815	0.617414	0.068173	0.00188891	ZNF326	Intergenic	50978
chr1-9009732-9010594	0.0305101	0.146165	0.00409111	0.559521	0.655048	SLC2A7	exon (NM_207420, exon 9 of 12)	16182
chr1-90173947-90174753	0.278061	0.221983	0.00671301	0.250261	0.509816	ZNF326	Intergenic	179240
chr1-91099610-91100606	0.234613	0.453654	0.594392	0.00712251	0.314423	ZNF644	Intergenic	-77853
chr1-91561435-91562346	0.00557921	0.411801	0.134978	0.36071	0.64324	CDC7	Intergenic	60783
chr1-91791490-91792348	0.37037	0.00942738	0.257827	0.662852	0.261689	TGFBR3	intron (NR_036634, intron 4 of 17)	94232
chr1-91891675-91892554	0.549503	0.0406827	0.00726671	0.0920516	0.0211693	TGFBR3	intron (NM_001195684, intron 2 of 17)	-5964
chr1-92317574-92318485	0.000424063	0.0221128	0.0336303	0.410013	0.00126596	RPAP2	intron (NM_024813, intron 6 of 12)	18971
chr1-92424073-92424881	0.490802	0.00129454	0.0650523	0.535037	0.00152534	GFI1	Intergenic	59477
chr1-9244339-9245255	0.621837	0.0252892	0.498785	0.520186	0.00297394	H6PD	intron (NM_001282587, intron 1 of 4)	4950
chr1-925168-925912	0.00529076	0.610806	0.514822	0.0381455	0.289965	SAMD11	promoter-TSS (NM_152486)	-191
chr1-9288743-9289589	0.51045	0.601695	0.0880822	0.00709825	0.574794	SPSB1	Intergenic	-3728
chr1-92962301-92963088	0.000143706	0.304964	0.0747702	0.0403484	0.167396	DIPK1A	Intergenic	-1173
chr1-93587962-93588868	0.000648793	0.135367	0.111112	0.255469	0.0433331	BCAR3	intron (NM_001261409, intron 5 of 11)	-3253
chr1-93845946-93846890	0.300938	0.50344	0.0784419	0.490723	0.00918999	MIR760	promoter-TSS (NR_030621)	-414
chr1-9426068-9426961	0.516211	0.0451394	0.121387	0.321512	0.00848288	LINC02606	non-coding (NR_104623, exon 2 of 2)	2401
chr1-94541440-94542311	0.665464	0.0276274	0.0181465	0.620774	0.00939971	F3	promoter-TSS (NM_001178096)	-19
chr1-9455551-9456440	0.00599699	0.170763	0.471727	0.22818	0.186159	LINC02606	Intergenic	-27000
chr1-95262605-95263510	0.467047	0.246048	0.221539	0.213923	0.000864875	RWDD3	Intergenic	28848
chr1-98050840-98051729	0.000522102	0.0236187	0.0357222	0.447119	0.00774596	MIR137HG	Intergenic	-1592
chr10-100728977-100729777	0.00901973	0.126983	0.238735	0.498535	0.586043	PAX2	Intergenic	-6019
chr10-100999037-100999958	0.00884221	0.253113	0.0350892	0.28932	0.616149	LZTS2	promoter-TSS (NM_001318100)	-310
chr10-102322665-102323570	0.45121	0.307677	0.509766	0.168714	0.00462458	NFKB2	intron (NM_001199378, intron 3 of 39)	-70992
chr10-102375071-102375866	0.621155	0.0666808	0.233364	0.521809	0.00651322	NFKB2	exon (NM_004193, exon 30 of 40)	-18641
chr10-102728907-102729812	0.312465	0.355125	0.11254	0.00909909	0.679627	WBP1L	exon (NM_001350989, exon 6 of 13)	-14588
chr10-103125335-103125779	0.481417	0.0078164	0.10438	0.104279	0.550429	NT5C2	intron (NM_001351176, intron 2 of 17)	28264
chr10-103451920-103452840	0.00617195	0.212081	0.0282853	0.311639	0.317402	CALHM2	promoter-TSS (NR_024552)	-10
chr10-103845739-103846598	0.00165099	0.361462	0.52487	0.676857	0.143464	SH3PXD2A	intron (NM_014631, intron 1 of 13)	9237
chr10-104305363-104306254	0.39105	0.00831906	0.0900255	0.414325	0.0536805	ITPRIP-AS1	TTS (NM_183239)	-17555
chr10-10544546-10545411	0.575139	0.285252	0.660853	0.550978	0.00863964	CELF2	intron (NM_001326317, intron 1 of 14)	82429
chr10-106935742-106936645	0.502406	0.198017	0.00633992	0.175628	0.56694	SORCS1	intron (NM_001206569, intron 2 of 25)	228512
chr10-110076524-110077430	0.466865	0.508643	0.232934	0.00536507	0.605481	ADD3-AS1	intron (NM_001121, intron 1 of 13)	-68596
chr10-110803735-110804529	0.192972	0.115739	0.674405	0.00643623	0.624615	PDCD4-AS1	intron (NM_001134363, intron 7 of 13)	66772
chr10-111077656-111078453	0.236698	0.609057	0.257067	0.00326785	0.200602	ADRA2A	exon (NM_000681, exon 1 of 1)	1026
chr10-11225732-11226609	0.0110692	0.0437631	0.00461344	0.311322	0.0103473	CELF2	intron (NM_001025076, intron 3 of 13)	61141
chr10-113965477-113966347	0.508964	0.00432535	0.0570556	0.443576	0.289363	ADRB1	Intergenic	-77954
chr10-114043348-114044073	0.0805681	0.00139184	0.0139232	0.557706	0.123267	ADRB1	promoter-TSS (NM_000684)	-155
chr10-114526443-114527288	0.00967155	0.559661	0.489248	0.115463	0.0972415	ABLIM1	promoter-TSS (NM_001322889)	47
chr10-114874622-114875560	0.557152	0.0460442	0.0983491	0.498029	0.0012915	FAM160B1	intron (NM_001135051, intron 16 of 16)	53311
chr10-117004354-117004917	0.460161	0.0205223	0.0355306	0.000808476	0.00108691	SHTN1	intron (NM_001258300, intron 2 of 17)	551
chr10-117136835-117137724	0.518665	0.0296411	0.572787	0.00139032	0.598299	VAX1	intron (NM_001112704, intron 1 of 2)	990
chr10-117268149-117268973	0.00617952	0.548228	0.18495	0.480253	0.309812	SLC18A2	intron (NM_003054, intron 13 of 15)	27447
chr10-11798614-11799477	0.184426	0.0462294	0.628144	0.00739155	0.0626014	PROSER2	Intergenic	-24310
chr10-118341852-118342753	0.581954	0.108149	0.298682	0.612093	0.00894969	FAM204A	promoter-TSS (NM_001134672)	21
chr10-12042687-12043558	0.675372	0.447298	0.249403	0.661848	0.00190369	UPF2	promoter-TSS (NM_015542)	47
chr10-121247977-121248864	0.180581	0.0292466	0.343329	0.000493169	0.424605	FGFR2	Intergenic	282893
chr10-121462042-121462946	0.561672	0.0963835	0.107051	0.416843	0.00287594	FGFR2	Intergenic	68820
chr10-124354606-124355497	0.451871	0.0879539	0.380022	0.00227152	0.397475	OAT	Intergenic	63871
chr10-124370373-124371293	0.270575	0.634372	0.116083	0.0040944	0.0894174	OAT	Intergenic	48090
chr10-131081059-131081960	0.440662	0.00359083	0.0577991	0.664281	0.0364699	TCERG1L-AS1	Intergenic	-13708
chr10-131841001-131841878	0.147612	0.321919	0.276046	0.00903677	0.192037	LINC01164	Intergenic	-51241
chr10-132163145-132164022	0.163902	0.568026	0.539782	0.00250664	0.686488	DPYSL4	intron (NM_001323086, intron 20 of 23)	-23364
chr10-133278397-133279329	0.20093	0.0334512	0.0428276	0.539102	0.00388992	ADAM8	non-coding (NR_046330, exon 18 of 18)	-1995
chr10-14015699-14016590	0.213932	0.0795407	0.565182	0.00422047	0.663966	FRMD4A	intron (NM_018027, intron 2 of 24)	-7595
chr10-14736480-14737330	0.00494029	0.276508	0.274182	0.511809	0.065425	FAM107B	intron (NM_031453, intron 1 of 4)	37992
chr10-15902325-15903200	0.0398188	0.527205	0.429667	0.00913541	0.115408	MINDY3	Intergenic	-42230
chr10-17201049-17201941	0.598424	0.319064	0.614671	0.00806599	0.461661	TRDMT1	intron (NM_004412, intron 1 of 10)	177
chr10-17205924-17206839	0.285356	0.188037	0.00961188	0.4679	0.269602	TRDMT1	Intergenic	-4311
chr10-17216056-17216946	0.409588	0.00129454	0.0284391	0.409602	0.0733885	VIM-AS1	intron (NR_108061, intron 1 of 2)	10397
chr10-17453033-17453889	0.660872	0.160588	0.42213	0.531358	0.00707933	ST8SIA6	intron (NM_001004470, intron 2 of 7)	1134
chr10-18658925-18659817	0.237406	0.104164	0.00726671	0.150328	0.591946	ARL5B	promoter-TSS (NM_001351116)	-60
chr10-19818182-19818721	0.00811598	0.485922	0.680802	0.0891357	0.6083	PLXDC2	intron (NM_032812, intron 1 of 13)	2020
chr10-19824792-19825456	0.438777	0.118529	0.293086	0.0705703	0.00892453	PLXDC2	intron (NM_032812, intron 1 of 13)	8692
chr10-19825570-19826156	0.00680046	0.573671	0.0916499	0.00817848	0.473257	PLXDC2	intron (NM_032812, intron 1 of 13)	9431
chr10-21599343-21600129	0.496567	0.0422051	0.178623	0.143996	0.00619211	MLLT10	intron (NM_001195626, intron 5 of 22)	65564
chr10-21731900-21732800	0.0589322	0.138315	0.677743	0.00662109	0.222848	MLLT10	intron (NM_001195626, intron 17 of 22)	198178
chr10-22340260-22340975	0.574827	0.476857	0.48939	0.516184	0.00783562	SPAG6	Intergenic	-4827
chr10-22420839-22421694	0.544676	0.415784	0.641469	0.00370669	0.623971	LOC100499489	Intergenic	16662
chr10-22550515-22551387	0.559057	0.328728	0.437802	0.64297	0.00230062	LOC100499489	intron (NM_005028, intron 6 of 9)	-113022
chr10-23171028-23171874	0.00516199	0.514649	0.451919	0.387478	0.638627	PTF1A	Intergenic	-20861
chr10-24208560-24209472	0.491413	0.360924	0.6201	0.516474	0.00238544	KIAA1217	promoter-TSS (NM_019590)	-122
chr10-24921068-24921930	0.0078709	0.482649	0.467154	0.0174994	0.436606	PRTFDC1	intron (NM_020200, intron 3 of 8)	31107
chr10-25700727-25701505	0.00349951	0.278573	0.0807473	0.15387	0.398974	LINC00836	intron (NR_108067, intron 3 of 4)	49404
chr10-27529122-27529994	0.00717567	0.641154	0.31192	0.0958907	0.222544	RAB18	intron (NM_001256412, intron 3 of 4)	25254
chr10-28281893-28282629	0.640486	0.511829	0.00462356	0.0211665	0.663527	MPP7	promoter-TSS (NM_173496)	-138
chr10-29318203-29319127	0.416191	0.571266	0.480449	0.00626679	0.397475	LYZL1	Intergenic	29595
chr10-29703218-29703774	0.00819918	0.298844	0.1181	0.512837	0.102619	SVIL	intron (NM_001323599, intron 1 of 38)	32305
chr10-30002128-30003006	0.614669	0.476291	0.681127	0.483077	0.0081556	JCAD	Intergenic	57019
chr10-30525434-30526316	0.00156279	0.217807	0.644979	0.0891529	0.609256	MAP3K8	Intergenic	91229
chr10-31146233-31147147	0.00633376	0.422081	0.175744	0.196202	0.681521	LINC02664	Intergenic	-41193
chr10-31749831-31750635	0.0091698	0.244618	0.298172	0.196082	0.666219	ARHGAP12	Intergenic	158693
chr10-31770080-31770939	0.327304	0.0722681	0.323808	0.00115922	0.51702	ARHGAP12	Intergenic	138416
chr10-31961392-31962294	0.592601	0.00121026	0.0280276	0.242677	0.181724	ARHGAP12	Intergenic	-32967
chr10-32150555-32151363	0.217583	0.560635	0.524864	0.00724658	0.687236	KIF5B	Intergenic	-94534
chr10-32937841-32938363	0.612785	0.0282825	0.3481	0.00532673	0.0903708	ITGB1	intron (NM_002211, intron 1 of 15)	-2544
chr10-35372130-35372984	0.00484447	0.320928	0.668343	0.466905	0.647352	CCNY	intron (NM_001282852, intron 1 of 8)	35683
chr10-3769335-3770187	0.000934699	0.031315	0.00603862	0.443882	0.292907	KLF6	Intergenic	15448
chr10-3784966-3785878	0.00461983	0.436354	0.349083	0.0486424	0.394657	KLF6	promoter-TSS (NM_001160124)	-141
chr10-4130422-4131191	0.0858662	0.00535343	0.0937395	0.238524	0.0319507	LOC101927964	Intergenic	79081
chr10-42178173-42178986	0.496303	0.203955	0.474928	0.426353	0.000963894	LOC441666	Intergenic	189465
chr10-42933636-42934552	0.514768	0.0569872	0.0717171	0.00412313	0.667357	LINC01264	Intergenic	47413
chr10-43299347-43300236	0.533756	0.00862753	0.523961	0.469088	0.0840089	RASGEF1A	Intergenic	-32727
chr10-43648418-43649284	0.00949764	0.585175	0.68109	0.63804	0.272262	ZNF32	promoter-TSS (NM_001005368)	27
chr10-43939711-43940647	0.0910027	0.111759	0.174663	0.396192	0.00939713	LINC00841	intron (NR_033846, intron 2 of 7)	27777
chr10-44725158-44725998	0.64419	0.00269093	0.067747	0.360018	0.0736033	TMEM72	Intergenic	-185738
chr10-45308592-45309374	0.586305	0.0038107	0.106122	0.614332	0.153094	OR13A1	intron (NM_001004297, intron 1 of 3).2	6625
chr10-46229256-46229761	0.140293	0.159942	0.00293427	0.584528	0.19628	ANTXRLP1	intron (NR_103828, intron 2 of 2)	40099
chr10-47277297-47278197	0.672381	0.574624	0.341046	0.0049521	0.595411	GDF10	Intergenic	-22450
chr10-48287525-48288465	0.341767	0.27086	0.00603862	0.662093	0.528511	FRMPD2	Intergenic	-13299
chr10-49761899-49762771	0.193725	0.0907223	0.0570522	0.549886	0.00617039	OGDHL	promoter-TSS (NM_001347824)	-12
chr10-5025218-5026136	0.100111	0.00224501	0.0134766	0.38543	0.0253565	AKR1C2	Intergenic	-7644
chr10-52877220-52878127	0.419879	0.00632272	0.0116981	0.524385	0.253728	MBL2	Intergenic	-105974
chr10-58530813-58531699	0.00688998	0.258308	0.00624151	0.0436661	0.5698	BICC1	intron (NM_001080512, intron 1 of 20)	18384
chr10-59899753-59900570	0.512107	0.0479722	0.328663	0.00849501	0.170527	CCDC6	intron (NM_005436, intron 1 of 8)	6394
chr10-6124538-6125354	0.00845855	0.529139	0.498253	0.282162	0.603525	PFKFB3	Intergenic	-19975
chr10-61752064-61752966	0.158893	0.0048495	0.0212491	0.333842	0.0183556	CABCOCO1	intron (NM_173554, intron 4 of 6)	89554
chr10-61941029-61941905	0.00577673	0.00399639	0.00130809	0.291923	0.00829202	ARID5B	intron (NM_032199, intron 3 of 9)	39768
chr10-62046226-62047050	0.135651	0.0236472	0.000739863	0.521809	0.407211	ARID5B	intron (NM_032199, intron 4 of 9)	-2719
chr10-6207344-6208253	0.636329	0.0239907	0.400096	0.313734	0.00777045	PFKFB3	intron (NM_001314063, intron 1 of 15)	4867
chr10-63421367-63422268	0.316315	0.17141	0.287882	0.311273	0.0063986	LOC105378330	intron (NM_001322258, intron 1 of 24)	-8757
chr10-6563983-6564752	0.272766	0.00478726	0.525852	0.0814951	0.496104	PRKCQ	intron (NM_001323265, intron 1 of 17)	15908
chr10-67078918-67079811	0.663471	0.337006	0.4058	0.50635	0.00909773	LRRTM3	intron (NR_111909, intron 2 of 2)	67099
chr10-70272568-70273471	0.00929957	0.606679	0.281356	0.0781429	0.467693	NPFFR1	intron (NM_022146, intron 1 of 3)	10984
chr10-70549587-70550483	0.00621655	0.614841	0.606245	0.519236	0.634325	PRF1	intron (NM_014431, intron 18 of 19)	52706
chr10-7123685-7124584	0.0061278	0.388469	0.106918	0.0023417	0.547084	SNORD129	Intergenic	62649
chr10-71240080-71240782	0.464923	0.0258109	0.084506	0.329543	0.0090459	UNC5B-AS1	intron (NM_001244889, intron 1 of 15)	-22203
chr10-72297847-72298467	0.221409	0.0249907	0.00357296	0.449945	0.134023	DDIT4	Intergenic	24233
chr10-72455770-72456676	0.00465608	0.156595	0.0170875	0.216893	0.142171	MICU1	intron (NM_001195519, intron 3 of 6)	67763
chr10-72691727-72692570	0.000941938	0.620474	0.233125	0.081075	0.313224	MCU	promoter-TSS (NR_073062)	18
chr10-73684-74544	0.0369166	0.00601408	0.0190941	0.429356	0.0700949	TUBB8	Intergenic	-24876
chr10-74825847-74826800	0.634649	0.0782996	0.44988	0.548445	0.00801847	KAT6B	promoter-TSS (NM_012330)	-89
chr10-75294771-75295647	0.481923	0.344687	0.376952	0.00368233	0.538561	ZNF503-AS1	intron (NR_120651, intron 1 of 3)	-1174
chr10-75611077-75611942	0.0614428	0.501403	0.198771	0.00850891	0.679696	LRMDA	intron (NM_001305581, intron 2 of 6)	-35999
chr10-75824995-75825849	0.557152	0.581207	0.663903	0.00393757	0.643518	LRMDA	intron (NM_032024, intron 1 of 5)	42661
chr10-7763667-7764574	0.438816	0.0136078	0.0231042	0.5443	0.00836274	KIN	intron (NM_012311, intron 9 of 12)	23872
chr10-78700013-78700760	0.00167407	0.582676	0.00819216	0.0597756	0.447322	ZMIZ1-AS1	Intergenic	367061
chr10-79007082-79007993	0.673062	0.00935315	0.0413328	0.434413	0.0984331	ZMIZ1-AS1	intron (NR_015429, intron 3 of 7)	59910
chr10-79241967-79242617	0.00239073	0.549102	0.496411	0.135862	0.12948	PPIF	intron (NM_020338, intron 7 of 24)	-105177
chr10-79388652-79389485	0.0036689	0.0475956	0.0647388	0.424533	0.0412668	PPIF	intron (NM_153367, intron 3 of 3)	41600
chr10-80203100-80203965	0.124106	0.125066	0.00202682	0.608633	0.402329	ANXA11	intron (NM_001278408, intron 1 of 16)	958
chr10-80453736-80454627	0.00386183	0.560371	0.304364	0.25216	0.246943	TSPAN14	promoter-TSS (NM_001351267)	-83
chr10-80549171-80550067	0.461547	0.00679113	0.0439095	0.191682	0.159486	SH2D4B	intron (NM_001145719, intron 1 of 6)	8800
chr10-81021168-81022069	0.606739	0.340883	0.464989	0.262619	0.00717522	LINC02655	Intergenic	371822
chr10-8183028-8183938	0.00404651	0.126294	0.155419	0.497387	0.135264	LINC00708	Intergenic	84822
chr10-84548616-84549529	0.0747573	0.10755	0.694068	0.00139032	0.677702	CCSER2	Intergenic	123904
chr10-86970937-86971820	0.00404651	0.530495	0.586294	0.618094	0.416644	AGAP11	TTS (NM_006829)	1043
chr10-88865198-88866082	0.55885	0.521158	0.450526	0.00709825	0.664473	ANKRD22	Intergenic	-13796
chr10-89898723-89899523	0.00131856	0.267009	0.0770015	0.157996	0.172953	LINC01374	intron (NR_149079, intron 1 of 1)	10989
chr10-92283977-92284758	0.00689724	0.119181	0.0145859	0.135102	0.230038	CPEB3	intron (NM_014912, intron 1 of 9)	6710
chr10-92290687-92291575	0.00166158	0.190064	0.13097	0.651755	0.663447	MARCH5	promoter-TSS (NM_017824)	-36
chr10-92434737-92435623	0.517755	0.0433135	0.286095	0.667093	0.00614609	MARK2P9	Intergenic	16519
chr10-92747375-92748246	0.466557	0.102406	0.191448	0.447633	0.00238594	HHEX	Intergenic	57856
chr10-92872787-92873677	0.387431	0.00941709	0.00659014	0.662824	0.209579	EXOC6	intron (NM_001319195, intron 1 of 21)	24712
chr10-931393-932308	0.453033	0.00391464	0.00143385	0.278514	0.119648	LARP4B	promoter-TSS (NM_015155)	-146
chr10-93151052-93151775	0.010199	0.00395267	0.0268604	0.663352	0.0955477	CYP26A1	Intergenic	77521
chr10-93412781-93413561	0.000537152	0.583637	0.124975	0.0498685	0.441166	MYOF	intron (NM_013451, intron 5 of 53)	69163
chr10-94403295-94404164	0.0291121	0.0716757	0.00912168	0.091819	0.103899	TBC1D12	intron (NM_015188, intron 1 of 12)	1189
chr10-94629839-94630722	0.435599	0.00992009	0.147182	0.0867748	0.219486	CYP2C18	Intergenic	-53448
chr10-95313841-95314683	0.00128602	0.0276493	0.012903	0.0234698	0.0357312	PDLIM1	3' UTR (NM_024991, exon 26 of 26)	-23259
chr10-95864907-95865794	0.197958	0.000374762	0.00260939	0.219567	0.213647	CC2D2B	intron (NM_001320916, intron 9 of 9)	-42614
chr10-9602770-9603639	0.653451	0.162251	0.0835259	0.389447	0.00151466	LOC101928272	Intergenic	-307612
chr10-96293050-96293950	0.0734806	0.042337	0.0484845	0.509308	0.0047642	DNTT	Intergenic	-10934
chr10-96299250-96300105	0.202261	0.221268	0.494435	0.00723832	0.613199	DNTT	Intergenic	-4756
chr10-96469951-96470828	0.437996	0.00771235	0.205069	0.0329348	0.0547209	TLL2	intron (NM_012465, intron 2 of 20)	43536
chr10-96513437-96514362	0.0884198	0.137825	0.00664079	0.349467	0.162676	TLL2	promoter-TSS (NM_012465)	26
chr10-96576359-96577254	0.595701	0.116059	0.148293	0.329938	0.00839676	TM9SF3	exon (NM_020123, exon 2 of 15)	10205
chr10-96642686-96643562	0.45252	0.00726724	0.0524624	0.317089	0.208525	TM9SF3	intron (NM_152309, intron 8 of 16)	-56112
chr10-96753264-96754123	0.000714835	0.118652	0.0219421	0.584978	0.447842	RPL13AP5	Intergenic	3428
chr10-97842528-97843275	0.428442	0.000374762	0.018284	0.00805535	0.0168103	LINC00866	intron (NR_108035, intron 1 of 2)	6896
chr10-97857712-97858610	0.381839	0.00526391	0.108421	0.619401	0.283844	GOLGA7B	intron (NM_001010917, intron 1 of 4)	8318
chr10-98349309-98350212	0.221323	0.123215	0.630589	0.000569581	0.600092	MIR1287	Intergenic	45546
chr10-9951680-9952604	0.00484447	0.488405	0.404219	0.312016	0.167791	LINC02670	Intergenic	-106580
chr11-100862931-100863848	0.0352884	0.127619	0.170199	0.00910868	0.179495	SNORD13I	intron (NM_001367945, intron 6 of 25)	-70884
chr11-102109958-102110834	0.00197699	0.445765	0.100854	0.586495	0.427381	YAP1	promoter-TSS (NM_001282098)	-51
chr11-102324816-102325659	0.403014	0.478911	0.475585	0.632919	0.00483531	BIRC3	exon (NM_001165, exon 2 of 9)	7754
chr11-102940732-102941620	0.601834	0.600418	0.478353	0.000731799	0.27995	MMP13	Intergenic	14556
chr11-104163720-104164600	0.150199	0.585812	0.367889	0.00809993	0.403067	PDGFD	promoter-TSS (NM_033135)	-13
chr11-10441764-10442668	0.00858963	0.370647	0.0607201	0.548984	0.285279	AMPD3	Intergenic	-8105
chr11-104653110-104654004	0.00176095	0.59677	0.0389525	0.30443	0.0929426	LINC02552	Intergenic	-44255
chr11-10564432-10565329	0.565216	0.00137677	0.0821769	0.010881	0.0556843	LYVE1	intron (NM_006691, intron 1 of 5)	3784
chr11-108008570-108009390	0.000729256	0.38684	0.0627229	0.16925	0.663761	CUL5	promoter-TSS (NM_003478)	82
chr11-108647961-108648820	0.00557921	0.166006	0.030841	0.309376	0.150881	DDX10	Intergenic	-16678
chr11-10891979-10892887	0.293098	0.185219	0.0974701	0.00508265	0.0546616	ZBED5-AS1	Intergenic	34216
chr11-108994651-108995553	0.427178	0.0808233	0.632333	0.421262	0.00863964	DDX10	Intergenic	330033
chr11-10930684-10931619	0.568515	0.0414754	0.41965	0.359455	0.00838056	ZBED5-AS1	Intergenic	72935
chr11-109946002-109946914	0.369426	0.0781707	0.00517584	0.669227	0.53558	ZC3H12C	Intergenic	-146934
chr11-110497005-110497914	0.175616	0.296488	0.00678467	0.446356	0.508699	FDX1	Intergenic	67512
chr11-111298818-111299572	0.00453571	0.631645	0.267113	0.536524	0.68074	COLCA2	promoter-TSS (NM_001302646)	-56
chr11-112086318-112087209	0.276907	0.00325101	0.0725329	0.286771	0.0127362	TIMM8B	promoter-TSS (NR_028383)	-8
chr11-112321547-112322461	0.00236014	0.622383	0.670573	0.671487	0.563256	LINC02762	intron (NR_126004, intron 2 of 3)	51255
chr11-114075589-114076480	0.00688998	0.171519	0.0223872	0.381666	0.204977	ZBTB16	intron (NM_006006, intron 2 of 6)	12824
chr11-114762137-114763009	0.382644	0.56382	0.539642	0.663133	0.00668354	NXPE2	Intergenic	84046
chr11-116563363-116564268	0.0852458	0.0330379	0.0209122	0.35873	0.00534347	LINC02702	Intergenic	-75606
chr11-116742571-116743437	0.019806	0.0248452	0.000321648	0.56645	0.184759	BUD13	Intergenic	29983
chr11-116941341-116942236	0.527294	0.00107802	0.0102663	0.251299	0.364236	APOA1	intron (NM_001366687, intron 3 of 4)	-103839
chr11-117477059-117477919	0.0921358	0.267824	0.645113	0.005378	0.65523	CEP164	intron (NM_020693, intron 14 of 32)	149635
chr11-117492252-117493166	0.591132	0.00883439	0.182887	0.187925	0.0681048	CEP164	intron (NM_020693, intron 11 of 32)	164855
chr11-117899925-117900846	0.559795	0.0840594	0.61738	0.00624761	0.603171	FXYD6	TTS (NM_001206789)	-22956
chr11-118215225-118215985	0.519904	0.00730319	0.032085	0.65946	0.186786	JAML	intron (NM_001098526, intron 1 of 9)	-2659
chr11-118619216-118620078	0.386884	0.47332	0.424527	0.556905	0.00463514	PHLDB1	intron (NM_015157, intron 5 of 23)	12032
chr11-118771331-118772240	0.236815	0.427857	0.440454	0.00739155	0.0896906	DDX6	intron (NM_001257191, intron 4 of 13)	19162
chr11-119018103-119019013	0.408311	0.0868427	0.415258	0.00722471	0.66941	TRAPPC4	promoter-TSS (NM_016146).2	-208
chr11-119315092-119315988	0.325284	0.19575	0.291835	0.273987	0.000262882	MCAM	intron (NM_006500, intron 1 of 15)	1590
chr11-119690776-119691700	0.00821883	0.622275	0.42003	0.0371882	0.424361	NECTIN1	intron (NM_203285, intron 1 of 7)	37962
chr11-121448401-121449154	0.00800765	0.342458	0.458948	0.16164	0.0517396	SORL1	Intergenic	-3536
chr11-12149505-12150391	0.391574	0.179573	0.140722	0.522144	0.00910154	MICAL2	intron (NR_144417, intron 2 of 26)	11558
chr11-121518175-121518999	0.0217612	0.17925	0.017017	0.33898	0.00550035	SORL1	intron (NM_003105, intron 8 of 47)	66273
chr11-12200884-12201779	0.00338638	0.470355	0.0583496	0.205184	0.526313	MIR6124	intron (NR_144420, intron 3 of 27)	37649
chr11-122849853-122850754	0.659832	0.17212	0.329875	0.434033	0.00550035	CRTAM	intron (NM_019604, intron 2 of 9)	11804
chr11-123711008-123711874	0.000541334	0.0806485	0.438383	0.00724668	0.526583	ZNF202	Intergenic	19544
chr11-124070876-124071753	0.600187	0.00333308	0.329655	0.0134285	0.0988831	OR10G7	Intergenic	-32314
chr11-125968055-125968968	0.115387	0.348047	0.00784583	0.551109	0.536451	VSIG10L2	intron (NM_016952, intron 18 of 19)	22456
chr11-126062657-126063574	0.00736085	0.418813	0.654096	0.0489801	0.521768	CDON	intron (NM_016952, intron 1 of 19)	176
chr11-126335939-126336744	0.544421	0.0192001	0.283868	0.611268	0.0063986	GSEC	intron (NM_014026, intron 3 of 5)	19245
chr11-126474969-126475892	0.635214	0.0755695	0.630178	0.626046	0.00589228	ST3GAL4	intron (NM_001301097, intron 4 of 15)	69344
chr11-126711750-126712652	0.451551	0.00614889	0.0158739	0.391872	0.216314	LOC101929427	intron (NM_001301097, intron 1 of 15)	56115
chr11-128262327-128263238	0.00135383	0.20962	0.172735	0.20942	0.317575	LINC02098	Intergenic	54017
chr11-128631929-128632787	0.652547	0.00391464	0.0170127	0.541198	0.00939713	ETS1	Intergenic	-44800
chr11-128662706-128663480	0.00166158	0.179603	0.276767	0.668875	0.0408884	FLI1	Intergenic	-23442
chr11-129766841-129767724	0.000234519	0.630562	0.272088	0.12924	0.615379	TMEM45B	Intergenic	-48498
chr11-129815673-129816441	0.075514	0.00688646	0.291898	0.146267	0.572418	TMEM45B	intron (NM_138788, intron 1 of 5)	209
chr11-129921406-129922210	0.443481	0.0225765	0.126423	0.672415	0.00325463	PRDM10	intron (NM_199437, intron 13 of 20)	25776
chr11-130159493-130160326	0.00404651	0.634958	0.355751	0.178934	0.393708	ST14	5' UTR (NM_021978, exon 1 of 19)	128
chr11-130430963-130431875	0.135153	0.00985947	0.00930976	0.100368	0.00590141	ADAMTS8	Intergenic	-2810
chr11-1306968-1307858	0.00624301	0.165347	0.376982	0.115037	0.555685	TOLLIP	intron (NM_019009, intron 1 of 5)	2219
chr11-134062794-134063569	0.448883	0.00344972	0.140363	0.659939	0.0646606	JAM3	Intergenic	-5743
chr11-14096341-14097190	0.661288	0.00137677	0.331106	0.00427166	0.103474	SPON1	intron (NM_006108, intron 5 of 15)	134043
chr11-1453428-1454260	0.130083	0.255393	0.532781	0.00838758	0.674738	MOB2	intron (NM_003957, intron 15 of 19)	27042
chr11-19240645-19241536	0.118381	0.131854	0.00216648	0.0213984	0.0432919	E2F8	promoter-TSS (NM_024680)	-146
chr11-19712319-19713223	0.277951	0.0598128	0.00912168	0.289995	0.247028	NAV2	promoter-TSS (NM_001244963)	-66
chr11-23539796-23540704	0.165065	0.192739	0.585813	0.00611502	0.369015	MIR8054	Intergenic	-121060
chr11-2427914-2428800	0.00471199	0.489691	0.0756759	0.606298	0.530609	TRPM5	Intergenic	-5312
chr11-31870753-31871667	0.238499	0.0263817	0.299162	0.4559	0.00381755	PAUPAR	intron (NR_033971, intron 1 of 2)	44643
chr11-32210256-32211136	0.000535372	0.407952	0.383002	0.607258	0.0533705	SNORA88	Intergenic	-66784
chr11-33234562-33235461	0.00549371	0.550437	0.618518	0.634271	0.273453	HIPK3	Intergenic	-21660
chr11-33344346-33345242	0.422225	0.515268	0.636357	0.00703356	0.593645	KIAA1549L	intron (NM_001278162, intron 8 of 15)	-31314
chr11-3341011-3341917	0.00934805	0.0750142	0.369088	0.0134285	0.675882	ZNF195	Intergenic	37682
chr11-33857595-33858501	0.191077	0.0285586	0.0193324	0.631706	0.00492662	LMO2	TTS (NM_005574)	11830
chr11-34464309-34465223	7.56726e-06	0.0196555	0.00107549	0.552281	0.0761115	CAT	intron (NM_001752, intron 10 of 12)	25832
chr11-36289019-36289906	0.0605911	0.569552	0.555767	0.00611502	0.63784	COMMD9	promoter-TSS (NM_014186)	-39
chr11-36390805-36391684	0.522439	0.463454	0.67423	0.525949	0.00769872	PRR5L	intron (NM_024841, intron 2 of 9)	-9752
chr11-36400742-36401618	0.196755	0.00571529	0.50621	0.190456	0.677696	PRR5L	exon (NM_001160169, exon 1 of 7)	183
chr11-3787734-3788557	0.161464	0.444649	0.462655	0.00963871	0.652157	NUP98	intron (NR_157590, intron 1 of 31)	9400
chr11-3831433-3832285	0.585415	0.100104	0.605389	0.00417923	0.626256	RHOG	intron (NM_001665, intron 1 of 1)	9100
chr11-4020044-4020956	0.00208963	0.554716	0.112066	0.128794	0.549324	RRM1	intron (NM_001277962, intron 2 of 12)	-74185
chr11-42631266-42632087	0.297555	0.0726691	0.58562	0.634271	0.00197791	LINC02740	Intergenic	-377987
chr11-45078708-45079325	0.340086	0.578168	0.00726138	0.159805	0.622191	PRDM11	Intergenic	-14996
chr11-45163999-45164888	0.268339	0.0629516	0.00726138	0.0562609	0.035344	PRDM11	intron (NM_001256695, intron 1 of 7)	17101
chr11-46537568-46538446	0.00437962	0.0743833	0.00309685	0.226274	0.0599629	AMBRA1	intron (NM_001267782, intron 8 of 19)	49437
chr11-46952023-46952967	0.542026	0.00176849	0.0391173	0.366013	0.258446	C11orf49	intron (NM_001278222, intron 1 of 7)	15734
chr11-47392836-47393694	0.321901	0.00957971	0.0142683	0.254574	0.250629	MIR4487	Intergenic	-7705
chr11-47885766-47886636	0.1297	0.255546	0.00898587	0.336132	0.528342	NUP160	Intergenic	-37657
chr11-47937614-47938531	0.00253552	0.36119	0.17815	0.0374629	0.659801	PTPRJ	Intergenic	-42486
chr11-48028713-48029637	0.00230954	0.173208	0.546633	0.0751378	0.118335	PTPRJ	intron (NM_001098503, intron 1 of 8)	48616
chr11-49207901-49208836	0.316077	0.26671	0.602325	0.303399	0.00580453	FOLH1	exon (NM_001014986, exon 1 of 18)	233
chr11-535216-536121	0.656423	0.179135	0.481397	0.420038	0.00180714	HRAS	promoter-TSS (NM_176795)	-93
chr11-5600017-5600916	0.132045	0.0619078	0.00719	0.132878	0.0167145	TRIM6-TRIM34	intron (NM_001198645, intron 1 of 5)	3830
chr11-5689316-5690192	0.289867	0.0048597	0.0382378	0.222507	0.236356	TRIM22	promoter-TSS (NM_006074)	-36
chr11-58653791-58654686	0.37952	0.503006	0.452433	0.00992545	0.446981	CNTF	Intergenic	31574
chr11-58830512-58831196	0.644253	0.260054	0.595863	0.00157275	0.457272	GLYATL2	Intergenic	13850
chr11-59981765-59982676	0.597272	0.0365233	0.535649	0.463876	0.000433458	OOSP1	intron (NR_130719, intron 8 of 8)	39342
chr11-60631692-60632599	0.0021952	0.320525	0.110792	0.148661	0.225841	LINC00301	intron (NR_026946, intron 3 of 6)	16395
chr11-60756350-60757240	0.353358	0.0293046	0.00719	0.468646	0.683819	MS4A15	promoter-TSS (NR_103481)	-72
chr11-60761212-60762108	0.312331	0.101255	0.42096	0.658925	0.00247939	MS4A15	intron (NM_152717, intron 1 of 5)	4793
chr11-60952020-60952818	0.293139	0.000213448	0.0150034	0.253045	0.0470186	SLC15A3	promoter-TSS (NR_027391)	-243
chr11-60954312-60954901	0.535512	0.0598308	0.304952	0.00739968	0.0973186	SLC15A3	Intergenic	-2431
chr11-62033236-62034109	0.00834076	0.49741	0.0449596	0.00160396	0.609786	FTH1	Intergenic	-66039
chr11-62593316-62594174	0.0345603	0.230509	0.571693	0.000808476	0.658401	TUT1	3' UTR (NM_004739, exon 18 of 18)	-2222
chr11-62612260-62613141	0.190924	0.654876	0.516193	0.0014885	0.0422199	ROM1	promoter-TSS (NM_000327)	-40
chr11-63581002-63581586	0.00816564	0.455142	0.453869	0.338374	0.377493	PLAAT2	intron (NM_007069, intron 3 of 3)	-17915
chr11-63862704-63863587	0.00719411	0.638179	0.333985	0.417079	0.609632	MARK2	intron (NM_001163296, intron 1 of 16)	24036
chr11-63985933-63986794	0.198413	0.0512907	0.0295773	0.379306	0.00543289	OTUB1	non-coding (NR_003089, exon 1 of 6)	511
chr11-640367-641263	0.669564	0.00826641	0.0295125	0.476923	0.210378	DRD4	TTS (NM_000797).2	3546
chr11-64145881-64146783	0.00177466	0.622162	0.124593	0.0564276	0.625046	MACROD1	intron (NM_014067, intron 3 of 10)	19781
chr11-64300786-64301640	0.512176	0.0048597	0.213544	0.589854	0.21843	CATSPERZ	intron (NM_001039496, intron 2 of 4)	855
chr11-64525479-64526327	0.293916	0.349908	0.473298	0.00718876	0.260428	SLC22A11	Intergenic	-30038
chr11-64652782-64653675	0.000122526	0.263706	0.28931	0.593767	0.0776925	NRXN2	intron (NM_138732, intron 10 of 19)	-9684
chr11-6505415-6506316	0.224802	0.564797	0.576254	0.00833386	0.533167	DNHD1	intron (NM_144666, intron 4 of 42)	8570
chr11-65422111-65422920	0.63347	0.220408	0.566888	0.522467	0.00350983	NEAT1	promoter-TSS (NR_028272)	-282
chr11-66157002-66157902	0.0427292	0.629221	0.064863	0.00427166	0.629848	PACS1	intron (NM_018026, intron 1 of 23)	87180
chr11-66183434-66184335	0.0542661	0.0135763	0.000295253	0.483508	0.552258	KLC2	intron (NM_018026, intron 1 of 23)	-73409
chr11-67115026-67115884	0.18545	0.0784358	0.666457	0.520478	0.00894969	LOC107984341	intron (NR_160735, intron 1 of 1)	2893
chr11-67416677-67417576	0.652445	0.00262959	0.00503981	0.0851701	0.0374112	CARNS1	intron (NM_001166222, intron 2 of 9)	1449
chr11-67713645-67714542	0.571497	0.0780078	0.413575	0.500519	0.00362549	ALDH3B2	Intergenic	-32870
chr11-67731868-67732784	0.0442948	0.00571529	0.0164477	0.672465	0.100989	ALDH3B2	Intergenic	-51102
chr11-68205909-68206803	0.366225	0.0190316	0.00890862	0.448551	0.0864907	KMT5B	intron (NR_161380, intron 1 of 10)	6940
chr11-68869412-68870277	0.227771	0.630062	0.234547	0.00447446	0.584503	CPT1A	Intergenic	-27914
chr11-69242086-69242988	0.211036	0.1446	0.00130809	0.414675	0.405632	MYEOV	Intergenic	-51618
chr11-69575797-69576680	0.00135383	0.00447425	0.0102663	0.675781	0.160566	CCND1	Intergenic	-64866
chr11-69640713-69641597	0.360945	0.0091046	0.0956399	0.0104174	0.678118	CCND1	promoter-TSS (NM_053056)	50
chr11-69925415-69926301	0.00583362	0.453091	0.174335	0.0659418	0.490351	FGF3	Intergenic	-106442
chr11-70415740-70416606	0.513233	0.449963	0.499195	0.644649	0.00786982	CTTN	intron (NM_005231, intron 7 of 17)	17644
chr11-70568024-70568949	0.330938	0.00391464	0.327616	0.229685	0.226952	SHANK2-AS1	intron (NM_133266, intron 2 of 10)	-62607
chr11-70680480-70681352	0.440662	0.338534	0.218675	0.391834	0.00882238	SHANK2	intron (NM_012309, intron 14 of 24)	-19075
chr11-70829615-70830517	0.328585	0.00726724	0.444979	0.028195	0.442243	SHANK2-AS3	intron (NM_012309, intron 10 of 24)	-32724
chr11-71534672-71535587	0.240581	0.165852	0.00633572	0.269167	0.109291	KRTAP5-8	Intergenic	-2895
chr11-72024894-72025766	0.208558	0.0485068	0.00784583	0.680626	0.363566	LOC100128494	intron (NR_104476, intron 4 of 24)	11039
chr11-73478574-73479408	0.00663107	0.498714	0.635705	0.0805945	0.418265	RELT	intron (NM_001286051, intron 1 of 5)	102323
chr11-73995039-73995772	0.303463	0.222851	0.00314588	0.580294	0.468328	UCP2	Intergenic	-12562
chr11-74255470-74256358	0.00663857	0.456708	0.519305	0.254871	0.56107	P4HA3-AS1	Intergenic	-55448
chr11-75399139-75400010	0.388859	0.601626	0.639658	0.040726	0.0012915	RPS3	promoter-TSS (NM_001260506)	57
chr11-75705985-75706890	0.007576	0.326736	0.0253033	0.511779	0.0651145	MOGAT2	Intergenic	-11400
chr11-76380737-76381613	0.00768793	0.391466	0.590709	0.517761	0.441244	THAP12	promoter-TSS (NR_130898)	-43
chr11-83275621-83276506	0.0034921	0.407394	0.0376926	0.114612	0.0368192	CCDC90B	intron (NM_001286120, intron 1 of 6)	10343
chr11-85628043-85628926	0.00394663	0.071354	0.440461	0.0176889	0.030458	TMEM126B	promoter-TSS (NM_001193538)	-88
chr11-85823559-85824466	0.00177466	0.34833	0.109907	0.0389769	0.133945	SYTL2	Intergenic	-12854
chr11-8593727-8594615	0.00465022	0.298567	0.0576739	0.484703	0.632235	STK33	promoter-TSS (NM_001352395)	57
chr11-86172627-86173445	0.346771	0.343309	0.393181	0.190146	0.00860033	EED	Intergenic	-71348
chr11-86608014-86608915	0.627156	0.51677	0.628344	0.007671	0.659672	ME3	intron (NM_001014811, intron 1 of 13)	63733
chr11-86680448-86681311	0.00847912	0.429455	0.148242	0.0258473	0.668747	ME3	Intergenic	-8244
chr11-86818276-86819130	0.00941038	0.262231	0.109742	0.366579	0.413045	PRSS23	intron (NR_120591, intron 1 of 4)	18161
chr11-88508684-88509526	0.505889	0.0163241	0.00207413	0.437265	0.271543	GRM5-AS1	exon (NM_000842, exon 9 of 9)	4529
chr11-9314224-9315139	0.00921482	0.254737	0.403493	0.34966	0.609584	TMEM41B	promoter-TSS (NM_001165030)	-89
chr11-932935-933855	0.543868	0.0238157	0.630657	0.000569581	0.364427	AP2A2	intron (NR_144509, intron 1 of 20)	7525
chr11-93661296-93662110	0.261567	0.455446	0.140372	0.00682227	0.64804	CEP295	promoter-TSS (NM_033395)	21
chr11-93737752-93738528	0.565929	0.284391	0.00997487	0.499242	0.617319	SNORA40	exon (NM_024116, exon 3 of 6)	-2904
chr11-96464709-96465360	0.00481918	0.217355	0.576634	0.310393	0.27522	JRKL-AS1	intron (NR_047481, intron 1 of 4)	41842
chr11-975547-976386	0.306839	0.0419692	0.00713619	0.60963	0.24745	AP2A2	intron (NR_144509, intron 4 of 20)	50097
chr12-10366670-10367570	0.656106	0.193549	0.402908	0.588623	0.00590141	LOC101928100	intron (NR_120430, intron 1 of 3)	3351
chr12-104137769-104138640	0.479948	0.0235348	0.0431333	0.556534	0.00239436	NFYB	promoter-TSS (NM_006166)	5
chr12-104518928-104519833	0.511528	0.00485672	0.113485	0.263826	0.32098	CHST11	intron (NM_018413, intron 1 of 2)	62433
chr12-1046400-1047247	0.289867	0.0416171	0.195991	0.311932	0.00618534	ERC1	intron (NR_027949, intron 2 of 15)	19076
chr12-104742497-104743022	0.659294	0.00415641	0.299688	0.305985	0.0065068	MIR3922	intron (NM_018413, intron 2 of 2)	151127
chr12-106583654-106584145	0.00629565	0.148365	0.0558883	0.597367	0.545561	RFX4	intron (NM_213594, intron 1 of 17)	993
chr12-10667413-10668106	0.16967	0.174906	0.53765	0.000997397	0.555162	STYK1	intron (NM_018423, intron 1 of 10)	6292
chr12-107884821-107885734	0.00898184	0.297057	0.309495	0.454408	0.406454	LOC728739	Intergenic	18493
chr12-108616848-108617690	0.572779	0.590998	0.406535	0.0123261	0.00325704	SELPLG	Intergenic	14812
chr12-108628182-108629092	0.470398	0.0344066	0.00520111	0.55022	0.29315	SELPLG	intron (NM_003006, intron 1 of 1)	3444
chr12-108633476-108634346	2.86825e-05	0.402932	0.232573	0.0446509	0.602673	SELPLG	promoter-TSS (NM_003006)	-17
chr12-110079368-110080295	0.273065	0.048101	0.00603862	0.527078	0.1887	C12orf76	Intergenic	-6193
chr12-110772665-110773554	0.622699	0.340542	0.669245	0.411081	0.00465696	PPP1CC	Intergenic	-30219
chr12-111223933-111224839	0.189622	0.130112	0.19612	0.235659	0.00136904	MIR6760	intron (NM_015267, intron 3 of 21)	-79756
chr12-112002183-112003087	0.0361272	0.00659307	0.0104117	0.544193	0.20266	TMEM116	intron (NM_138341, intron 2 of 9)	10530
chr12-112828314-112829209	0.0018403	0.437184	0.411095	0.646189	0.394994	RPH3A	intron (NM_014954, intron 3 of 20)	37014
chr12-113229720-113230591	0.00254593	0.406856	0.362462	0.0595344	0.370881	TPCN1	intron (NM_001143819, intron 3 of 28)	8692
chr12-113479778-113480650	0.401973	0.00147563	0.0280146	0.107587	0.254475	LHX5-AS1	non-coding (NR_126425, exon 2 of 2)	8211
chr12-115451652-115452544	0.304131	0.0178798	0.0085065	0.171497	0.0380562	MIR620	Intergenic	696556
chr12-115997902-115998824	0.268062	0.0325884	0.00784583	0.448229	0.395664	MIR620	intron (NM_015335, intron 14 of 30)	150291
chr12-116319692-116320622	0.586898	0.00811886	0.205018	0.531089	0.0534732	MED13L	Intergenic	-42971
chr12-116440966-116441730	0.0012702	0.628653	0.473608	0.379418	0.552203	MIR4472-2	Intergenic	-13030
chr12-116604910-116605667	0.00208802	0.123477	0.100666	0.339392	0.427336	MAP1LC3B2	Intergenic	45908
chr12-118236782-118237678	0.629087	0.430825	0.455279	0.00626679	0.463189	TAOK3	intron (NM_001346490, intron 7 of 21)	-46695
chr12-11855283-11856199	0.527398	0.493329	0.315663	0.00869015	0.527624	BCL2L14	intron (NM_001987, intron 4 of 7)	-194120
chr12-11946956-11947823	0.437919	0.00526391	0.0363584	0.323293	0.100676	BCL2L14	Intergenic	-102471
chr12-120292846-120293666	0.169157	0.635571	0.150259	0.00139032	0.0294025	RNU4-1	promoter-TSS (NR_003925)	-19
chr12-121637186-121638103	0.560312	0.112339	0.241487	0.28062	0.00524822	ORAI1	intron (NM_032790, intron 2 of 2)	11095
chr12-122082823-122083582	0.302135	0.197064	0.00961188	0.489213	0.662112	MLXIP	intron (NM_014938, intron 1 of 16).2	4447
chr12-123115243-123116128	0.249695	0.0184584	0.00264995	0.0336622	0.103741	PITPNM2	Intergenic	-5197
chr12-124038987-124039818	0.00231024	0.393622	0.0496826	0.66946	0.584729	ZNF664	intron (NM_001347902, intron 2 of 4)	66188
chr12-124532272-124533025	0.157532	0.0247613	0.00787094	0.320907	0.686398	NCOR2	intron (NM_001077261, intron 2 of 47)	34963
chr12-124668991-124669830	0.285483	0.475455	0.167404	0.00297338	0.685217	NCOR2	Intergenic	-101799
chr12-124698108-124698880	0.0856582	0.209784	0.168369	0.00139032	0.339965	NCOR2	Intergenic	-130882
chr12-124867140-124867996	0.570838	0.148556	0.501472	0.362384	0.00761485	SCARB1	Intergenic	-3704
chr12-125402967-125403836	0.00697962	0.1163	0.00373978	0.0490929	0.36634	TMEM132B	intron (NM_052907, intron 2 of 8)	76786
chr12-130161164-130161959	0.000949487	0.0437631	0.0818028	0.524018	0.0332726	FZD10-AS1	promoter-TSS (NM_007197)	116
chr12-130775953-130776840	0.323007	0.281606	0.143513	0.00539968	0.61341	RIMBP2	Intergenic	-60092
chr12-131229680-131230599	0.275031	0.206327	0.326886	0.00773053	0.597486	LINC01257	Intergenic	65129
chr12-132063264-132064117	0.00345095	0.25155	0.43869	0.65839	0.097294	EP400P1	intron (NM_015409, intron 47 of 52)	-20592
chr12-132085152-132085816	0.655572	0.138264	0.44436	0.585837	0.00583154	EP400P1	intron (NR_003290, intron 2 of 9)	1201
chr12-132153640-132154541	0.221672	0.157027	0.00726671	0.341138	0.15856	NOC4L	Intergenic	9634
chr12-13498409-13499242	0.00437026	0.168265	0.175885	0.608091	0.21922	LINC01559	Intergenic	-122081
chr12-14418418-14419185	0.386733	0.177922	0.077952	0.0234429	0.00734077	ATF7IP	intron (NM_181352, intron 1 of 14)	33521
chr12-1917436-1918226	0.00486397	0.547464	0.12079	0.0914429	0.653117	CACNA2D4	intron (NM_172364, intron 1 of 37).2	821
chr12-19234107-19234931	0.00495671	0.382454	0.123942	0.575938	0.345495	PLEKHA5	intron (NM_001256787, intron 1 of 25)	29194
chr12-21478489-21479383	0.000208327	0.143949	0.0138648	0.543518	0.267145	RECQL	intron (NM_002907, intron 6 of 14)	22699
chr12-24997872-24998721	0.414746	0.0676524	0.00479565	0.2654	0.179617	LOC645177	promoter-TSS (NM_001101339)	722
chr12-26149705-26150595	0.0773339	0.0487189	0.656513	0.00512865	0.32846	BHLHE41	Intergenic	-25113
chr12-2616452-2617372	0.23287	0.0249492	0.00327264	0.669808	0.573645	CACNA1C-AS2	intron (NM_001129840, intron 29 of 46)	55308
chr12-26452275-26453135	0.369433	0.0532064	0.530093	9.02037e-05	0.427792	SSPN	intron (NM_002223, intron 45 of 56)	257132
chr12-2682528-2683413	0.282817	0.344816	0.113417	0.195894	0.00265136	CACNA1C-AS1	intron (NM_199460, intron 46 of 49).2	8186
chr12-27479983-27480673	0.625073	0.118529	0.677934	0.00455851	0.687002	SMCO2	intron (NM_001145010, intron 5 of 8)	13518
chr12-29148992-29149812	0.0260755	0.0672778	0.00421763	0.490217	0.453458	FAR2	5' UTR (NM_001271783, exon 1 of 12)	124
chr12-29299391-29300259	0.1677	0.229193	0.507007	0.00250664	0.647242	LOC100506606	intron (NM_001271783, intron 4 of 11)	18023
chr12-3097319-3098135	0.516513	0.406852	0.604031	0.666308	0.00799424	TSPAN9	intron (NM_006675, intron 2 of 8)	20348
chr12-31238529-31239444	0.000137354	0.450414	0.15245	0.471651	0.638865	OVOS2	Intergenic	-37752
chr12-31728630-31729539	0.368244	0.11664	0.00476889	0.396439	0.313495	AMN1	promoter-TSS (NM_001278411)	-64
chr12-3838451-3839276	0.604702	0.480568	0.123084	0.190412	0.00465696	PARP11	intron (NM_020367, intron 1 of 7)	34535
chr12-3962317-3963234	0.00578875	0.0935178	0.0267964	0.590697	0.449588	PARP11	Intergenic	-89328
chr12-40137004-40137911	0.247925	0.310929	0.654309	0.643248	0.00503365	LINC02471	Intergenic	-18781
chr12-41932247-41933131	0.599091	0.304579	0.577923	0.664643	0.00611693	LINC02400	Intergenic	168500
chr12-42421953-42422746	0.142124	0.0104818	0.212605	0.646596	0.00583154	PRICKLE1	intron (NM_016488, intron 9 of 12)	61265
chr12-45259934-45260837	0.00444813	0.621404	0.66468	0.132181	0.0817903	ANO6	intron (NM_001025356, intron 1 of 19)	-32304
chr12-45268673-45269528	0.369446	0.00509925	0.503703	0.460209	0.0379866	ANO6	intron (NM_001025356, intron 1 of 19)	-23589
chr12-4815773-4816572	0.42617	0.335003	0.682841	0.296455	4.50368e-05	KCNA6	intron (NM_002235, intron 1 of 1)	6997
chr12-48681836-48682712	0.279354	0.194851	0.672766	0.617386	0.00483531	KANSL2	promoter-TSS (NM_017822)	-36
chr12-49129994-49130912	0.00168977	0.446008	0.171306	0.6693	0.193039	TUBA1B	intron (NM_006082, intron 1 of 3)	942
chr12-49220611-49221555	0.544307	0.249821	0.16516	0.383585	0.00387134	TUBA1C	Intergenic	-6843
chr12-49820798-49821723	0.00185252	0.346903	0.30127	0.428888	0.23105	NCKAP5L	intron (NM_001368048, intron 1 of 13)	7152
chr12-49961090-49962038	0.0772794	0.135527	0.00860801	0.457734	0.531631	AQP5	promoter-TSS (NM_001651)	-308
chr12-5002738-5003622	0.474317	0.0191923	0.0363449	0.667767	0.00460778	KCNA5	Intergenic	-40699
chr12-50222143-50223026	0.234316	0.610514	0.057222	0.00949114	0.150843	LIMA1	promoter-TSS (NM_001113547)	73
chr12-51504628-51505532	0.659722	0.0165165	0.120889	0.221959	0.00387134	SLC4A8	intron (NM_001039960, intron 23 of 24)	79963
chr12-52126653-52127519	0.218491	0.00942913	0.153834	0.464076	0.244807	OR7E47P	Intergenic	33517
chr12-52128010-52128759	0.566368	0.00371033	0.480639	0.0543438	0.200608	OR7E47P	Intergenic	34816
chr12-52251504-52252302	0.600776	0.3138	0.0807838	0.425251	0.00503365	KRT7-AS	intron (NR_146088, intron 8 of 8)	-4455
chr12-52372272-52373179	0.276875	0.0642513	0.04775	0.536906	0.00152534	KRT85	Intergenic	-5245
chr12-53441161-53442066	0.00253305	0.319576	0.370607	0.0528602	0.568605	PRR13	promoter-TSS (NM_001005354)	-35
chr12-54191279-54192181	0.466968	0.073958	0.521078	0.353265	0.00682138	SMUG1	Intergenic	-2736
chr12-54216672-54217549	0.389332	0.0396651	0.275695	0.317652	0.00895237	MIR3198-2	Intergenic	14365
chr12-54293989-54294873	0.473646	0.0507237	0.00969548	0.496369	0.495681	NFE2	intron (NM_001261461, intron 3 of 3)	1348
chr12-54602955-54603844	0.146242	0.0309077	0.00637571	0.111405	0.0543142	GLYCAM1	Intergenic	7062
chr12-54991163-54992039	0.197326	0.00484329	0.020471	0.569201	0.131926	TESPA1	Intergenic	-6839
chr12-55780432-55781339	0.00109024	0.620955	0.06365	0.0385248	0.301381	SARNP	intron (NM_033082, intron 9 of 10)	36838
chr12-56634619-56635352	0.544715	0.0677169	0.105715	0.541345	0.00151466	BAZ2A	intron (NM_001351156, intron 1 of 30)	1373
chr12-57118659-57119556	0.506204	0.0918822	0.648875	0.00179413	0.601515	STAT6	Intergenic	-7746
chr12-57213003-57213825	0.154686	0.0906023	0.554096	0.00819905	0.590596	NXPH4	TTS (NM_002332)	-3380
chr12-57549589-57550490	0.575777	0.00447425	0.0331103	0.660344	0.3095	KIF5A	promoter-TSS (NM_001354705)	-4
chr12-57627236-57628129	0.00494886	0.01958	0.00163402	0.221438	0.0495134	B4GALNT1	exon (NM_001276468, exon 9 of 10)	4996
chr12-57893454-57894369	0.349218	0.00632272	0.218675	0.075413	0.289316	LOC283387	non-coding (NR_148947, exon 1 of 4)	2570
chr12-59808114-59808983	0.000769801	0.392393	0.00744473	0.0150313	0.319797	SLC16A7	Intergenic	119179
chr12-6167509-6168376	0.293916	0.00771235	0.335915	0.473225	0.635608	CD9	Intergenic	-32003
chr12-6215696-6216594	0.508373	0.0634996	0.601222	0.537778	0.00638482	CD9	intron (NM_001769, intron 1 of 7)	15745
chr12-62581491-62582329	0.444944	0.103147	0.367311	0.577043	0.00467431	LINC01465	intron (NM_001278469, intron 32 of 35)	21524
chr12-62654292-62655195	0.00421338	0.528833	0.482208	0.597566	0.36592	MIRLET7I	intron (NM_020700, intron 9 of 9)	51058
chr12-62816367-62817110	0.00488059	0.102842	0.157995	0.431522	0.0200534	PPM1H	intron (NM_020700, intron 2 of 9)	118411
chr12-62866182-62866920	0.0430761	0.00535343	0.0261619	0.447842	0.00136904	PPM1H	intron (NM_020700, intron 1 of 9)	68599
chr12-6443129-6443983	0.00105305	0.574098	0.336331	0.13441	0.574892	CD27	non-coding (NR_015382, exon 5 of 6)	-1329
chr12-64638612-64639485	0.00540946	0.602702	0.615045	0.31052	0.412256	MIR548Z	intron (NR_040718, intron 1 of 3)	-16444
chr12-65556449-65557351	0.00114556	0.504633	0.100751	0.400552	0.500062	LOC105369187	TTS (NR_120434)	411
chr12-65902244-65903094	0.565527	0.00826641	0.0165105	0.400541	0.633746	HMGA2-AS1	intron (NM_001300918, intron 3 of 4)	-20344
chr12-65917877-65918715	0.450512	0.0284658	0.274727	0.00330513	0.357779	HMGA2-AS1	intron (NM_001300918, intron 3 of 4)	-35971
chr12-66119402-66120344	0.171591	0.486503	0.277413	0.000523532	0.412753	LLPH	3' UTR (NM_032338, exon 3 of 3)	10877
chr12-66186855-66187709	0.308632	0.0214184	0.478496	0.413308	0.000922279	IRAK3	Intergenic	-1932
chr12-6620152-6621043	0.34338	0.0909233	0.314291	0.00465832	0.459826	LPAR5	exon (NM_001142961, exon 2 of 2)	11051
chr12-66269426-66270253	0.081399	0.502277	0.217363	0.00769667	0.121337	MIR6502	Intergenic	18758
chr12-67436584-67437501	0.46229	0.00841424	0.12098	0.244131	0.292391	LINC02420	Intergenic	5516
chr12-67441555-67442400	0.00136773	0.474079	0.293768	0.117365	0.128807	LINC02420	intron (NR_146500, intron 1 of 1)	581
chr12-67698630-67699534	0.303766	0.424348	0.679556	0.296172	0.000658159	LINC02421	Intergenic	30393
chr12-68414707-68415569	0.36719	0.411218	0.466312	0.0081224	0.351788	LINC02384	Intergenic	36346
chr12-68610395-68611401	0.617308	0.0255178	0.00545906	0.585647	0.168755	RAP1B	promoter-TSS (NM_001251917)	-1
chr12-69161593-69162479	0.639195	0.00774898	0.258783	0.282134	0.318033	CPSF6	Intergenic	-77533
chr12-6937612-6938498	0.388859	0.147571	0.475418	0.0964719	0.00180656	C12orf57	exon (NM_001007026, exon 6 of 10)	-5383
chr12-7073595-7074452	0.270306	0.395375	0.668759	0.00343132	0.343142	C1S	Intergenic	13306
chr12-7108994-7109740	0.390427	0.00632272	0.0656276	0.0239805	0.68519	C1RL	promoter-TSS (NM_016546)	-153
chr12-71609890-71610744	0.616273	0.654871	0.601709	0.00533447	0.476695	ZFC3H1	3' UTR (NM_144982, exon 35 of 35)	53531
chr12-71938466-71939365	0.198613	0.0320121	0.234195	0.00983702	0.517178	TPH2	promoter-TSS (NM_173353)	71
chr12-76119620-76120620	0.134874	0.0208132	0.0490804	0.428213	0.00402695	NAP1L1	Intergenic	-35435
chr12-7681336-7682157	0.00461983	0.0507817	0.0456672	0.213863	0.114432	APOBEC1	Intergenic	-11148
chr12-79226844-79227750	0.00999021	0.298754	0.00327264	0.241809	0.131926	SYT1	intron (NM_001291901, intron 3 of 9)	181605
chr12-79371051-79371955	8.61605e-05	0.157765	0.0268604	0.111475	0.130262	MIR1252	intron (NM_001291901, intron 8 of 9)	-47754
chr12-7962761-7963667	0.157647	0.090731	0.349301	0.000166931	0.62201	SLC2A3	Intergenic	-27027
chr12-82686463-82687277	2.06919e-05	0.653517	0.0724264	0.00177857	0.484225	TMTC2	promoter-TSS (NM_001320321)	-36
chr12-88434073-88434952	0.334872	0.287756	0.462959	0.518348	0.00894969	KITLG	Intergenic	145958
chr12-8860186-8861090	0.00173524	0.526997	0.270679	0.293272	0.546034	A2ML1	intron (NM_001282424, intron 15 of 24)	15634
chr12-89244791-89245535	0.000809568	0.421713	0.350473	0.0785378	0.203868	DUSP6	Intergenic	107338
chr12-89544478-89545339	0.110884	0.0273521	0.00517584	0.321225	0.616625	POC1B-GALNT4	Intergenic	-18647
chr12-89926870-89927785	0.610823	0.106164	0.677524	0.545078	0.00945557	LINC02399	Intergenic	-20365
chr12-91326144-91327027	0.037678	0.0947013	0.412796	0.00988741	0.634229	DCN	Intergenic	-143769
chr12-92928920-92929777	0.551259	0.0790735	0.351627	0.511739	0.00138193	EEA1	promoter-TSS (NM_003566)	-54
chr12-93493956-93494790	0.00587307	0.0810605	0.0749596	0.171533	0.283896	MRPL42	intron (NR_038161, intron 6 of 6)	26859
chr12-93807959-93808870	0.354485	0.371892	0.461343	0.00778272	0.489223	LOC101928731	intron (NM_001320100, intron 2 of 2)	-70592
chr12-94171749-94172537	0.381044	0.00557232	0.152503	0.66651	0.108453	PLXNC1	intron (NM_005761, intron 2 of 30)	23566
chr12-94943538-94944445	0.317226	0.00600551	0.0246866	0.630311	0.304502	NDUFA12	Intergenic	59705
chr12-95217169-95218074	0.528862	0.199072	0.645035	0.581605	0.00217698	VEZT	promoter-TSS (NM_001352101)	-124
chr12-96143106-96143983	0.00168163	0.454164	0.0489779	0.148948	0.188252	ELK3	Intergenic	-50830
chr12-9615169-9616049	0.277087	0.294971	0.00466889	0.42981	0.226069	LOC374443	Intergenic	-1675
chr12-96186340-96187167	0.527427	0.00401924	0.0125643	0.601467	0.0194556	ELK3	Intergenic	-7621
chr13-100610086-100611007	0.250302	0.585002	0.32688	0.00619411	0.0431045	GGACT	intron (NR_146794, intron 16 of 18)	-21755
chr13-100673424-100674241	0.406749	0.0048495	0.00839633	0.585001	0.0854616	TMTC4	intron (NM_032813, intron 1 of 18)	962
chr13-106484403-106485324	0.00549371	0.657975	0.148363	0.560548	0.222395	EFNB2	Intergenic	50176
chr13-106561542-106562423	0.0417797	0.0147791	0.126828	0.40451	0.00086292	ARGLU1	intron (NM_018011, intron 1 of 3)	6154
chr13-109654136-109655011	0.384006	0.103306	0.00704662	0.241866	0.476974	LINC00676	Intergenic	-73700
chr13-109840065-109840968	0.66745	0.000213448	0.010936	0.628946	0.0231697	IRS2	Intergenic	-53934
chr13-110455666-110456562	0.00583362	0.534005	0.651338	0.646538	0.549738	COL4A2-AS2	TTS (NM_001267044)	7173
chr13-111067132-111068070	0.00437962	0.103257	0.0652164	0.633425	0.00820387	LINC00368	Intergenic	-28237
chr13-112711644-112712556	0.410342	0.0577683	0.00202682	0.639097	0.54308	ATP11A	intron (NM_032189, intron 1 of 28)	21771
chr13-113502539-113503437	0.552228	0.367709	0.439594	0.45787	0.00614209	TMCO3	intron (NR_146222, intron 5 of 11)	11967
chr13-113607222-113608072	0.0074735	0.588324	0.101059	0.48119	0.541897	TFDP1	intron (NM_007111, intron 2 of 11)	22894
chr13-113815185-113816101	0.657292	0.0370193	0.621787	0.00633514	0.0845756	GAS6-AS1	promoter-TSS (NR_044995)	33
chr13-114056408-114057157	0.290513	0.629423	0.310975	0.00826066	0.196246	RASA3	intron (NM_001320821, intron 3 of 25).2	21172
chr13-19591608-19592287	0.625653	0.0105834	0.00912168	0.383252	0.100868	LINC00350	Intergenic	4830
chr13-19768667-19769473	0.0242847	0.0292784	0.0086499	0.634765	0.342968	PSPC1	intron (NM_001042414, intron 3 of 9)	13875
chr13-20141738-20142660	0.560711	0.00571529	0.0155109	0.608663	0.236192	GJA3	exon (NM_021954, exon 2 of 2)	18853
chr13-20390241-20391033	0.363193	0.0777363	0.64058	0.0880758	0.00256579	MIR4499	Intergenic	43209
chr13-20703544-20704657	0.104322	0.49146	0.205269	0.00142282	0.674738	IL17D	exon (NM_138284, exon 2 of 3)	758
chr13-20710977-20711737	0.661105	0.00571529	0.419296	0.327285	0.0582416	IL17D	intron (NM_138284, intron 2 of 2)	8014
chr13-20902375-20903249	0.44176	0.056482	0.00357296	0.0725064	0.319668	XPO4	promoter-TSS (NM_022459)	-38
chr13-20960638-20961476	0.621676	0.491114	0.490968	0.641649	0.00658091	LINC00367	Intergenic	-11629
chr13-23019977-23020880	0.670245	0.00226939	0.0316777	0.659718	0.00777045	LINC00621	Intergenic	-104060
chr13-24327827-24328748	0.593487	0.0339656	0.00997487	0.443825	0.505919	LINC00566	Intergenic	-3162
chr13-26221710-26222480	0.0931779	0.295683	0.60099	0.00684852	0.415867	RNF6	promoter-TSS (NM_183043)	-204
chr13-26676963-26677873	0.00362955	0.506345	0.0368812	0.547019	0.502634	GPR12	intron (NM_006646, intron 7 of 9)	83368
chr13-26698391-26699301	0.350679	0.0696479	0.00855508	0.670593	0.643608	GPR12	Intergenic	61940
chr13-26785266-26785769	0.196786	0.00257974	0.00107549	0.678592	0.317402	GPR12	Intergenic	-24732
chr13-26929988-26930895	9.03959e-06	0.652655	0.0749451	0.017131	0.330487	GPR12	Intergenic	-169656
chr13-28166118-28167030	0.278264	0.444369	0.290923	0.00662109	0.303879	PAN3-AS1	intron (NM_175854, intron 1 of 18)	-27400
chr13-28505258-28506145	0.201431	0.0323567	0.00357296	0.224445	0.491577	FLT1	Intergenic	-10574
chr13-28636462-28637338	0.00858882	0.0243539	0.150054	0.580207	0.000721083	POMP	Intergenic	-22230
chr13-29496201-29497052	0.441867	0.288803	0.558986	0.530118	0.00944087	MTUS2-AS1	intron (NM_015233, intron 5 of 8)	-8877
chr13-30111533-30112230	0.00411282	0.440671	0.297385	0.502501	0.479601	LINC00365	Intergenic	-3007
chr13-30654210-30655113	0.20897	0.290632	0.00195363	0.0182643	0.567185	USPL1	intron (NM_005800, intron 8 of 8)	20447
chr13-32019385-32020274	0.000325744	0.411487	0.259199	0.00859814	0.527561	FRY-AS1	Intergenic	11809
chr13-32107251-32108147	0.3999	0.492652	0.128834	0.00412313	0.00436218	FRY	intron (NM_023037, intron 3 of 60)	75925
chr13-32707340-32708199	0.00739853	0.521214	0.495534	0.299485	0.672405	PDS5B	intron (NM_015032, intron 18 of 34)	121318
chr13-33363053-33363924	0.51222	0.0236971	0.00268259	0.654916	0.302751	LINC02344	intron (NM_001243476, intron 5 of 17)	-28223
chr13-36436540-36437422	0.397631	0.620077	0.326565	0.000808476	0.0402754	CCNA1	intron (NM_001111045, intron 2 of 8)	4486
chr13-36480582-36481515	0.452059	0.0750142	0.528183	0.000997397	0.449193	CCNA1	Intergenic	48554
chr13-36919741-36920616	0.423988	0.396484	0.658813	0.00412313	0.285918	SMAD9	promoter-TSS (NM_005905)	59
chr13-39401466-39402259	0.337803	0.00149401	0.243746	0.0369831	0.0881235	LHFPL6	intron (NM_005780, intron 2 of 3)	201330
chr13-39785819-39786706	0.242312	0.00771235	0.20108	0.472508	0.395914	MIR4305	intron (NM_001145079, intron 18 of 18)	-122128
chr13-39952295-39953169	0.608623	0.494918	0.352503	0.0042913	0.565751	LINC00332	Intergenic	-229077
chr13-40982509-40983403	0.354437	0.398757	0.64928	0.005378	0.412604	ELF1	promoter-TSS (NM_001145353)	-57
chr13-41194074-41194968	0.00960414	0.11117	0.0340296	0.102744	0.115877	KBTBD7	promoter-TSS (NM_032138)	48
chr13-42879812-42880697	0.237744	0.0078164	0.00479565	0.313217	0.194374	LINC00428	Intergenic	-7511
chr13-42969317-42970161	0.000535372	0.232234	0.0581518	0.575984	0.190818	EPSTI1	intron (NM_001331228, intron 1 of 9)	22502
chr13-43307657-43308577	0.125396	0.279027	0.526763	0.412849	0.00238594	ENOX1-AS2	intron (NM_001347966, intron 12 of 17)	-140735
chr13-43316756-43317662	0.529258	0.0973187	0.00517584	0.361327	0.593567	ENOX1-AS2	intron (NM_001347966, intron 12 of 17)	-131643
chr13-45108846-45109695	0.208399	0.0339001	0.00102933	0.608177	0.424128	LOC101929259	intron (NR_120424, intron 2 of 2)	2992
chr13-45781750-45782684	0.0153067	0.516028	0.254984	0.00371181	0.537464	SIAH3	3' UTR (NM_198849, exon 2 of 2)	69536
chr13-45947893-45948689	0.294261	0.0561949	0.00873582	0.36149	0.21428	SIAH3	Intergenic	-96538
chr13-46165270-46166158	0.151783	0.104861	0.0292784	0.611257	0.00491561	LCP1	intron (NM_002298, intron 1 of 15)	16463
chr13-46176584-46177451	0.00386183	0.656415	0.1065	0.00117848	0.272676	LCP1	intron (NM_002298, intron 1 of 15)	5159
chr13-46717614-46718487	0.356668	0.315337	0.682487	0.00144758	0.681714	ESD	intron (NM_001164211, intron 16 of 19)	79110
chr13-51314964-51315829	0.298467	0.555486	0.00684247	0.224559	0.5583	SERPINE3	Intergenic	-25635
chr13-51444661-51445503	0.385961	0.00614889	0.082557	0.31554	0.00698891	INTS6	3' UTR (NM_001039938, exon 3 of 3)	7954
chr13-52195346-52196073	0.481253	0.608494	0.46166	0.0023417	0.128063	MRPS31P5	Intergenic	-1243
chr13-53151430-53152325	0.0570164	0.0359629	0.62405	0.0641296	0.00135513	LINC01065	promoter-TSS (NR_125788)	22
chr13-59461129-59462010	0.0391238	0.0949399	0.000160479	0.214117	0.650688	DIAPH3-AS1	Intergenic	-551148
chr13-70324154-70325025	0.00321803	0.602208	0.596054	0.21354	0.674008	KLHL1	Intergenic	-216097
chr13-74190829-74191719	0.053295	0.00445934	0.570231	0.027926	0.00188192	LINC00402	Intergenic	-40170
chr13-74575430-74576318	0.00513499	0.144056	0.19886	0.659929	0.0803811	LINC00347	Intergenic	23031
chr13-75537406-75538343	0.00583362	0.326406	0.353287	0.462565	0.36386	COMMD6	promoter-TSS (NM_203495)	-3
chr13-77010222-77011070	7.56726e-06	0.0816183	0.00841327	0.28045	0.445532	FBXL3	intron (NM_012158, intron 4 of 4)	16513
chr13-77048436-77049293	0.637887	0.384308	0.539983	0.198653	0.00696343	FBXL3	intron (NM_015057, intron 82 of 82)	-21706
chr13-78658660-78659507	0.38219	0.0390577	0.0970609	0.471377	0.00550035	OBI1	promoter-TSS (NM_024546)	71
chr13-80036625-80037514	0.00641189	0.653067	0.68385	0.67144	0.589888	LINC01080	Intergenic	25993
chr13-82356545-82357382	0.361301	0.00557232	0.00118625	0.57549	0.360669	LINC00564	Intergenic	-1129981
chr13-91142368-91143144	0.00226425	0.410569	0.0633725	0.510583	0.477041	LINC00380	intron (NR_047004, intron 2 of 3)	-53139
chr13-94601360-94602244	0.00590226	0.10185	0.0721701	0.23481	0.236477	GPR180	promoter-TSS (NM_180989)	-55
chr13-94712531-94713455	0.148665	0.259072	0.00513459	0.135368	0.531879	SOX21-AS1	promoter-TSS (NM_007084)	277
chr13-95136862-95137706	0.00969201	0.18093	0.420824	0.36067	0.141194	SNORD13G	intron (NM_001105515, intron 19 of 20)	-73060
chr13-95227070-95227901	0.00202118	0.420948	0.596985	0.142827	0.62113	SNORD13G	intron (NM_001301830, intron 3 of 19)	17142
chr13-95380403-95381310	0.00336133	0.24308	0.165797	0.0431416	0.302388	CLDN10	Intergenic	-52742
chr13-98918519-98919413	0.0497329	0.595783	0.158938	0.00621983	0.424361	DOCK9	intron (NM_001366682, intron 7 of 53)	59098
chr13-99356029-99356940	0.0165034	0.518143	0.280214	0.00580764	0.32574	MIR623	TTS (NR_030353)	354
chr14-100154736-100155603	0.00193297	0.227267	0.0336532	0.417609	0.600918	DEGS2	intron (NM_206918, intron 1 of 2)	4475
chr14-100251113-100252001	2.05008e-05	0.336911	0.0268604	0.112664	0.220815	YY1	intron (NM_003403, intron 1 of 4)	12413
chr14-100567073-100567960	0.0095586	0.532217	0.098844	0.373549	0.446506	BEGAIN	intron (NM_001159531, intron 1 of 5)	553
chr14-100654494-100655393	0.265993	0.237592	0.113664	0.00489251	0.641617	LINC00523	Intergenic	-2324
chr14-100850884-100851794	0.00394663	0.249749	0.250475	0.241332	0.33052	MIR770	non-coding (NR_046473, exon 7 of 7)	-1051
chr14-101234913-101235830	0.623734	0.00659307	0.185859	0.0337986	0.516391	LINC02285	Intergenic	114516
chr14-101409918-101410811	0.00546218	0.0642679	0.362608	0.118877	0.0135778	LINC00524	Intergenic	-2443
chr14-101876278-101877165	0.208413	0.368921	0.381333	0.00483736	0.372435	PPP2R5C	intron (NM_001161725, intron 4 of 15)	66859
chr14-103078015-103078922	0.428933	0.127479	0.00726138	0.629392	0.326688	LBHD2	Intergenic	-5741
chr14-103331848-103332593	0.249505	0.00148869	0.00397943	0.128948	0.199577	EIF5	TTS (NR_158216)	-2016
chr14-103333622-103334523	0.00284067	0.50358	0.577422	0.613347	0.688588	EIF5	promoter-TSS (NM_001969)	-164
chr14-103723856-103724715	0.169056	0.619477	0.619973	0.365171	0.00964072	ZFYVE21	intron (NM_024071, intron 1 of 6)	8542
chr14-103730395-103731310	0.00386183	0.357999	0.287486	0.449637	0.193637	ZFYVE21	intron (NM_001198953, intron 6 of 7)	15109
chr14-103847085-103848113	0.00785986	0.395519	0.014009	0.532189	0.539638	PPP1R13B	promoter-TSS (NR_038436)	-24
chr14-104077707-104078610	0.00188716	0.63771	0.311801	0.103637	0.470309	ASPG	Intergenic	-7541
chr14-104134840-104135696	0.382644	0.00436874	0.308581	0.196377	0.181635	LOC105370708	intron (NR_158217, intron 2 of 2)	3361
chr14-105069882-105070721	0.0729887	0.361808	0.167374	0.000731799	0.588684	GPR132	Intergenic	-4872
chr14-105370536-105371439	0.642861	0.561263	0.338114	0.00862179	0.654933	TEX22	intron (NM_015197, intron 8 of 23)	-27550
chr14-105419443-105420319	0.000464266	0.255891	0.168554	0.103521	0.121503	MTA1	promoter-TSS (NR_125384)	54
chr14-105421731-105422646	0.404499	0.00942913	0.13668	0.628946	0.598745	MTA1	intron (NM_001203258, intron 1 of 20)	2362
chr14-105487221-105488057	0.0987751	0.00488674	0.00172452	0.495713	0.668231	CRIP1	intron (NM_001311, intron 2 of 5)	753
chr14-105490603-105491470	0.368424	0.0659168	0.00174576	0.656462	0.494321	TEDC1	promoter-TSS (NM_001134875)	-209
chr14-105681333-105682186	0.00230954	0.60292	0.477456	0.674559	0.654533	ELK2AP	Intergenic	-8953
chr14-105889550-105890422	0.00663107	0.312296	0.0268604	0.670593	0.480662	FAM30A	Intergenic	-27993
chr14-106410069-106410927	0.00514479	0.0573656	0.00797499	0.187408	0.5057	LINC00221	Intergenic	-71941
chr14-106521935-106522879	0.0141721	0.0293712	0.0242622	0.448309	0.00207868	LINC00221	Intergenic	39968
chr14-106669773-106670664	0.127437	0.0137464	0.00902026	0.219808	0.0166428	MIR5195	Intergenic	180780
chr14-20681059-20681973	2.70725e-05	0.541067	0.621456	0.0972885	0.675095	ANG	Intergenic	-2661
chr14-20757837-20758688	0.325527	0.435163	0.35716	0.0330259	0.00389807	EDDM3B	Intergenic	-10141
chr14-21005735-21006564	0.240723	0.106464	0.636088	0.00443317	0.518571	SLC39A2	Intergenic	6857
chr14-22569990-22570905	0.663344	0.298311	0.418367	0.560518	0.00165276	LINC02332	intron (NM_001344, intron 2 of 2)	-13386
chr14-23176970-23177855	0.250934	0.566238	0.271953	0.678203	0.00268098	SLC7A8	intron (NM_012244, intron 1 of 10)	6247
chr14-23301224-23302154	0.0544714	0.514062	0.496552	0.00822147	0.172279	PPP1R3E	exon (NM_001276318, exon 2 of 5)	1170
chr14-24032632-24033455	0.000234519	0.318089	0.0158808	0.100882	0.509299	DHRS4L1	intron (NR_102687, intron 1 of 3).2	-3401
chr14-24313842-24314636	0.307465	0.154222	0.00326477	0.604414	0.688427	LTB4R	5' UTR (NM_181657, exon 1 of 2)	1132
chr14-24327620-24328377	0.049693	0.375913	0.00997487	0.270199	0.476695	ADCY4	intron (NM_001198568, intron 10 of 24)	7072
chr14-24333432-24334208	0.0741401	0.113868	0.262592	0.570967	0.00906377	ADCY4	intron (NM_001198568, intron 1 of 24)	1251
chr14-24411828-24412717	0.328214	0.00734127	0.100778	0.559206	0.475322	NYNRIN	intron (NM_025081, intron 6 of 8)	13270
chr14-25406454-25407314	0.00682668	0.500098	0.233684	0.623801	0.555553	STXBP6	Intergenic	-356587
chr14-28076818-28077728	0.00111697	0.598204	0.294794	0.126259	0.234633	LOC728755	Intergenic	-404052
chr14-31925814-31926694	0.0042789	0.320508	0.159571	0.481877	0.101357	LINC02313	Intergenic	-18599
chr14-34018390-34019268	0.0734805	0.245087	0.440291	0.00242913	0.364184	EGLN3	Intergenic	-67755
chr14-34722687-34723597	0.0846976	0.324776	0.380699	0.6604	0.00239969	CFL2	Intergenic	-8319
chr14-35040329-35041189	0.00208802	0.554725	0.0473175	0.66655	0.577539	FAM177A1	Intergenic	-4148
chr14-35121791-35122363	0.0295496	0.139586	0.625311	0.00786117	0.639364	PPP2R3C	promoter-TSS (NM_001256681)	465
chr14-42628504-42629327	0.465282	0.00335896	0.0873659	0.649871	0.00587959	LRFN5	Intergenic	1022060
chr14-47277990-47278850	0.274233	0.0108716	0.00342188	0.678167	0.0729954	MDGA2	intron (NM_001113498, intron 2 of 16)	64826
chr14-49945395-49946252	0.00484447	0.169927	0.0910146	0.521435	0.0107023	MIR6076	Intergenic	-20575
chr14-49972332-49973025	0.0156381	0.00600467	0.0242385	0.178258	0.148753	MIR6076	Intergenic	6280
chr14-50000348-50001141	0.0470179	0.34446	0.00671735	0.431633	0.357369	LINC01588	non-coding (NR_126500, exon 3 of 3)	5774
chr14-50542656-50543541	0.0761893	0.0120751	0.00671735	0.131204	0.264571	ATL1	intron (NM_001127713, intron 1 of 13)	10017
chr14-51827754-51828641	0.211036	0.454669	0.497459	0.0021412	0.467538	GNG2	Intergenic	-32414
chr14-52220803-52221709	0.301351	0.0460442	0.217543	0.178934	0.0067641	PTGDR	Intergenic	-46442
chr14-53149601-53150469	0.00291932	0.403655	0.0117862	0.0118285	0.497565	DDHD1	intron (NM_030637, intron 1 of 11)	3288
chr14-54347762-54348655	0.000990863	0.529218	0.541717	0.475269	0.315046	CDKN3	Intergenic	-48659
chr14-54597559-54598466	0.560526	0.00526391	0.403927	0.441356	0.196707	SAMD4A	intron (NM_015589, intron 1 of 11)	30401
chr14-54650155-54651006	0.158363	0.387461	0.155942	0.00472122	0.146485	SAMD4A	intron (NM_015589, intron 1 of 11)	82969
chr14-55454231-55455152	0.393678	0.00740635	0.0688203	0.328082	0.087012	TBPL2	Intergenic	-14147
chr14-55799258-55800183	0.51527	0.0598128	0.196328	0.263624	0.00759586	LINC00520	Intergenic	-3047
chr14-56339762-56340651	0.564218	0.00536777	0.215682	0.493229	0.257064	LOC101927690	Intergenic	-174124
chr14-57390106-57390983	0.416696	0.000613933	0.0726529	0.0455171	0.19134	NAA30	promoter-TSS (NM_001011713)	-41
chr14-59178050-59178840	0.00806727	0.305914	0.0374634	0.2745	0.669551	DAAM1	Intergenic	-10222
chr14-59585738-59586588	0.154177	0.209211	0.325856	0.29458	0.00859882	CCDC175	Intergenic	-9351
chr14-60656729-60657646	0.502671	0.0813975	0.630178	0.0793615	0.000231079	SIX1	Intergenic	-7711
chr14-61188802-61189678	0.165756	0.57108	0.43801	0.313025	0.009877	TMEM30B	Intergenic	92098
chr14-61269358-61270249	0.00583362	0.374493	0.0498214	0.17473	0.377493	TMEM30B	Intergenic	11534
chr14-61307942-61308847	0.0051848	0.533042	0.373766	0.561049	0.400191	PRKCH	Intergenic	-13048
chr14-61328428-61329161	0.00182621	0.0145486	0.0085309	0.405599	0.0658335	PRKCH	intron (NM_006255, intron 1 of 13)	7352
chr14-61467132-61468016	0.64525	0.392567	0.144506	0.185044	0.00774596	LINC01303	intron (NM_006255, intron 9 of 13)	102620
chr14-61471753-61472633	0.283317	0.0451765	0.283952	0.345493	0.00707933	LINC01303	intron (NM_006255, intron 9 of 13)	98001
chr14-63388539-63389439	0.0067079	0.210722	0.0511472	0.254607	0.343277	GPHB5	intron (NR_104104, intron 10 of 12)	-70054
chr14-64464961-64465852	0.0966182	0.00257974	0.0107486	0.488224	0.0011914	AKAP5	promoter-TSS (NM_004857)	-92
chr14-65126900-65127732	0.513754	0.00217176	0.175814	0.112364	0.0213869	MAX	Intergenic	-24621
chr14-66293442-66294329	0.436305	0.623202	0.595652	0.203664	0.00840696	CCDC196	Intergenic	-192485
chr14-66359157-66360022	0.00237427	0.118509	0.131693	0.603666	0.292466	CCDC196	Intergenic	-126781
chr14-67532813-67533693	0.139197	0.126765	0.0264569	0.678592	0.00142582	PLEKHH1	promoter-TSS (NM_020715)	-37
chr14-67599811-67600678	0.0801148	0.445409	0.682068	0.666445	0.00629729	PIGH	promoter-TSS (NM_001363694)	23
chr14-67836774-67837656	0.00921259	0.280727	0.350473	0.104811	0.390126	RAD51B	intron (NM_133509, intron 4 of 10)	13623
chr14-67853331-67853995	0.300748	0.00563783	0.00724816	0.521217	0.356666	RAD51B	intron (NM_133509, intron 4 of 10)	30071
chr14-68476284-68477162	0.362141	0.02435	0.52487	0.0426868	0.00638482	LOC100996664	intron (NM_001321818, intron 10 of 10)	152064
chr14-69093582-69094509	0.529344	0.00582423	0.066532	0.37674	0.575985	DCAF5	intron (NM_003861, intron 5 of 8)	58553
chr14-69763902-69764820	0.145666	0.495542	0.177663	0.00139032	0.688266	SRSF5	Intergenic	-2781
chr14-70199543-70200398	0.511416	0.00827678	0.20499	0.555665	0.234476	SLC8A3	intron (NR_135825, intron 2 of 3)	-10901
chr14-70584955-70585782	0.00950266	0.175097	0.0597846	0.65918	0.116218	MED6	intron (NM_005466, intron 7 of 7)	15321
chr14-71130427-71131333	0.579837	0.081762	0.078235	0.420998	0.00954432	SIPA1L1	Intergenic	-189596
chr14-71246248-71247115	0.3681	0.0886751	0.386783	0.00546055	0.573929	SIPA1L1	Intergenic	-73794
chr14-72023748-72024630	0.542026	0.639557	0.660948	0.386241	0.00964072	RGS6	intron (NM_001370288, intron 2 of 16)	90662
chr14-72128392-72129210	0.397367	0.397565	0.20566	0.00356297	0.684297	RGS6	intron (NM_001370288, intron 2 of 16)	195274
chr14-72518608-72519479	0.342712	0.0871852	0.435543	0.425162	0.00367681	MIR7843	intron (NM_001370288, intron 15 of 16)	2224
chr14-73237202-73237924	0.536462	0.123073	0.181378	0.397973	0.00774596	PAPLN	promoter-TSS (NM_173462)	57
chr14-73601932-73602841	0.66637	0.00571529	0.0916069	0.070284	0.445569	ACOT6	Intergenic	-8558
chr14-74892468-74893126	0.37524	0.00705924	0.185317	0.00869015	0.055484	DLST	TTS (NM_001244883)	10881
chr14-75660636-75661549	0.0990739	0.0537662	0.592816	0.00292994	0.247866	TTLL5	promoter-TSS (NM_015072)	-153
chr14-76863670-76864580	0.634306	0.0947291	0.261623	0.00859814	0.652497	LRRC74A	intron (NM_194287, intron 11 of 13)	37717
chr14-81256360-81257255	0.00158756	0.575729	0.657405	0.578137	0.637557	GTF2A1	Intergenic	-35418
chr14-81533510-81534405	0.0060738	0.17949	0.381458	0.0943782	0.188252	SEL1L	promoter-TSS (NM_001244984)	-97
chr14-86203586-86204491	0.0520294	0.577434	0.183124	0.0060574	0.152775	LINC02328	Intergenic	269361
chr14-88297143-88297992	0.0550677	0.632497	0.691024	0.00204378	0.417822	KCNK10	intron (NM_021161, intron 1 of 6)	25701
chr14-88299818-88300743	0.49541	0.400295	0.694341	0.00447446	0.033673	KCNK10	intron (NM_021161, intron 1 of 6)	22988
chr14-89308310-89309222	0.441652	0.107134	0.450526	0.277993	0.00550035	FOXN3	intron (NM_001085471, intron 3 of 6)	108467
chr14-90671129-90671996	0.00485027	0.536376	0.445193	0.0575331	0.559315	LOC105370622	intron (NM_001320421, intron 9 of 20)	-25770
chr14-90787754-90788657	0.549056	0.00811886	0.0863609	0.500455	0.0356	TTC7B	intron (NM_001320421, intron 1 of 20)	28211
chr14-92702283-92703186	0.064316	0.154121	0.022934	0.000997397	0.0558879	LGMN	Intergenic	45892
chr14-94748525-94749429	0.00382271	0.532431	0.15623	0.501687	0.648279	GSC	Intergenic	21185
chr14-96126151-96127028	0.0361814	0.382439	0.686152	0.000721917	0.285581	BDKRB2	Intergenic	-78208
chr14-96391498-96392377	0.598808	0.047656	0.00961188	0.502395	0.199769	AK7	promoter-TSS (NM_152327)	-190
chr14-96583952-96584849	0.108791	0.102208	0.618919	0.000943275	0.536428	PAPOLA	Intergenic	81536
chr14-97251229-97252141	0.000527736	0.0716757	0.0145859	0.342557	0.404353	LINC02304	Intergenic	96828
chr14-99982205-99983098	0.432757	0.0405794	0.00602103	0.155317	0.686391	EVL	intron (NM_001330221, intron 1 of 13)	11230
chr15-100934394-100935294	0.529673	0.0422908	0.330417	0.00619411	0.536201	LRRK1	intron (NM_024652, intron 2 of 33)	15487
chr15-101070338-101071221	0.0910027	0.0197014	0.682571	0.00139032	0.531488	LRRK1	3' UTR (NM_024652, exon 34 of 34)	151423
chr15-101499707-101500617	0.659973	0.00811886	0.241623	0.236972	0.400714	PCSK6	Intergenic	-10178
chr15-31327719-31328561	0.665925	0.00992009	0.303116	0.18519	0.547296	KLF13	intron (NM_001302461, intron 1 of 1).3	1305
chr15-31359430-31360235	0.00988336	0.420948	0.511916	0.413759	0.677708	KLF13	intron (NM_001302461, intron 1 of 1).3	32998
chr15-33126188-33127038	0.000215488	0.0833789	0.0854698	0.642108	0.0305222	FMN1	intron (NM_001277313, intron 4 of 20)	-58439
chr15-38707602-38708479	0.430937	0.0105834	0.266435	0.320842	0.000859385		Intergenic	11443
chr15-40198185-40198901	0.00419101	0.26525	0.174483	0.147619	0.126294	BUB1B-PAK6	intron (NM_001211, intron 9 of 22)	-18885
chr15-40274446-40275349	0.63995	0.462599	0.582396	0.192199	0.00889337	ANKRD63	intron (NM_001128629, intron 9 of 9)	7688
chr15-40573597-40574538	0.00910818	0.0874564	0.0763482	0.172125	0.533398	RPUSD2	exon (NM_001286407, exon 3 of 3)	4769
chr15-40931967-40932786	0.00971739	0.306913	0.143915	0.100259	0.301747	DLL4	exon (NM_019074, exon 6 of 11)	3037
chr15-40949224-40950059	0.0498583	0.157005	0.595825	0.640905	0.00488132	CHAC1	Intergenic	-3829
chr15-40952847-40953757	0.114758	0.0936558	0.000886076	0.353067	0.0961144	CHAC1	promoter-TSS (NM_024111)	-169
chr15-41258894-41259796	0.213968	0.182145	0.137931	0.0299369	0.00929248	OIP5-AS1	intron (NM_007236, intron 3 of 6)	-24645
chr15-41917573-41918348	0.178277	0.00346232	0.0812849	0.0891376	0.0201938	EHD4-AS1	intron (NM_139265, intron 4 of 5)	-3456
chr15-42914764-42915619	0.441908	0.0048597	0.0352658	0.473162	0.383165	TTBK2	intron (NM_173500, intron 1 of 14)	5586
chr15-43440629-43441493	0.497418	0.131361	0.0057952	0.376329	0.551727	TP53BP1	intron (NM_001355001, intron 16 of 28)	52095
chr15-43492771-43493657	0.000308209	0.62803	0.559774	0.120026	0.66488	TP53BP1	promoter-TSS (NM_001141979)	-58
chr15-44853087-44853999	0.634418	0.176348	0.604824	0.657328	0.00617039	SORD2P	intron (NR_146394, intron 2 of 9)	29076
chr15-45447795-45448679	0.433324	0.00726724	0.128539	0.643248	0.00202769	MIR147B	Intergenic	15187
chr15-45705338-45706229	0.501794	0.00214325	0.105301	0.315116	0.107875	LOC105370802	intron (NR_135680, intron 1 of 4)	589
chr15-48897882-48898777	0.00406638	0.345266	0.0271305	0.378908	0.251557	EID1	intron (NM_203349, intron 2 of 11)	20196
chr15-50390329-50391196	0.00680046	0.605191	0.224118	0.199984	0.667324	MIR4712	Intergenic	30434
chr15-50452614-50453498	0.329327	0.659312	0.129856	0.00982733	0.00909773	USP8	intron (NM_001128610, intron 4 of 19)	28651
chr15-52057740-52058634	0.197405	0.0308598	0.656312	0.543132	0.00297394	MAPK6	intron (NM_002748, intron 3 of 5)	38968
chr15-52135390-52136246	0.000208327	0.508525	0.11251	0.165017	0.676368	BCL2L10	intron (NM_006578, intron 5 of 10)	-23043
chr15-53554894-53555782	0.00294664	0.420948	0.354696	0.116974	0.365063	WDR72	intron (NM_182758, intron 18 of 19)	-14235
chr15-56086243-56087098	0.0570331	0.155401	0.629281	0.00909909	0.582078	NEDD4	TTS (NM_022841)	-93059
chr15-56468164-56469037	0.000752442	0.590734	0.19816	0.478621	0.479217	MNS1	Intergenic	-3464
chr15-57595212-57595982	0.336505	0.267965	0.485733	0.578969	0.00218124	GCOM1	intron (NM_001018100, intron 1 of 12)	3693
chr15-59369201-59370062	0.000181401	0.186377	0.00850392	0.348186	0.552259	MYO1E	intron (NM_004998, intron 1 of 27)	3239
chr15-59688976-59689892	0.185843	0.0342143	0.58618	0.57881	0.00151466	BNIP2	promoter-TSS (NM_001368061)	-114
chr15-61174050-61174961	0.600534	0.000805305	0.0714756	0.0690098	0.0430458	RORA	intron (NM_134261, intron 1 of 10)	54796
chr15-64502270-64503038	0.000325744	0.421813	0.207233	0.124336	0.655282	ZNF609	intron (NM_015042, intron 1 of 8)	3234
chr15-64568122-64568480	0.00578875	0.637892	0.421163	0.42873	0.211718	ZNF609	intron (NM_015042, intron 1 of 8)	68881
chr15-64691810-64692676	0.536581	0.0575099	0.52487	0.00333657	0.647311	OAZ2	intron (NM_002537, intron 1 of 4)	11038
chr15-64877278-64878165	0.232159	0.215353	0.400807	0.591751	0.00863405	ANKDD1A	Intergenic	-34180
chr15-64882942-64883622	0.469093	0.0903087	0.00969548	0.168958	0.411443	ANKDD1A	Intergenic	-28620
chr15-65764914-65765832	0.000761219	0.151052	0.195793	0.148248	0.442001	DENND4A	intron (NM_005848, intron 1 of 31)	26920
chr15-65980555-65981230	0.00179963	0.35564	0.371056	0.184351	0.604993	MIR4311	exon (NM_032445, exon 7 of 23)	-59340
chr15-66209283-66210097	0.530083	0.085518	0.178179	0.14947	0.00614309	MEGF11	intron (NM_032445, intron 1 of 22)	44047
chr15-67148121-67148995	0.332963	0.0483201	0.0412173	0.277804	0.00832869	SMAD3	intron (NM_001145103, intron 1 of 8)	10537
chr15-69160089-69160999	0.557017	0.0935757	0.420214	0.00992545	0.36798	GLCE	promoter-TSS (NM_015554)	-53
chr15-69760596-69761474	0.185843	0.107502	0.0060458	0.625085	0.669014	LINC00593	Intergenic	-74199
chr15-70097475-70098306	0.0119448	0.00163443	0.0299239	0.545887	0.00483531	TLE3	promoter-TSS (NM_001105192)	26
chr15-70151789-70152695	0.0815766	0.272745	0.106998	0.518764	0.00462458	TLE3	Intergenic	-54325
chr15-71752328-71753213	0.00800505	0.483529	0.595236	0.658751	0.3407	NR2E3	intron (NM_001286429, intron 8 of 11)	-57783
chr15-72342123-72343033	0.337918	0.0522628	0.00466889	0.394657	0.666948	CELF6	3' UTR (NM_001318825, exon 14 of 14)	-22421
chr15-72474950-72475678	0.362141	0.0638414	0.571434	0.318592	0.00714256	ARIH1	intron (NM_005744, intron 1 of 13)	984
chr15-73303621-73304483	0.0921644	0.384273	0.581389	0.00662109	0.684559	MIR12135	3' UTR (NM_001172623, exon 28 of 28)	4142
chr15-73564048-73564888	0.149614	0.123963	0.524998	0.000361657	0.653884	NPTN-IT1	intron (NM_012428, intron 6 of 8)	5075
chr15-74374039-74374754	0.600816	0.0454544	0.385201	0.438098	0.00330663	LINC02255	Intergenic	-4685
chr15-75065703-75066459	0.00253552	0.611606	0.40464	0.43711	0.598173	PPCDC	Intergenic	22795
chr15-76976318-76977206	0.000494173	0.646275	0.504873	0.172335	0.0411696	PSTPIP1	Intergenic	-17918
chr15-77545790-77546702	0.225977	0.0139838	0.276794	0.453811	0.000456338	LOC101929457	Intergenic	20651
chr15-77821214-77822102	0.00347386	0.193761	0.173268	0.291578	0.368311	LINGO1	promoter-TSS (NM_001301186)	-758
chr15-78909532-78910405	0.259259	0.280994	0.488852	0.00343132	0.408656	CTSH	Intergenic	35129
chr15-80090657-80091532	0.320658	0.00485801	0.107021	0.550038	0.0211454	ZFAND6	intron (NM_001242912, intron 2 of 6)	-7321
chr15-80579767-80580686	0.00087236	0.562489	0.412066	0.533525	0.612814	MIR5572	promoter-TSS (NR_049837)	-876
chr15-80878027-80878909	0.304427	0.0498072	0.00784583	0.620856	0.333317	MIR549A	intron (NM_001293304, intron 3 of 29)	-36395
chr15-81133775-81134684	0.00224646	0.0373066	0.0922872	0.328823	0.266817	CFAP161	promoter-TSS (NM_001353365)	-40
chr15-83105283-83106164	0.00506586	0.612443	0.0979716	0.0290089	0.0702276	TM6SF1	Intergenic	-1921
chr15-84845304-84846282	0.421879	0.0373487	0.00064966	0.659718	0.367385	ALPK3	intron (NM_020778, intron 5 of 13)	29113
chr15-84990911-84991702	0.00845855	0.453364	0.0362239	0.66445	0.470632	PDE8A	intron (NM_173454, intron 1 of 20)	9333
chr15-90061931-90062853	2.10684e-05	0.402289	0.111125	0.539345	0.56617	ZNF710-AS1	intron (NM_198526, intron 1 of 4)	19815
chr15-90956388-90957247	0.0120794	0.00297635	0.00397943	0.578137	0.0393046	RCCD1	exon (NM_033544, exon 3 of 9)	1942
chr15-97875211-97875844	0.082452	0.04001	0.0052283	0.248397	0.000864875	LINC00923	Intergenic	-1099
chr15-98147179-98148053	0.597491	0.0741248	0.000321648	0.616135	0.264939	LINC01582	Intergenic	-58863
chr15-98442162-98443058	0.00230651	0.101761	0.122014	0.494477	0.269966	LINC02351	intron (NM_182562, intron 5 of 6)	-21612
chr15-98647040-98647757	0.475995	0.000613933	0.33779	0.102144	0.0101882	IGF1R	non-coding (NR_126453, exon 1 of 1)	-1140
chr15-98822833-98823747	0.336382	0.316503	0.683476	0.00558882	0.617043	MIR4714	intron (NM_000875, intron 2 of 20)	38864
chr16-10736836-10737738	0.425672	0.00917395	0.0271118	0.107193	0.392392	NUBP1	Intergenic	-6499
chr16-10918449-10919315	0.592439	0.00447425	0.231971	0.0150929	0.107482	DEXI	intron (NR_104444, intron 14 of 17)	23586
chr16-117509-118394	0.000145614	0.434365	0.0969519	0.65225	0.34096	NPRL3	intron (NM_001077350, intron 4 of 13)	20721
chr16-12089371-12090293	0.00307801	0.253614	0.104222	0.575601	0.400989	SNX29	intron (NM_032167, intron 11 of 20)	113098
chr16-1304002-1304887	0.00236014	0.105527	0.15252	0.674957	0.527624	UBE2I	Intergenic	-4707
chr16-14112156-14112798	0.00778654	0.620077	0.304225	0.347069	0.634229	MRTFB	intron (NM_001365418, intron 3 of 5)	41158
chr16-1469426-1470339	0.20942	0.110778	0.00744826	0.396657	0.301381	CLCN7	intron (NM_001287, intron 1 of 24)	5145
chr16-1547967-1548828	0.171933	0.00826641	0.0086604	0.485056	0.335112	TMEM204	intron (NM_001256541, intron 3 of 3)	14732
chr16-15509354-15510214	0.590604	0.172912	0.664968	0.334162	0.00848288	BMERB1	intron (NM_001142469, intron 1 of 5).2	7518
chr16-15942794-15943720	0.261643	0.404766	0.643437	0.00322721	0.256717	ABCC1	Intergenic	-6359
chr16-15989020-15989841	0.331299	0.187095	0.304468	0.5462	0.00262738	ABCC1	intron (NM_004996, intron 1 of 30)	39815
chr16-1610301-1611143	0.0237566	0.125872	0.124892	0.296351	0.0063544	IFT140	TTS (NR_135176)	1350
chr16-16154041-16154941	0.29674	0.269879	0.373373	0.00343132	0.683502	ABCC6	intron (NR_147784, intron 27 of 28).2	68980
chr16-188398-189300	0.599033	0.00379026	0.0629136	0.138933	0.31428	HBQ1	TTS (NM_001320226)	8390
chr16-1964471-1965373	0.285551	0.339827	0.277635	0.00611502	0.543591	SNHG9	promoter-TSS (NR_003142)	-74
chr16-20798041-20798798	0.0144254	0.007722	0.037291	0.583394	0.014904	ERI2	TTS (NM_005622)	8052
chr16-21617364-21618271	0.610432	0.412557	0.224473	0.0040944	0.663944	METTL9	intron (NM_001077180, intron 2 of 4).2	18241
chr16-21663662-21664570	0.111806	0.102817	0.00961746	0.0222937	0.136339	OTOA	5' UTR (NM_144672, exon 1 of 29).2	148
chr16-22007555-22008439	0.584686	0.00282439	0.123872	0.336671	0.0530375	MOSMO	promoter-TSS (NM_001164579)	-114
chr16-22077442-22078352	0.228142	0.0110946	0.00857312	0.520744	0.0366319	VWA3A	intron (NM_001164579, intron 2 of 2)	-14644
chr16-2238524-2239345	0.00284542	0.0202336	0.570145	0.0324501	0.609617	DNASE1L2	TTS (NM_001919)	2491
chr16-2251192-2252105	0.0627382	0.00614889	0.0246894	0.646189	0.215827	ECI1	promoter-TSS (NM_001919)	-62
chr16-22898553-22899426	0.418088	0.00263334	0.0716536	0.427696	0.0238301	HS3ST2	intron (NM_006043, intron 1 of 1)	84828
chr16-234420-235293	0.0401814	0.0759214	0.00784228	0.115649	0.0297796	FAM234A	promoter-TSS (NM_001284497)	36
chr16-23514510-23515410	0.0175246	0.100557	0.639071	0.00381142	0.25022	GGA2	Intergenic	-4466
chr16-23881417-23882297	0.359325	0.00600467	0.0675225	0.129367	0.100392	PRKCB	intron (NM_002738, intron 2 of 16)	45874
chr16-27374688-27375458	0.005517	0.440468	0.235232	0.0839554	0.0876273	IL21R	Intergenic	-27101
chr16-28863109-28864039	0.00495671	0.511234	0.0825775	0.213696	0.407583	SH2B1	promoter-TSS (NM_001308294)	-183
chr16-29469343-29470244	0.55175	0.153238	0.307105	0.56136	0.000231079	LOC613038	Intergenic	-2216
chr16-30021242-30022027	0.293232	0.00941477	0.102528	0.649901	0.0203538	C16orf92	Intergenic	-1699
chr16-30122853-30123747	0.636458	0.352713	0.420596	0.00995466	0.519409	MAPK3	promoter-TSS (NM_002746)	9
chr16-3019984-3020736	0.349218	0.00160183	0.193539	0.137819	0.0151377	TNFRSF12A	promoter-TSS (NM_016639)	-8
chr16-30382133-30383049	0.242842	0.0545304	0.00704662	0.466061	0.391396	SEPTIN1	promoter-TSS (NM_001365977)	-30
chr16-30775148-30776001	0.355399	0.0088314	0.043861	0.571959	0.199179	ZNF629	3' UTR (NM_014771, exon 20 of 20)	11630
chr16-30814014-30814918	0.00557921	0.288739	0.361449	0.433459	0.673507	ZNF629	Intergenic	-27261
chr16-31063901-31064814	0.32969	0.498041	0.0729933	0.0014885	0.541682	ZNF668	exon (NM_024706, exon 2 of 3)	730
chr16-31077684-31078575	0.0458063	0.386074	0.00707408	0.237457	0.518786	ZNF646	exon (NM_014699, exon 2 of 3)	3708
chr16-31471474-31472121	0.00399843	0.141784	0.297711	0.109907	0.319252	TGFB1I1	promoter-TSS (NM_001164719)	-354
chr16-3690220-3691082	0.265619	0.547353	0.0476937	0.00859814	0.325823	TRAP1	intron (NM_001272049, intron 1 of 16)	26873
chr16-3878333-3878996	0.488171	0.638213	0.631791	0.120026	0.00780779	CREBBP	intron (NM_004380, intron 1 of 30)	1455
chr16-46743115-46743958	0.361397	0.0325884	0.00608664	0.53999	0.628743	MYLK3	intron (NM_001308301, intron 1 of 11)	4807
chr16-46748717-46749341	0.00193297	0.069478	0.00736877	0.400999	0.310621	MYLK3	promoter-TSS (NM_182493)	-685
chr16-4768329-4769220	0.366695	0.00780107	0.0482452	0.460524	0.136957	ZNF500	Intergenic	-1613
chr16-48609706-48610583	0.63995	0.368996	0.505293	0.318911	0.00297394	N4BP1	promoter-TSS (NM_153029)	35
chr16-487445-488333	0.00786034	0.305923	0.0076579	0.284059	0.682249	RAB11FIP3	intron (NM_001142272, intron 2 of 11)	12965
chr16-4937074-4937745	0.47968	0.107241	0.587164	0.662526	0.00863964	PPL	promoter-TSS (NM_002705)	-262
chr16-49876379-49877269	0.00675551	0.544635	0.239366	0.316716	0.249044	ZNF423	Intergenic	-18905
chr16-50067341-50068109	0.00049367	0.00862753	0.00779263	0.231006	0.153867	HEATR3	intron (NM_001329730, intron 3 of 15)	1755
chr16-50155298-50156191	0.31656	0.129746	0.0140207	0.387163	0.00759586	TENT4B	intron (NM_001365324, intron 1 of 11)	2264
chr16-50780879-50781811	0.511419	0.192139	0.365954	0.00583335	0.346986	LINC02168	exon (NM_001042412, exon 9 of 18)	-25327
chr16-53597538-53598371	0.35313	0.657966	0.66744	0.0678243	0.0047642	AKTIP	TTS (NM_015272)	-94651
chr16-55621132-55621885	0.00821301	0.229988	0.142369	0.326305	0.471724	SLC6A2	Intergenic	-34555
chr16-56916735-56917608	0.00625431	0.197719	0.0754687	0.206981	0.0302261	MIR6863	Intergenic	12908
chr16-56924270-56925150	0.451335	0.214214	0.239516	0.00761759	0.56108	HERPUD1	Intergenic	-7432
chr16-57380844-57381730	0.297716	0.231849	0.388004	0.585331	0.00892453	CX3CL1	intron (NM_002996, intron 2 of 2)	8797
chr16-57899462-57900368	0.239997	0.181459	0.598671	0.00838758	0.636974	CNGB1	intron (NM_001297, intron 29 of 32)	71213
chr16-58004937-58005793	0.556397	0.00109512	0.00326477	0.679825	0.0012915	USB1	intron (NM_001330568, intron 2 of 6)	3958
chr16-59213773-59214638	0.398478	0.640341	0.628935	0.00442764	0.278866	GOT2	Intergenic	-479890
chr16-66483460-66484357	0.0172052	0.556136	0.139154	0.000473858	0.119006	BEAN1-AS1	intron (NM_001197224, intron 4 of 4)	-7507
chr16-66700628-66701494	3.06389e-05	0.623983	0.0386364	0.158955	0.103811	CMTM4	Intergenic	-4318
chr16-67393074-67393980	0.394393	0.417505	0.644371	0.00179413	0.339413	TPPP3	promoter-TSS (NM_016140)	-29
chr16-67537587-67538366	0.472266	0.128671	0.650082	0.00442764	0.364964	RIPOR1	intron (NM_001193524, intron 1 of 21)	515
chr16-67998925-67999771	0.514539	0.123771	0.655212	0.178236	0.00325463	DPEP2	non-coding (NR_136706, exon 2 of 12)	136
chr16-68538787-68539679	0.22066	0.065822	0.00252225	0.609864	0.522186	ZFP90	promoter-TSS (NR_130978)	20
chr16-68781926-68782835	0.654665	0.130109	0.279947	0.00855948	0.56281	CDH1	intron (NM_001317185, intron 2 of 15)	45089
chr16-69149926-69150801	0.519023	0.00526391	0.0276487	0.659348	0.02315	UTP4	intron (NM_001318391, intron 6 of 16)	17715
chr16-70289105-70290000	0.00437962	0.494318	0.117462	0.0376498	0.641148	AARS	promoter-TSS (NM_001257174)	-44
chr16-71564618-71565467	0.00512583	0.571691	0.195523	0.167068	0.537385	TAT-AS1	promoter-TSS (NR_103852)	27
chr16-72066475-72067341	0.00917469	0.561847	0.0572209	0.311785	0.668166	HPR	intron (NM_020995, intron 1 of 4)	3682
chr16-72938535-72939441	0.320755	0.243542	0.00875636	0.22002	0.24472	ZFHX3	intron (NM_001164766, intron 2 of 8)	109140
chr16-73057685-73058543	0.00272062	0.249098	0.694681	0.163141	0.407009	ZFHX3	intron (NM_001164766, intron 1 of 8)	907
chr16-74107505-74108376	0.00229133	0.357196	0.141597	0.45491	0.371668	LOC101928035	Intergenic	107580
chr16-75420914-75421495	0.00224646	0.398147	0.112066	0.0348643	0.585626	CFDP1	intron (NM_006324, intron 1 of 6)	12298
chr16-78246233-78247097	0.658816	0.163785	0.45511	0.58292	0.00774596	WWOX	intron (NM_001291997, intron 4 of 7)	147011
chr16-79409724-79410568	0.296941	0.00147563	0.0196622	0.614805	0.103899	MAF	Intergenic	190591
chr16-79415892-79416751	0.468054	0.15185	0.379377	0.527363	0.00955465	MAF	Intergenic	184415
chr16-81821161-81821997	0.617308	0.00554922	0.633947	0.21727	0.0734923	PLCG2	intron (NM_002661, intron 2 of 32)	42288
chr16-8182540-8183422	0.672145	0.059623	0.346017	0.64216	0.00156784	TMEM114	Intergenic	406857
chr16-82229780-82230658	0.000849459	0.529125	0.252843	0.0116603	0.671578	MPHOSPH6	Intergenic	-59995
chr16-82627010-82627879	5.64238e-05	0.590111	0.143771	0.605135	0.475004	CDH13	intron (NM_001220492, intron 1 of 5)	476
chr16-82749807-82750691	0.0804492	0.100381	0.00836569	0.0885598	0.545332	LOC101928446	intron (NM_001220488, intron 2 of 14)	-23070
chr16-83842576-83843423	0.0313981	0.585288	0.0716807	0.00626679	0.672242	HSBP1	Intergenic	35022
chr16-85016704-85017517	0.17542	0.0315641	0.135175	0.534288	0.000658159	ZDHHC7	Intergenic	-5576
chr16-85050292-85051166	0.00596336	0.0146155	0.0129806	0.544561	0.0263499	KIAA0513	intron (NM_001286566, intron 1 of 11)	-12483
chr16-85305934-85306835	3.86929e-05	0.402821	0.109319	0.255243	0.441244	MIR5093	promoter-TSS (NR_049816)	-60
chr16-87178753-87179639	0.296921	0.0038107	0.0343103	0.62347	0.375695	LOC101928708	Intergenic	-32919
chr16-87416557-87417353	0.596044	0.175417	0.00898204	0.642714	0.683945	MAP1LC3B	intron (NM_015144, intron 8 of 12)	24619
chr16-87543664-87544565	0.16484	0.00662086	0.0560372	0.646631	0.0303143	LOC101928737	Intergenic	49928
chr16-88598914-88599813	0.271772	0.000613933	0.000836051	0.615043	0.0775845	ZC3H18	intron (NM_001294340, intron 6 of 18)	28961
chr16-88794688-88795495	0.293279	0.00155474	0.000836051	0.571109	0.0400859	CDT1	Intergenic	-8697
chr16-89009132-89010026	0.000327655	0.599477	0.331806	0.280759	0.593743	CBFA2T3	Intergenic	-32372
chr16-89240833-89241643	0.450004	0.126271	0.220886	0.624595	0.00583227	ZNF778	Intergenic	23535
chr16-8959747-8960608	0.352769	0.00614889	0.618732	0.0337986	0.133742	USP7	intron (NM_003470, intron 1 of 30)	3728
chr16-90019173-90020081	0.213515	0.0324723	0.0011861	0.0801223	0.055938	GAS8	promoter-TSS (NM_001286209)	-2
chr16-9127389-9128258	0.443924	0.164469	0.697054	0.00415164	0.591077	C16orf72	Intergenic	36180
chr17-10126807-10127657	0.326468	0.506086	0.489914	0.215754	0.00414654	GAS7	intron (NM_201433, intron 1 of 13)	71374
chr17-10318317-10319154	0.00171894	0.534227	0.241464	0.285154	0.212916	MYH13	intron (NM_003802, intron 27 of 40)	54270
chr17-10614316-10615195	0.372478	0.0369257	0.142729	0.643636	0.000658159	MYH3	intron (NR_125367, intron 10 of 10)	42553
chr17-10616276-10617184	0.461386	0.1334	0.0060458	0.357799	0.340811	MYH3	intron (NR_125367, intron 10 of 10)	40579
chr17-1110947-1111851	0.00632074	0.299537	0.0771912	0.611037	0.531961	ABR	intron (NM_001322840, intron 2 of 22).2	-2297
chr17-1258869-1259640	0.585443	0.317692	0.461482	0.622873	0.00870277	BHLHA9	Intergenic	-11309
chr17-13597586-13598454	0.0135902	0.218856	0.00608664	0.100168	0.472608	HS3ST3A1	intron (NM_006042, intron 1 of 1)	3909
chr17-14790306-14791306	0.265184	0.0150178	0.00442368	0.379856	0.23758	LOC101928475	Intergenic	-223999
chr17-14813390-14814268	0.134526	0.434004	0.0057952	0.144411	0.38294	LOC101928475	Intergenic	-200976
chr17-15782574-15783484	0.448578	0.00415641	0.302247	0.581234	0.0253565	MEIS3P1	Intergenic	-3821
chr17-15981731-15982435	0.440662	0.396845	0.566227	0.670925	0.00625684	ZSWIM7	intron (NM_001042697, intron 3 of 4)	17621
chr17-16027795-16028694	0.00472519	0.518298	0.530298	0.0410773	0.0980013	TTC19	TTS (NM_006311)	28421
chr17-16751179-16751994	0.0449616	0.0644302	0.00525402	0.590217	0.620629	USP32P1	intron (NR_130142, intron 11 of 15)	-35305
chr17-16989189-16989908	0.646295	0.00535343	0.157376	0.639097	0.0556648	LINC02090	intron (NR_146886, intron 2 of 2)	1220
chr17-17702338-17703192	0.00188716	0.384843	0.13825	0.121783	0.680132	RAI1	intron (NM_030665, intron 1 of 5)	21307
chr17-17834055-17834883	0.178465	0.218833	0.596647	0.448605	0.00592957	SREBF1	intron (NM_001005291, intron 1 of 19)	2517
chr17-18921828-18922741	0.494803	0.0131984	0.66945	0.00188658	0.676243	SLC5A10	intron (NM_001353099, intron 9 of 11)	-28391
chr17-18966736-18967610	0.128138	0.0339469	0.00625034	0.137501	0.446266	SLC5A10	intron (NM_001270648, intron 5 of 13)	15008
chr17-195191-195905	0.0021446	0.160817	0.284385	0.662667	0.249685	LINC02091	Intergenic	-8297
chr17-19977452-19978330	0.396966	0.579574	0.0756237	0.00728321	0.185208	AKAP10	promoter-TSS (NM_001330152)	-35
chr17-21090937-21091803	0.498572	0.238531	0.18654	0.290299	0.00491561	LINC01563	TTS (NR_110895)	15814
chr17-22520954-22521852	0.0397829	0.00163443	0.00158626	0.0278438	0.0151377	MTRNR2L1	Intergenic	-1708
chr17-234384-235412	0.0699588	0.0778036	0.280323	0.00662109	0.458077	LINC02091	intron (NM_006987, intron 7 of 9).2	-47647
chr17-2399347-2400209	0.534538	0.536134	0.575457	0.00826066	0.266365	MNT	intron (NM_020310, intron 1 of 5)	1282
chr17-27353429-27354343	0.453576	0.550637	0.624745	0.00511246	0.684448	WSB1	Intergenic	59772
chr17-28040966-28041977	0.237937	0.0053487	0.00546207	0.0183505	0.652543	NLK	Intergenic	-1205
chr17-28170613-28171383	0.4728	0.0479518	0.0800743	0.000997397	0.556511	PYY2	intron (NM_016231, intron 6 of 10)	-55565
chr17-2847530-2848341	0.661377	0.0500529	0.563213	0.0820159	0.00874911	RAP1GAP2	intron (NM_001330058, intron 2 of 24)	51498
chr17-28567366-28568245	0.00938956	0.39152	0.395461	0.0255087	0.638313	PIGS	intron (NM_033198, intron 3 of 11)	3718
chr17-28711017-28711874	0.513754	0.00557232	0.173356	0.453647	0.104995	PROCA1	promoter-TSS (NM_001304952)	-147
chr17-28778111-28778977	3.76354e-05	0.400114	0.082557	0.0800702	0.119965	FAM222B	intron (NM_001288636, intron 3 of 5)	33927
chr17-29019711-29020192	0.00675551	0.5171	0.633717	0.511408	0.646436	SEZ6	Intergenic	-13512
chr17-29622436-29623297	0.163262	0.195143	0.412559	0.00937569	0.411856	CORO6	Intergenic	-1444
chr17-30957954-30958865	0.00516199	0.297705	0.169916	0.156943	0.0572709	RNF135	non-coding (NR_144488, exon 10 of 10)	-12629
chr17-31679809-31680730	0.0624837	0.153945	0.411734	0.000164976	0.213877	MIR365B	Intergenic	104859
chr17-32203126-32204021	0.544302	0.000374762	0.0990727	0.0983632	0.0116404	ARGFXP2	intron (NM_001033566, intron 15 of 19)	-52003
chr17-32519084-32519992	0.00819412	0.365365	0.0698674	0.338091	0.171804	CDK5R1	intron (NM_015194, intron 21 of 21)	32545
chr17-33750853-33751736	0.595701	0.518929	0.385832	0.00398384	0.449593	AA06	intron (NM_001094, intron 1 of 9)	-217535
chr17-33753195-33754092	0.630757	0.0588552	0.234818	0.659512	0.00246604	AA06	intron (NM_001094, intron 1 of 9)	-219884
chr17-3432997-3433902	0.585681	0.153369	0.179989	0.390177	0.00147057	OR1E2	exon (NM_003554, exon 1 of 1)	391
chr17-34705642-34706689	0.15491	0.39012	0.644817	0.00377562	0.589153	TMEM132E	Intergenic	125417
chr17-35486829-35487712	0.187351	0.375024	0.0895923	0.000627009	0.13795	SLFN12L	intron (NM_001363830, intron 2 of 4)	468
chr17-35539066-35539934	7.44784e-05	0.446828	0.127016	0.498813	0.197009	SLFN12L	Intergenic	-1639
chr17-35898259-35899050	0.000152158	0.654153	0.187275	0.0555585	0.558426	LRRC37A8P	Intergenic	12368
chr17-36082365-36083239	0.00472519	0.490391	0.268781	0.207774	0.0876273	CCL3L1	Intergenic	7341
chr17-36135409-36136112	0.118768	0.0211533	0.0422973	0.597335	0.00580874	CCL4L2	Intergenic	31934
chr17-36534882-36535734	0.605913	0.508015	0.636856	0.00354254	0.104237	MYO19	5' UTR (NM_025109, exon 1 of 22).2	149
chr17-37487763-37488618	0.390632	0.257665	0.471251	0.647667	0.00402713	DUSP14	Intergenic	-1700
chr17-37710154-37711032	0.005842	0.309369	0.426094	0.187271	0.59307	HNF1B	exon (NM_000458, exon 5 of 9)	34466
chr17-38255864-38256400	0.00628861	0.267824	0.294084	0.179223	0.58242	LOC440434	intron (NR_036750, intron 1 of 11)	1117
chr17-38670623-38671513	0.316687	0.00771235	0.522136	0.45172	0.115437	EPOP	TTS (NM_001130677).2	3889
chr17-38733571-38734333	0.00818056	0.514931	0.480354	0.538924	0.194276	CISD3	TTS (NM_007144).2	3611
chr17-38752165-38753013	0.441538	0.307314	0.449131	0.667022	0.00364704	PSMB3	promoter-TSS (NM_002795).2	-152
chr17-38861221-38862132	0.0117912	0.441053	0.00485629	0.0335446	0.458096	RPL23	Intergenic	-7956
chr17-38893394-38894258	0.202626	0.0605311	0.00894615	0.16925	0.0940893	MIR6779	intron (NM_006148, intron 3 of 6)	-21153
chr17-3944454-3945364	0.0848656	0.00869524	0.692576	0.0875359	0.457427	ATP2A3	intron (NM_174955, intron 9 of 21)	19528
chr17-39450845-39451734	0.633536	0.514697	0.651608	0.00745095	0.418346	MED1	promoter-TSS (NM_004774)	-27
chr17-39461058-39461901	0.593417	0.0402902	0.450526	0.138688	0.00462307	CDK12	promoter-TSS (NM_016507)	-6
chr17-40553512-40554383	0.00785537	0.0973058	0.142907	0.668277	0.354561	CCR7	3' UTR (NM_001301716, exon 3 of 3)	6446
chr17-41648473-41649168	0.0937566	0.0550709	0.19796	0.0477549	0.00328604	KRT42P	Intergenic	-8622
chr17-42154654-42155546	0.361588	0.433971	0.00997487	0.600554	0.652219	RAB5C	promoter-TSS (NM_001252039)	-111
chr17-42266660-42267573	0.00431794	0.437959	0.639658	0.159863	0.68736	STAT5B	intron (NM_012448, intron 1 of 18)	9289
chr17-42334470-42335339	0.00955319	0.547466	0.219657	0.239533	0.652096	STAT5A	intron (NM_001369512, intron 8 of 23)	46849
chr17-42720755-42721634	0.0856582	0.310577	0.494862	0.00494912	0.0373675	MIR6780A	intron (NM_001321079, intron 5 of 19)	-13044
chr17-42744587-42745432	0.00199997	0.454595	0.145407	0.497755	0.33944	EZH1	promoter-TSS (NM_001321082)	30
chr17-43372186-43373062	0.154686	0.00227655	0.022588	0.407976	0.338619	LINC00910	intron (NR_027412, intron 4 of 5)	16274
chr17-44324527-44325332	0.297555	0.192832	0.399773	0.258237	0.00799424	SLC25A39	promoter-TSS (NM_001321240)	-60
chr17-44967970-44968864	0.131385	0.349719	0.00997349	0.0141246	0.193144	C1QL1	promoter-TSS (NM_006688)	-114
chr17-45234396-45235152	0.000113671	0.476122	0.565587	0.540611	0.422971	FMNL1	intron (NM_005892, intron 6 of 26)	12889
chr17-45619936-45620803	0.0155168	0.174917	0.00546207	0.386772	0.0864252	LINC02210-CRHR1	promoter-TSS (NM_001256299).3	24
chr17-46822040-46822871	0.5793	0.0824389	0.134202	0.64437	0.00269839	WNT3	Intergenic	-3764
chr17-46905509-46906403	0.184476	0.00516939	0.0184209	0.652305	0.000658159	GOSR2	Intergenic	-17161
chr17-47203738-47204501	0.00749685	0.0172427	0.0215198	0.595583	0.342917	MYL4	Intergenic	-4942
chr17-48107170-48108100	0.0917686	0.00897005	0.524088	0.102995	0.114432	SNX11	promoter-TSS (NM_152244)	50
chr17-4835438-4836242	0.667773	0.426562	0.514403	0.00698345	0.648017	MINK1	intron (NM_015716, intron 1 of 30)	2500
chr17-4853116-4853616	0.316716	0.605474	0.00787094	0.199187	0.523791	MINK1	intron (NM_015716, intron 1 of 30)	20026
chr17-4901586-4902360	0.564158	0.0109336	0.00264995	0.638352	0.166538	CHRNE	exon (NM_000080, exon 5 of 12)	1125
chr17-4908781-4909672	0.00867662	0.302424	0.0144052	0.181658	0.470752	CHRNE	Intergenic	-6129
chr17-49217842-49218670	0.314228	0.262252	0.0892509	0.00937996	0.0837764	ABI3	intron (NM_016428, intron 3 of 7)	7549
chr17-49290515-49291395	0.0436731	0.050255	0.00442368	0.524075	0.612361	MIR6129	non-coding (NR_135579, exon 8 of 8)	-2501
chr17-49754850-49755638	0.000882883	0.277634	0.144405	0.0172426	0.342968	FAM117A	intron (NM_030802, intron 1 of 7)	8887
chr17-50221215-50222098	0.173584	0.427747	0.00659014	0.126662	0.113376	LINC01969	Intergenic	6963
chr17-50596547-50597341	0.39409	0.597409	0.0571497	0.0090081	0.450269	CACNA1G-AS1	intron (NR_046058, intron 15 of 33)	-34836
chr17-50660336-50661112	0.00486397	0.257324	0.0204502	0.0341627	0.315339	ABCC3	intron (NM_003786, intron 7 of 30)	25843
chr17-50681076-50681979	0.468525	0.465732	0.619057	0.0037095	0.232282	ANKRD40	intron (NM_003786, intron 26 of 30)	26386
chr17-50707393-50708237	0.135794	0.00257974	0.00174576	0.275665	0.0138603	ANKRD40	promoter-TSS (NM_052855)	99
chr17-50883682-50884545	0.00199997	0.0718399	0.0285718	0.222457	0.128125	TOB1	Intergenic	-16136
chr17-5254704-5255572	0.00339593	0.0667127	0.127645	0.530632	0.0390184	SCIMP	Intergenic	-20278
chr17-556372-557270	0.00226425	0.365109	0.251357	0.247897	0.669773	RFLNB	intron (NM_001366254, intron 16 of 19).2	-110881
chr17-56319265-56320159	0.458217	0.439054	0.463382	0.00662109	0.55536	ANKFN1	intron (NM_001370326, intron 3 of 20)	166237
chr17-57537288-57538163	0.00845855	0.425391	0.399807	0.0222758	0.195634	LOC101927557	intron (NM_001322250, intron 7 of 13)	-14129
chr17-57541539-57542428	7.56726e-06	0.468615	0.0101907	0.0414411	0.294036	LOC101927557	intron (NM_001322250, intron 7 of 13)	-18387
chr17-57619181-57619914	0.0035657	0.155793	0.00552123	0.220617	0.296229	LOC101927539	intron (NM_001322250, intron 9 of 13)	-11136
chr17-58119924-58120813	0.376448	0.0826982	0.218936	0.673825	0.00895237	OR4D1	Intergenic	-34785
chr17-58324157-58325010	0.00765286	0.144056	0.351683	0.590217	0.421282	TSPOAP1-AS1	promoter-TSS (NR_038410)	-866
chr17-58327961-58328406	0.00538718	0.563908	0.0542639	0.6184	0.526828	TSPOAP1	promoter-TSS (NR_038411)	611
chr17-58512999-58513611	0.00423184	0.173133	0.0807473	0.0230084	0.0510746	MTMR4	intron (NM_004687, intron 2 of 18)	4575
chr17-58658768-58659706	0.481363	0.00306464	0.0649311	0.550915	0.00955465	TEX14	intron (NM_031272, intron 1 of 31)	32818
chr17-58666582-58667491	0.0473736	0.048101	0.149789	0.528463	0.00602786	TEX14	intron (NM_031272, intron 1 of 31)	25018
chr17-60141025-60141874	0.165295	0.464988	0.463922	0.0775546	0.00874895	CA4	Intergenic	-8523
chr17-63911408-63912279	0.611063	0.559788	0.413752	0.00662109	0.119346	CSHL1	promoter-TSS (NM_001318)	-586
chr17-64020173-64021054	0.483012	0.0073815	0.299783	0.625085	0.0993188	ICAM2	promoter-TSS (NM_001099788)	19
chr17-64213785-64214673	0.0171993	0.562489	0.00707408	0.285179	0.35597	TEX2	5' UTR (NM_001288733, exon 2 of 12)	16505
chr17-64599113-64600001	0.00202118	0.426562	0.0658395	0.476141	0.400615	SMURF2	intron (NM_022739, intron 2 of 18)	62750
chr17-65231451-65232311	0.272966	0.25239	0.299741	0.00826066	0.668699	RGS9	Intergenic	94511
chr17-67378455-67379339	0.00601081	0.0623389	0.16883	0.335348	0.0882371	PITPNC1	intron (NM_181671, intron 1 of 9)	1616
chr17-69093037-69093930	0.577493	0.00344972	0.141723	0.197304	0.271301	MIR4524B	intron (NM_080284, intron 25 of 38)	-6058
chr17-7220749-7221521	0.177498	0.024715	0.00713619	0.627339	0.416338	DLG4	intron (NM_000018, intron 6 of 19)	-1085
chr17-7262966-7263728	0.00236014	0.32841	0.0745546	0.0841106	0.28713	CLDN7	promoter-TSS (NM_001307)	-154
chr17-72729854-72730753	0.530689	0.00855404	0.202937	0.0370533	0.00197997	LINC00511	intron (NM_001352692, intron 7 of 9)	-89832
chr17-7282736-7283627	0.581994	0.418058	0.586855	0.497077	0.00894969	SLC2A4	intron (NM_001042, intron 1 of 10)	1464
chr17-73166650-73167571	0.399651	0.00880749	0.0603519	0.180681	0.305223	SSTR2	intron (NM_001050, intron 1 of 1)	2101
chr17-73481893-73482771	0.333997	0.0236985	0.0577764	0.00942627	0.562286	LOC101928251	intron (NM_001144952, intron 2 of 44)	-31351
chr17-73691019-73691879	0.131785	0.217713	0.00327264	0.320943	0.211254	LOC100134391	Intergenic	-46405
chr17-74601698-74602538	0.490246	0.00415471	0.476375	0.0042913	0.0151377	LOC101928343	intron (NR_158152, intron 1 of 3)	2278
chr17-74815729-74816630	0.32457	0.00763538	0.175441	0.479986	0.0497458	TMEM104	intron (NM_017728, intron 8 of 9)	39681
chr17-75256046-75256949	0.291566	0.0233327	0.00894615	0.654977	0.223049	GGA3	intron (NM_001291641, intron 1 of 17)	5108
chr17-75371136-75371975	0.000535372	0.303701	0.263953	0.0406797	0.668476	GRB2	intron (NM_002086, intron 2 of 5)	34122
chr17-76091311-76092223	0.000672813	0.382972	0.229969	0.092629	0.0933792	MIR6868	intron (NM_001282313, intron 5 of 18)	6309
chr17-76259764-76260564	0.00240626	0.0358768	0.681981	0.0492588	0.628473	UBALD2	Intergenic	-5184
chr17-77324887-77325780	0.354382	0.048101	0.420311	0.178556	0.00548238	SEPTIN9	intron (NM_006640, intron 1 of 10)	5819
chr17-77571318-77572207	0.47333	0.386677	0.395185	0.00326785	0.587077	LOC100507351	Intergenic	24822
chr17-78559405-78560274	0.286795	0.0708781	0.0060458	0.0175141	0.00668354	DNAH17	intron (NM_173628, intron 13 of 80)	17554
chr17-79019335-79020202	0.418404	0.00999553	0.23023	0.416704	0.407719	C1QTNF1	intron (NR_040019, intron 2 of 2)	-3165
chr17-79045569-79046469	0.37037	0.329517	0.606582	0.105431	0.000231079	C1QTNF1	intron (NR_049769, intron 2 of 3)	11720
chr17-79777597-79778477	0.226452	0.0232823	0.0652314	0.367689	0.00675679	CBX2	promoter-TSS (NM_005189)	-111
chr17-8073353-8074250	0.16584	0.566633	0.454938	0.00893395	0.105246	ALOX12B	intron (NM_001139, intron 12 of 14)	13914
chr17-8121475-8122237	0.47535	0.562786	0.502556	0.363558	0.00889337	HES7	exon (NM_001165967, exon 4 of 4)	2250
chr17-81429368-81430123	0.6561	0.0623909	0.687548	0.138504	0.00331552	MIR3186	intron (NM_001291324, intron 2 of 27)	21442
chr17-81614235-81615085	0.00704939	0.60349	0.276027	0.0337812	0.68469	NPLOC4	intron (NM_001369698, intron 3 of 16)	22452
chr17-8226439-8227270	0.283151	0.0073815	0.348328	0.562617	0.158396	LINC00324	non-coding (NR_046431, exon 22 of 22)	-2812
chr17-82292407-82293364	0.31773	0.14664	0.0590064	0.0924661	0.0012915	LINC01970	promoter-TSS (NR_135639)	-72
chr17-82716149-82717068	0.00665	0.487398	0.199889	0.477803	0.0969384	FN3KRP	promoter-TSS (NR_136400)	-97
chr17-82892899-82893793	0.355936	0.103583	0.677571	0.00640747	0.553125	ZNF750	intron (NM_005993, intron 16 of 38)	-53324
chr17-82985783-82986692	0.113178	0.530227	0.147574	0.0046574	0.621752	B3GNTL1	intron (NM_001009905, intron 6 of 12).2	20750
chr17-83199641-83200224	0.671679	0.102761	0.0209122	0.67355	0.00774928	RPL23AP87	Intergenic	-26964
chr17-8843098-8844005	3.30172e-05	0.131039	0.0787252	0.309469	0.40455	PIK3R6	intron (NM_001010855, intron 2 of 19)	24125
chr17-9001316-9002096	0.245698	0.27708	0.603419	0.351044	0.00101671	NTN1	Intergenic	-19804
chr18-10268870-10269754	0.248432	0.00367818	0.41007	0.149374	0.0626014	LINC01254	Intergenic	145058
chr18-10529505-10530290	0.59135	0.424561	0.317022	0.328257	0.00536674	NAPG	intron (NM_003826, intron 1 of 11)	3871
chr18-11882863-11883728	7.56726e-06	0.496392	0.0280276	0.00905113	0.320366	MPPE1	non-coding (NR_040242, exon 13 of 13)	25021
chr18-12702359-12703270	0.00339593	0.00235372	0.00378925	0.558634	0.0225272	CEP76	promoter-TSS (NM_020232)	-38
chr18-13003202-13004113	0.299317	0.433844	0.444041	0.656296	0.00668659	CEP192	intron (NM_032142, intron 3 of 44)	12296
chr18-21241818-21242704	0.00551339	0.0052602	0.0151802	0.485056	0.0127366	GREB1L	promoter-TSS (NM_001142966)	19
chr18-22929832-22930716	0.141755	0.0113308	0.000886076	0.539534	0.29707	RBBP8	Intergenic	-3054
chr18-23578982-23579750	0.00800765	0.568306	0.590451	0.483416	0.629428	NPC1	intron (NM_000271, intron 1 of 24)	7140
chr18-24002363-24003216	0.00158756	0.518531	0.212091	0.429273	0.556329	TTC39C	intron (NR_110796, intron 3 of 5)	9903
chr18-24138591-24139438	0.10947	0.401719	0.0246482	0.00465832	0.519516	CABYR	promoter-TSS (NM_153768)	-47
chr18-26017724-26018597	0.0065646	0.0368307	0.440475	0.0209871	0.15959	SS18	3' UTR (NM_001308201, exon 11 of 11)	72452
chr18-2848361-2849176	0.306747	0.103803	0.00725088	0.671622	0.363008	EMILIN2	intron (NM_032048, intron 2 of 7)	1763
chr18-2883065-2883969	0.562241	0.00930359	0.41965	0.668702	0.00142582	EMILIN2	intron (NM_032048, intron 2 of 7)	36511
chr18-3012931-3013768	0.00621655	0.292539	0.619574	0.0524805	0.533337	LPIN2	Intergenic	-1403
chr18-31061682-31062458	0.00667501	0.0905426	0.385004	0.550371	0.240731	DSC3	3' UTR (NM_024422, exon 16 of 16)	-19255
chr18-31497664-31498572	0.0154801	0.602017	0.318872	0.00784923	0.0677851	DSG2	promoter-TSS (NM_001943)	-59
chr18-31688440-31689285	0.00642977	0.573287	0.614873	0.1648	0.64583	B4GALT6	Intergenic	-4118
chr18-32084924-32085780	0.527392	0.271194	0.403441	0.622951	0.00297394	RNF138	Intergenic	-6522
chr18-32714244-32715141	0.301835	0.0337898	0.290297	0.369884	0.0063986	KLHL14	intron (NM_020805, intron 3 of 8)	58330
chr18-32772939-32773734	0.586385	0.108697	0.000669021	0.0660532	0.103376	KLHL14	promoter-TSS (NM_020805)	-314
chr18-35267012-35267938	0.00492511	0.18628	0.655829	0.375906	0.646917	ZSCAN30	intron (NM_001112734, intron 1 of 3)	22754
chr18-36298081-36298651	4.20521e-05	0.646103	0.20203	0.612689	0.589317	FHOD3	intron (NM_001281740, intron 1 of 28)	653
chr18-374367-375255	0.00431794	0.54981	0.386212	0.12347	0.263353	THOC1	intron (NM_130386, intron 2 of 9)	-106764
chr18-38006335-38007233	0.293829	0.132994	0.437634	0.00343132	0.506038	MIR4318	Intergenic	349649
chr18-38610860-38611758	0.185517	0.0963024	0.00890862	0.554668	0.449624	MIR4318	Intergenic	954174
chr18-3995248-3996133	0.00231951	0.335196	0.203887	0.595621	0.587804	DLGAP1-AS4	non-coding (NR_102696, exon 4 of 5)	33338
chr18-41992733-41993538	0.608882	0.00841424	0.0577512	0.527384	0.272655	PIK3C3	intron (NM_001308020, intron 5 of 23)	37902
chr18-43547199-43548115	0.00486397	0.415743	0.0991904	0.22203	0.682433	SYT4	Intergenic	-270167
chr18-46222529-46223419	0.299153	0.13905	0.00202682	0.257338	0.125358	C18orf25	intron (NM_001008239, intron 2 of 3)	48940
chr18-48932649-48933498	0.382186	0.333909	0.440457	0.00850891	0.362098	SMAD7	intron (NM_001190822, intron 3 of 3)	9733
chr18-49161474-49162292	3.7836e-05	0.496019	0.403749	0.457069	0.665047	MIR4744	intron (NM_001353210, intron 14 of 16)	-112115
chr18-49168212-49168838	0.000223472	0.190064	0.0204502	0.104963	0.329641	MIR4744	intron (NM_001353210, intron 13 of 16)	-118757
chr18-54119346-54120195	0.180727	0.0435234	0.0621998	0.409909	0.00318096	SNORA37	Intergenic	102641
chr18-54222940-54223706	0.595953	0.0447511	0.00174576	0.41299	0.350984	SNORA37	promoter-TSS (NR_002970)	-911
chr18-54388511-54389398	0.401973	0.00516939	0.061005	0.581324	0.18709	C18orf54	Intergenic	31038
chr18-54982833-54983715	0.387093	0.137916	0.696535	0.548217	0.00583154	CCDC68	Intergenic	-23813
chr18-55268037-55268849	0.332233	0.170376	0.00633609	0.266803	0.0406814	TCF4	intron (NM_001348216, intron 4 of 12)	34217
chr18-5546412-5547309	0.0012702	0.320766	0.242271	0.467423	0.325814	EPB41L3	intron (NM_001281535, intron 3 of 21)	-2522
chr18-55505897-55506749	0.00102821	0.144568	0.0426634	0.401589	0.655012	TCF4	intron (NM_001348217, intron 2 of 18)	4449
chr18-57051307-57052172	0.404273	0.453293	0.00646276	0.389151	0.678796	LINC-ROR	Intergenic	20379
chr18-57077550-57078465	0.486478	0.200955	0.689841	0.00633514	0.187422	LINC-ROR	Intergenic	-5889
chr18-57437581-57438478	0.00321803	0.0317536	0.000586165	0.0494929	0.01068	ONECUT2	intron (NM_004852, intron 1 of 1)	2656
chr18-59219578-59220509	0.508117	0.00492416	0.323177	0.391538	0.191773	GRP	promoter-TSS (NM_002091)	-114
chr18-59271993-59272794	0.169145	0.00536777	0.0917675	0.210293	0.414656	RAX	exon (NM_013435, exon 2 of 3)	1060
chr18-60246554-60247350	0.000752442	0.479004	0.193684	0.231078	0.0587097	MC4R	Intergenic	125823
chr18-62437046-62437852	0.383466	0.00163443	0.0550044	0.00809993	0.107688	ZCCHC2	Intergenic	-85576
chr18-62791035-62791817	0.523192	0.00934778	0.13854	0.18463	0.376015	PHLPP1	intron (NM_194449, intron 1 of 16)	75885
chr18-63113747-63114602	0.368476	0.0415445	0.388402	0.00129111	0.584617	BCL2	Intergenic	205205
chr18-63161460-63162325	0.343677	0.00666608	0.192884	0.392885	0.0371823	BCL2	intron (NM_000633, intron 2 of 2)	157487
chr18-63953434-63954269	0.00425061	0.485016	0.345966	0.566974	0.570463	HMSD	intron (NM_001123366, intron 2 of 3)	4551
chr18-67359891-67360783	0.125026	0.0048597	0.0117878	0.663772	0.0817903	LOC643542	Intergenic	-156209
chr18-74495780-74496678	0.00583362	0.322961	0.0695679	0.434349	0.630701	CNDP2	promoter-TSS (NM_018235)	-134
chr18-74637210-74637983	0.00119967	0.0207215	0.00987638	0.576473	0.31972	ZNF407	intron (NM_001146190, intron 1 of 3)	6634
chr18-76398662-76399544	0.65155	0.463106	0.408019	0.524348	0.0069458	LOC101927989	intron (NM_014643, intron 3 of 6)	-92549
chr18-76621567-76622427	0.627747	0.0073815	0.0532111	0.35092	0.00759586	LINC00683	TTS (NR_110784)	2220
chr18-76709469-76710371	0.391586	0.0883115	0.00744826	0.580207	0.597325	LINC01879	Intergenic	19891
chr18-76875033-76875798	0.238067	0.165454	0.000239329	0.222301	0.509975	ZNF236	intron (NM_001306089, intron 5 of 30)	51256
chr18-77129958-77130742	0.426938	0.646402	0.466757	0.00546055	0.209574	MBP	intron (NM_001025100, intron 1 of 3)	2433
chr18-77208663-77209582	0.00643445	0.408155	0.173806	0.56603	0.581377	GALR1	Intergenic	-40725
chr18-77249147-77249992	0.00663857	0.46387	0.620404	0.664509	0.654232	GALR1	promoter-TSS (NM_001480)	-278
chr18-78525274-78526171	0.00202118	0.655413	0.304008	0.135844	0.586614	SALL3	Intergenic	-454552
chr18-78641551-78642318	0.00103792	0.0868355	0.089383	0.439351	0.182281	SALL3	Intergenic	-338340
chr18-80175180-80176106	0.217015	0.0550709	0.00293427	0.395329	0.282065	PARD6G-AS1	intron (NM_032510, intron 2 of 2)	27719
chr18-9136263-9137111	0.453903	0.00632272	0.0698522	0.115673	0.0699517	NDUFV2-AS1	promoter-TSS (NR_110771)	33
chr18-9158467-9159190	0.208566	0.435303	0.293355	0.00536507	0.56148	ANKRD12	intron (NM_001204056, intron 1 of 11)	21266
chr18-9647726-9648526	0.64275	0.0120081	0.0080522	0.533435	0.128376	PPP4R1-AS1	Intergenic	32862
chr18-9710513-9711163	0.287592	0.129566	0.479035	0.406582	0.00322128	RAB31	intron (NM_006868, intron 1 of 6)	2537
chr18-9750354-9751244	0.00407386	0.105993	0.0759466	0.193236	0.109037	RAB31	intron (NM_006868, intron 1 of 6)	42498
chr19-10198661-10199515	0.00264809	0.308697	0.25852	0.52453	0.288283	DNMT1	Intergenic	-4135
chr19-10288901-10289745	0.274604	0.0190838	0.150963	0.4469	0.0015456	ICAM5	promoter-TSS (NM_003259)	-629
chr19-11832053-11832999	0.446101	0.00103332	0.000586165	0.411192	0.270561	ZNF439	exon (NM_152357, exon 4 of 4)	-16207
chr19-12091929-12092750	0.262333	0.0110946	0.00207413	0.166825	0.229016	ZNF788P	promoter-TSS (NM_001348163)	43
chr19-12765735-12766643	0.196775	0.383258	0.693315	0.0077753	0.688918	HOOK2	exon (NM_001100176, exon 15 of 22)	9363
chr19-12937989-12938835	0.385167	0.00722338	0.0209906	0.0879935	0.686414	CALR	promoter-TSS (NM_004343)	-188
chr19-13207860-13208740	0.599778	0.00973116	0.167615	0.581724	0.0293013	IER2	intron (NM_023035, intron 46 of 46)	57889
chr19-1396231-1397067	0.00578875	0.102669	0.113067	0.418902	0.684559	GAMT	TTS (NM_000156)	4893
chr19-14363118-14363814	0.00725403	0.10976	0.477093	0.483077	0.151851	LINC01841	intron (NR_134908, intron 1 of 3)	524
chr19-1503141-1504032	0.570146	0.000869604	0.0309745	0.284956	0.132665	ADAMTSL5	Intergenic	9432
chr19-15195148-15196057	0.254128	0.0090468	0.0351708	0.436813	0.390295	NOTCH3	intron (NM_000435, intron 2 of 32)	5392
chr19-15475927-15476743	0.124935	0.013021	0.27674	0.168958	0.00479246	PGLYRP2	exon (NM_052890, exon 2 of 5)	3166
chr19-15555804-15556679	0.329655	0.175688	0.592912	0.00188658	0.667016	CYP4F22	Intergenic	47717
chr19-15871295-15872178	0.00188716	0.400869	0.495122	0.488124	0.264898	LINC01835	Intergenic	-6813
chr19-16441362-16442184	0.297624	0.262641	0.418327	0.357884	0.00297394	EPS15L1	intron (NM_021235, intron 3 of 22)	30197
chr19-17075135-17076040	0.288534	0.2611	0.630562	0.129383	0.00874911	HAUS8	promoter-TSS (NM_033417)	-55
chr19-17292257-17293193	0.639091	0.247749	0.501923	0.00412313	0.332694	ABHD8	exon (NM_024527, exon 5 of 5)	10700
chr19-1774645-1775524	0.250844	0.00579839	0.0550444	0.623375	0.0347323	ONECUT3	intron (NM_001080488, intron 1 of 1)	21579
chr19-18006664-18007397	0.00476168	0.359547	0.040921	0.0324472	0.375142	ARRDC2	intron (NM_001025604, intron 1 of 7)	-1139
chr19-18385754-18386638	0.164033	0.369808	0.253705	0.116282	0.009877	GDF15	promoter-TSS (NR_036156)	38
chr19-18967411-18968260	0.247333	0.105744	0.147361	0.216156	0.00491561	HOMER3	Intergenic	-26619
chr19-18985013-18985926	0.567677	0.234996	0.641187	0.00288325	0.415992	HOMER3	Intergenic	-44253
chr19-1904929-1905799	0.357106	0.00975572	0.00364976	0.587549	0.0695796	SCAMP4	promoter-TSS (NM_001329533)	-35
chr19-19120087-19120984	0.00217725	0.0824389	0.594893	0.185595	0.0320001	TMEM161A	intron (NM_017814, intron 11 of 11)	17942
chr19-19526621-19527429	0.00725403	0.363946	0.181221	0.482266	0.418607	YJEFN3	intron (NM_015965, intron 2 of 4)	-1886
chr19-19572441-19573321	0.00910818	0.234181	0.277988	0.52828	0.528444	CILP2	intron (NR_038198, intron 2 of 7)	34616
chr19-19597705-19598465	0.00145292	0.454669	0.31859	0.154629	0.653084	PBX4	intron (NR_038198, intron 2 of 7)	20602
chr19-19821282-19822175	0.0359914	0.622276	0.0774612	0.00682227	0.407468	ZNF506	promoter-TSS (NM_001145404)	21
chr19-21835743-21836618	0.00275932	0.00306464	0.0104117	0.395118	0.0332537	ZNF43	promoter-TSS (NM_001256654)	1
chr19-21851627-21852494	0.617381	0.193331	0.595652	0.54746	0.00491561	ZNF43	promoter-TSS (NM_001256648)	4
chr19-2251289-2252057	0.0752681	0.0393002	0.00209797	0.447207	0.158792	MIR4321	TTS (NR_036207)	1034
chr19-22532031-22532952	0.608456	0.156425	0.455279	0.00535279	0.6095	LOC105376917	promoter-TSS (NR_110663)	-7
chr19-22633815-22634699	0.00143903	0.301996	0.131076	0.657017	0.668115	ZNF492	promoter-TSS (NM_020855)	-67
chr19-2360064-2360749	0.245994	0.0308387	0.00659014	0.626427	0.642911	TMPRSS9	Intergenic	-29364
chr19-23758468-23759298	0.105739	0.0160168	0.00590005	0.583221	0.238895	ZNF681	promoter-TSS (NM_138286)	8
chr19-23823731-23824636	0.592315	0.000869604	0.0721838	0.452016	0.143392	RPSAP58	intron (NR_149351, intron 4 of 4)	61180
chr19-29524990-29525807	0.22073	0.447298	0.000208318	0.028195	0.650125	LOC284395	intron (NR_040029, intron 1 of 9)	353
chr19-29716306-29717164	0.00226425	0.50729	0.28924	0.278778	0.36995	C19orf12	promoter-TSS (NM_001256047)	-946
chr19-29730224-29731109	0.202263	0.368196	0.259316	0.000808476	0.412166	C19orf12	Intergenic	-14878
chr19-29878794-29879703	0.446278	0.0676762	0.00923989	0.626917	0.174384	URI1	Intergenic	-44408
chr19-31900732-31901642	0.0534901	0.00673032	0.231884	0.0290833	0.647608	LINC01533	Intergenic	-124675
chr19-31905986-31906895	0.254179	0.415627	0.588934	0.39281	0.00874895	LINC01533	Intergenic	-119421
chr19-3210443-3211342	0.309235	0.00129454	0.0129405	0.387774	0.0830968	CELF5	Intergenic	-13768
chr19-33125672-33126545	0.188481	0.0588492	0.435802	0.636037	0.00147057	WDR88	intron (NR_135270, intron 19 of 20)	-6005
chr19-3326665-3327564	0.0512382	0.0972616	0.00744826	0.17128	0.0681048	NFIC	Intergenic	-32515
chr19-33280280-33281188	0.274233	0.393227	0.601355	0.604986	0.00138193	CEBPA	Intergenic	21800
chr19-33621497-33622315	0.000281591	0.0152327	0.0081022	0.622658	0.11586	CHST8	promoter-TSS (NM_001127896)	-47
chr19-3369282-3370071	0.531613	0.00825447	0.0577991	0.515396	0.23105	NFIC	intron (NM_001245002, intron 1 of 10)	3094
chr19-34336533-34337444	0.397953	0.0447511	0.205292	0.503152	0.00617039	GPI	intron (NM_014686, intron 8 of 13)	-27751
chr19-34358908-34359833	0.656282	0.0828603	0.0295965	0.0947529	0.00583154	GPI	Intergenic	-5369
chr19-34499803-34500686	0.517304	0.000130858	0.0638858	0.180627	0.11839	WTIP	exon (NM_001080436, exon 8 of 8)	18487
chr19-34733700-34734442	0.263204	0.351386	0.142038	0.0280338	0.00748208	ZNF181	promoter-TSS (NM_001145665)	-172
chr19-34962167-34963071	0.593138	0.52846	0.283303	0.000627009	0.250041	ZNF792	intron (NM_175872, intron 1 of 3)	1610
chr19-35090258-35091143	7.56726e-06	0.000867675	0.00556937	0.42936	0.0408884	HPN-AS1	intron (NR_024561, intron 1 of 3)	15570
chr19-35135135-35136042	0.609748	0.393116	0.559715	0.00813052	0.684672	LGI4	promoter-TSS (NM_139284)	-530
chr19-35213647-35214539	0.211146	0.00614889	0.187069	0.595562	0.231249	FAM187B	Intergenic	14632
chr19-35441820-35442641	0.00996973	0.37779	0.687477	0.679015	0.221991	FFAR2	Intergenic	-6026
chr19-35596206-35597087	0.00776175	0.629821	0.40114	0.0203985	0.361623	LINC01766	Intergenic	-1248
chr19-35647794-35648681	0.636458	0.437711	0.657661	0.00200433	0.527624	COX6B1	promoter-TSS (NM_001863)	-85
chr19-35704017-35704848	2.08675e-05	0.284278	0.0922709	0.106192	0.101333	ZBTB32	promoter-TSS (NM_001316903)	-125
chr19-3707980-3708855	0.360707	0.600349	0.104549	0.00662109	0.518744	TJP3	promoter-TSS (NM_001267560)	34
chr19-3712883-3713789	0.11181	0.083775	0.24093	0.292246	0.00874911	TJP3	intron (NM_001267560, intron 1 of 20)	4952
chr19-37693020-37693888	0.494491	0.123337	0.217284	0.658751	0.00863964	ZNF781	Intergenic	-1139
chr19-37986177-37987087	0.522692	0.00351701	0.02927	0.091943	0.148144	SIPA1L3	intron (NM_015073, intron 1 of 21)	79424
chr19-3801161-3802034	0.186006	0.00898999	0.00199617	0.309158	0.367237	MATK	5' UTR (NM_002378, exon 1 of 14)	201
chr19-38335372-38336180	0.00903828	0.138108	0.458283	0.229413	0.25605	CATSPERG	promoter-TSS (NM_021185)	-54
chr19-38862331-38863223	0.148404	0.209396	0.566285	0.00725991	0.657793	HNRNPL	Intergenic	-10430
chr19-40358480-40359379	0.545002	0.256595	0.407716	0.00115922	0.319139	PLD3	promoter-TSS (NM_001291311)	-712
chr19-40487636-40488526	0.00225816	0.566633	0.21114	0.0723871	0.119181	SPTBN4	intron (NM_020971, intron 3 of 35)	21080
chr19-40519227-40520125	0.422946	0.131746	0.322148	0.484791	0.00421684	SPTBN4	exon (NM_020971, exon 16 of 36)	-10815
chr19-41218534-41219481	0.261077	0.392545	0.165368	0.00279968	0.0942679	AXL	promoter-TSS (NM_021913)	-215
chr19-41309805-41310702	0.0819072	0.00148056	0.000160479	0.624879	0.0238682	CCDC97	promoter-TSS (NM_052848)	82
chr19-41403125-41404009	0.00826202	0.552116	0.243666	0.195284	0.636346	BCKDHA	intron (NM_001164783, intron 1 of 8)	5749
chr19-41434160-41435059	0.26517	0.0336	0.535703	0.00582501	0.41593	DMAC2	intron (NM_001320839, intron 2 of 3)	4927
chr19-41802705-41803496	0.399613	0.00784934	0.376793	0.504586	0.0521932	CEACAM3	intron (NM_001815, intron 2 of 6)	6514
chr19-42139835-42140741	0.287523	0.181813	0.56683	0.00185236	0.438644	MIR4323	Intergenic	-6775
chr19-42176704-42177596	0.608176	0.308037	0.501765	0.411133	0.0046668	DEDD2	Intergenic	40527
chr19-42268556-42269340	0.129856	0.177876	0.352473	0.00292994	0.0127362	CIC	intron (NM_001304815, intron 1 of 20)	411
chr19-42521099-42522000	0.424215	0.178517	0.19012	0.630981	0.0014254	CEACAM1	intron (NM_001184813, intron 3 of 7)	6931
chr19-4296185-4297099	0.0739716	0.393391	0.211471	0.00221567	0.344081	TMIGD2	intron (NM_001308232, intron 1 of 3)	5789
chr19-43386660-43387493	0.0165216	0.539364	0.588871	0.0021412	0.22703	TEX101	Intergenic	-1534
chr19-43562434-43563343	0.457191	0.00912999	0.0142533	0.101351	0.333425	XRCC1	intron (NM_006297, intron 2 of 16)	12689
chr19-44615323-44616178	0.379545	0.0138908	0.0173902	0.218662	0.00274523	IGSF23	intron (NM_001205280, intron 1 of 4)	2188
chr19-44684603-44685503	0.654443	0.460386	0.688684	0.549032	0.00657514	CEACAM19	TTS (NM_020219)	13601
chr19-45283475-45284304	0.584819	0.0010603	0.261076	0.333435	0.00256891	MARK4	intron (NM_001199867, intron 12 of 16)	32619
chr19-46264978-46265888	0.601383	0.123771	0.643844	0.668752	0.00902878	HIF3A	Intergenic	-31609
chr19-46398962-46399843	0.273512	0.397002	0.00787094	0.0616046	0.284211	CCDC8	Intergenic	14161
chr19-46638376-46639190	0.00382033	0.0475726	0.10261	0.591022	0.0046668	GNG8	Intergenic	-4101
chr19-46704213-46705111	0.594455	0.128368	0.0104117	0.0552539	0.00759278	MIR320E	intron (NM_016457, intron 3 of 17)	4692
chr19-46786069-46786992	0.313634	0.00535343	0.152519	0.573553	0.0360367	SLC1A5	intron (NM_005628, intron 1 of 7)	762
chr19-47324213-47325117	0.00193297	0.654073	0.0550241	0.08556	0.210475	C5AR2	Intergenic	-7510
chr19-47445720-47446545	0.076226	0.087346	0.00293427	0.547376	0.142927	MEIS3	intron (NM_015063, intron 4 of 9)	-23900
chr19-48110194-48111074	0.328579	0.307355	0.00819216	0.375139	0.36365	PLA2G4C	5' UTR (NM_003706, exon 1 of 17)	183
chr19-48244080-48244934	0.273689	0.0122401	0.00326477	0.590334	0.222729	CARD8	intron (NM_001351789, intron 2 of 11)	-3444
chr19-4909589-4910473	0.252266	0.00999553	0.100212	0.531002	0.0249322	UHRF1	promoter-TSS (NM_013282)	-113
chr19-49145692-49146626	0.494823	0.0165165	0.0060458	0.441264	0.368167	HRC	intron (NR_103842, intron 21 of 28)	9237
chr19-49680402-49681297	0.0368048	0.0110198	0.00777329	0.645314	0.0700949	MIR5088	intron (NM_198318, intron 2 of 9)	-1267
chr19-49745910-49746816	0.300776	0.0259068	0.00442368	0.529355	0.364685	TSKS	intron (NM_021733, intron 6 of 10)	16943
chr19-49850447-49851388	0.0361814	0.56382	0.00479565	0.303483	0.375725	PTOV1	promoter-TSS (NM_017432)	-74
chr19-50358410-50359148	0.330944	0.158974	0.00348583	0.0282684	0.57336	NAPSA	exon (NM_004851, exon 9 of 9)	6860
chr19-50376177-50377126	0.210268	0.00571529	0.0486242	0.633604	0.661633	NR1H2	intron (NM_007121, intron 1 of 9)	195
chr19-51182914-51183684	0.00963076	0.0019965	0.00202682	0.560548	0.187608	LOC101928517	Intergenic	-1333
chr19-51448317-51449207	0.00224646	0.64674	0.172419	0.413873	0.236903	SIGLEC8	Intergenic	9692
chr19-52369520-52370403	0.65488	0.218778	0.565217	0.584461	0.00268098	ZNF880	promoter-TSS (NM_001145434)	39
chr19-53870450-53871106	0.212562	0.270008	0.00247383	0.0948354	0.596754	MYADM	5' UTR (NM_001290189, exon 2 of 3)	1387
chr19-54077079-54077959	0.576207	0.121322	0.514562	0.625078	0.00218494	TARM1	promoter-TSS (NM_001330650)	-974
chr19-55079867-55080688	0.237441	0.00209999	0.000328412	0.56387	0.177436	EPS8L1	promoter-TSS (NM_017729).8	-114
chr19-55086704-55087556	0.360069	0.362924	0.358006	0.00955301	0.0643936	EPS8L1	intron (NM_017729, intron 13 of 14)	6738
chr19-55437139-55438031	0.500916	0.044618	0.465369	0.459343	0.00892453	SHISA7	intron (NM_001145176, intron 3 of 3)	5278
chr19-55452739-55453570	0.00845855	0.442235	0.409708	0.191785	0.373284	ISOC2	3' UTR (NM_024710, exon 6 of 6)	8487
chr19-55549340-55550228	0.00512583	0.372864	0.232799	0.471781	0.454193	SBK3	Intergenic	-4241
chr19-57191125-57192013	0.130447	0.616355	0.15473	0.00139032	0.239178	ZNF264	promoter-TSS (NM_003417)	69
chr19-57727129-57728014	0.0848893	0.0951788	0.671524	0.00954572	0.1413	ZNF671	promoter-TSS (NM_001321376)	52
chr19-58150303-58151168	0.0867523	0.114214	0.00857699	0.618627	0.587288	ZNF329	promoter-TSS (NM_024620)	53
chr19-633191-634082	0.00910818	0.620799	0.383431	0.297309	0.517393	POLRMT	promoter-TSS (NM_005035)	-100
chr19-661242-661981	0.00971739	0.0710732	0.0103439	0.422481	0.18378	RNF126	intron (NM_194460, intron 1 of 8)	1602
chr19-6997464-6998344	0.00629565	0.419079	0.110231	0.639106	0.631642	ADGRE4P	Intergenic	-7058
chr19-7148856-7149752	0.555468	0.203164	0.00784583	0.572357	0.552452	ZNF557	intron (NM_001079817, intron 10 of 20)	79601
chr19-7568131-7569033	0.617837	0.349283	0.669668	0.179565	0.00761485	CAMSAP3	Intergenic	-27281
chr19-8002062-8002881	0.088506	0.171755	0.260528	0.00728321	0.686391	ELAVL1	intron (NM_001419, intron 1 of 5)	3169
chr19-8180626-8181530	0.236949	0.00257974	0.0402487	0.269288	0.00605501	CERS4	Intergenic	-28292
chr19-892771-893693	0.00867662	0.280418	0.302663	0.526952	0.470122	MED16	promoter-TSS (NM_005481)	-45
chr19-908927-909764	0.595448	0.167914	0.50977	0.607374	0.00589228	R3HDM4	intron (NM_138774, intron 1 of 7)	3873
chr2-100008918-100009594	0.033004	0.30892	0.00147556	0.0337835	0.031998	AFF3	intron (NM_002285, intron 3 of 23)	96327
chr2-100039284-100040210	0.00715579	0.3508	0.0470618	0.385254	0.573491	AFF3	intron (NM_001025108, intron 2 of 23)	65836
chr2-100834910-100835767	0.00446335	0.210268	0.166659	0.669494	0.542103	NPAS2	intron (NM_002518, intron 1 of 20)	15200
chr2-10120034-10120915	0.623689	0.00933182	0.0587641	0.534985	0.0677707	RRM2	Intergenic	-2093
chr2-101622853-101623747	0.49277	0.228461	0.00293427	0.645046	0.373815	MAP4K4	Intergenic	-74403
chr2-101757755-101758657	0.612894	0.00391464	0.0109277	0.490358	0.220597	MAP4K4	intron (NM_145686, intron 2 of 30)	60499
chr2-102130042-102130936	0.00186713	0.0458207	0.00725355	0.198448	0.053818	IL1R1	intron (NM_001320980, intron 1 of 11)	-11302
chr2-10252354-10253232	0.00404651	0.125361	0.0308221	0.439473	0.640878	HPCAL1	Intergenic	-50111
chr2-103134645-103135465	0.198194	0.0668031	0.526719	0.000480583	0.569459	LINC01935	Intergenic	-150626
chr2-10398450-10399255	0.65495	0.627825	0.562809	0.00684852	0.0352201	HPCAL1	intron (NM_001258359, intron 2 of 4)	30089
chr2-10434639-10435549	0.407743	0.189417	0.56276	0.000772376	0.396972	SNORA80B	Intergenic	11755
chr2-104658258-104659123	0.65332	0.00625533	0.0127217	0.16885	0.0278836	LINC01114	Intergenic	99028
chr2-105927049-105927947	0.00680501	0.375584	0.605631	0.0161293	0.546711	NCK2	Intergenic	75651
chr2-108908359-108909219	0.00182822	0.439226	0.682664	0.0397651	0.0385607	EDAR	intron (NM_022336, intron 9 of 11)	80431
chr2-109611375-109612250	0.599187	0.345172	0.311851	0.00805535	0.372912	SEPTIN10	intron (NM_001321509, intron 1 of 10)	1854
chr2-10976743-10977652	0.162638	0.00114015	0.025568	0.019292	0.0779114	KCNF1	Intergenic	65264
chr2-112032589-112033543	0.258869	0.330824	0.579937	0.674232	0.005323	TMEM87B	Intergenic	-22203
chr2-113012591-113013502	0.373945	0.0381568	0.423844	0.00398384	0.263228	IL36A	Intergenic	7588
chr2-11701644-11702557	0.285047	0.00401924	0.123212	0.168714	0.0497002	LPIN1	intron (NM_001349207, intron 1 of 20)	-22214
chr2-118855327-118856253	0.00173908	0.400979	0.389644	0.154204	0.66775	EN1	Intergenic	-7607
chr2-119383627-119384385	0.368384	0.246769	0.676924	0.00555909	0.579221	DBI	Intergenic	16331
chr2-119647185-119648093	0.536465	0.372028	0.627319	0.00995466	0.564325	TMEM177	intron (NR_073132, intron 23 of 24)	-31528
chr2-12005639-12006544	0.000308209	0.502033	0.60379	0.446383	0.676182	MIR3681HG	Intergenic	-1024
chr2-120109153-120109702	0.574827	0.386924	0.00811575	0.319323	0.676396	EPB41L5	TTS (NR_138472)	96351
chr2-120783051-120783879	0.00476168	0.595608	0.0638219	0.217908	0.525187	GLI2	intron (NM_001371271, intron 1 of 13)	-8816
chr2-121074815-121075663	0.264018	0.116193	0.00593532	0.616594	0.0450625	TFCP2L1	Intergenic	209963
chr2-126971643-126972478	0.067452	0.653615	0.405551	0.00633514	0.546355	TEX51	Intergenic	73171
chr2-127220887-127221561	0.000234519	0.0873879	0.103715	0.533302	0.527087	CYP27C1	promoter-TSS (NM_001367502)	-925
chr2-127854628-127855472	0.0649534	0.0141012	0.00315455	0.565323	0.0182803	POLR2D	intron (NM_004805, intron 1 of 3)	3105
chr2-13193785-13194587	0.00295332	0.334245	0.285401	0.586703	0.35428	LOC100506474	Intergenic	-187173
chr2-134118058-134118933	0.33642	0.0391262	0.605381	0.46608	0.0031555		Intergenic	-1439
chr2-134307224-134308092	0.415129	0.00957637	0.0268604	0.530237	0.230752	MGAT5	intron (NM_001371457, intron 3 of 16)	53586
chr2-134467978-134468880	0.10827	0.579693	0.255795	0.00908662	0.016045	MGAT5	intron (NM_030923, intron 5 of 7)	214357
chr2-136116096-136116693	0.486087	0.00445934	0.0934437	0.289258	0.0233666	CXCR4	promoter-TSS (NM_001008540)	-160
chr2-136238505-136239404	0.191219	0.00397948	0.0280548	0.281841	0.244222	CXCR4	Intergenic	-120800
chr2-136381960-136382880	0.550604	0.160737	0.0422973	0.669831	0.00625684	CXCR4	Intergenic	-264265
chr2-136389607-136390483	0.285047	0.120648	0.159463	0.314715	0.00362549	CXCR4	Intergenic	-271890
chr2-138475134-138476003	0.00800705	0.129407	0.0811524	0.357834	0.4269	SPOPL	Intergenic	-26201
chr2-143132108-143132968	0.657314	0.104607	0.176933	0.67789	0.00324191	ARHGAP15	intron (NM_018460, intron 1 of 13)	3119
chr2-144703661-144704567	0.457956	0.00148056	0.00826076	0.657528	0.0258614	TEX41	intron (NR_033870, intron 1 of 4)	36147
chr2-145547396-145548295	0.546501	0.24353	0.400805	0.323969	0.00325073	TEX41	Intergenic	879879
chr2-148881325-148882222	0.356175	0.000130858	0.00784583	0.0440311	0.00774596	KIF5C	intron (NM_004522, intron 1 of 25)	6547
chr2-148952365-148953260	0.0638842	0.026205	0.00163402	0.647088	0.17383	KIF5C	intron (NM_004522, intron 10 of 25)	4938
chr2-15141875-15142788	0.596356	0.0790735	0.00131001	0.456972	0.327219	NBAS	Intergenic	419002
chr2-152098842-152099637	0.172455	0.458142	0.226888	0.0077753	0.125802	CACNB4	promoter-TSS (NM_001330113)	-73
chr2-154350588-154351414	0.21352	0.480423	0.268548	0.00407878	0.348512	LOC100144595	intron (NM_052917, intron 9 of 12)	106437
chr2-15689069-15689910	0.397517	0.00391464	0.267671	0.0500148	0.146534	LINC01804	Intergenic	-1292
chr2-158464530-158465384	0.00484447	0.118148	0.194721	0.308492	0.15334	PKP4	intron (NM_001005476, intron 1 of 20)	8005
chr2-159091767-159092598	0.252246	0.377442	0.552873	0.00897919	0.26519	MIR6888	TTS (NR_146421)	-94652
chr2-159160578-159161410	0.00800505	0.520246	0.232439	0.678247	0.198928	MIR6888	intron (NM_001350063, intron 6 of 24)	-25841
chr2-159960262-159961118	0.440525	0.0533533	0.649034	0.654916	0.003962	LY75	intron (NM_001007267, intron 20 of 26)	-55934
chr2-160666068-160666985	0.137131	0.0615898	0.284566	0.522935	0.0013103	RBMS1	Intergenic	-172720
chr2-161423327-161424195	0.0937891	0.0366524	0.00926658	0.643131	0.655274	TBR1	exon (NM_006593, exon 6 of 6)	7464
chr2-162277304-162278142	0.00356074	0.643087	0.0164178	0.082397	0.560181	FAP	intron (NM_022168, intron 9 of 15)	-34278
chr2-162318412-162319277	0.491144	0.00262959	0.139767	0.462178	0.0458569	GCA	promoter-TSS (NM_022168)	82
chr2-16285920-16286823	0.000634637	0.101799	0.0159993	0.188449	0.135554	GACAT3	Intergenic	235945
chr2-164948275-164949181	0.267053	0.228404	0.39512	0.644073	0.00910154	SLC38A11	intron (NM_001199148, intron 2 of 10)	6797
chr2-165146977-165147857	0.442023	0.0831899	0.345633	0.379418	0.00303622	SCN3A	intron (NM_006922, intron 11 of 27)	56633
chr2-165594594-165595464	0.0042789	0.563941	0.28036	0.440787	0.358986	CSRNP3	intron (NM_024969, intron 1 of 4)	22693
chr2-166415894-166416662	0.0119661	0.127489	0.403574	0.00611975	0.108527	SCN9A	intron (NR_045628, intron 21 of 25)	-40291
chr2-168550467-168551354	0.0534109	0.0318085	0.00747134	0.417423	0.189209	MIR4774	intron (NM_001256126, intron 2 of 10)	-32032
chr2-169451868-169452745	0.44707	0.0150099	0.00842027	0.196233	0.607152	BBS5	Intergenic	-27187
chr2-169590470-169591246	0.0056241	0.383416	0.142047	0.156567	0.0385741	PPIG	intron (NM_004792, intron 1 of 13)	6507
chr2-170973191-170974084	0.0290279	0.651514	0.568687	0.00850891	0.500304	GORASP2	Intergenic	44385
chr2-172227548-172228432	0.0165216	0.143187	0.00709968	0.657328	0.611435	DLX2-DT	Intergenic	124984
chr2-17309485-17310329	0.00425061	0.561946	0.40839	0.0850638	0.644938	RAD51AP2	Intergenic	208533
chr2-173766335-173767202	0.00359124	0.251507	0.104599	0.0492976	0.0336361	SP3	Intergenic	197111
chr2-174725948-174726743	0.508393	0.0090468	0.124332	0.0470004	0.262762	H3F3AP4	Intergenic	6546
chr2-175445044-175445924	0.00841688	0.469877	0.3015	0.228061	0.48243	ATP5MC3	Intergenic	-263774
chr2-176164870-176165653	0.00454525	0.522172	0.078963	0.183068	0.302296	HOXD3	intron (NM_006898, intron 2 of 3)	7955
chr2-176565628-176566532	0.00154021	0.446478	0.130974	0.652143	0.572569	MIR1246	Intergenic	34972
chr2-177143119-177144021	0.627574	0.0124268	0.00926978	0.669329	0.603061	LOC105373759	Intergenic	68841
chr2-178306117-178307023	0.43794	0.13021	0.00856595	0.67311	0.620178	OSBPL6	intron (NM_001201480, intron 3 of 25)	-13672
chr2-181430296-181431200	0.00492511	0.0598308	0.0704227	0.588246	0.0235643	ITGA4	Intergenic	-26144
chr2-181737871-181738658	0.452872	0.207936	0.00784228	0.237	0.453667	NEUROD1	Intergenic	-57600
chr2-182541082-182541938	0.0081016	0.200876	0.203104	0.0677369	0.444302	PDE1A	Intergenic	-18665
chr2-187554073-187554978	0.00633376	0.0518186	0.0271146	0.227087	0.385343	TFPI	promoter-TSS (NM_001032281)	-21
chr2-189516252-189517095	0.263608	0.249824	0.497132	0.00630837	0.652162	SLC40A1	Intergenic	64137
chr2-189658528-189659260	0.00688998	0.631419	0.0341063	0.170581	0.676368	ASDURF	Intergenic	-2505
chr2-190277147-190278070	0.005842	0.366583	0.310516	0.0856161	0.567743	HIBCH	intron (NM_198047, intron 6 of 12)	42217
chr2-190575009-190575921	0.271084	0.00528184	0.112514	0.285282	0.0796059	NEMP2	Intergenic	-40743
chr2-191690675-191691571	0.588373	0.326974	0.45661	0.368001	0.0029877	LOC105747689	TTS (NM_001254736)	942
chr2-193347257-193348170	0.335427	0.00941477	0.25485	0.100419	0.250125	PCGEM1	Intergenic	597869
chr2-195660053-195660902	2.12504e-05	0.227586	0.139603	0.669167	0.310658	SLC39A10	intron (NM_020342, intron 1 of 9)	3252
chr2-196262899-196263802	0.574332	0.188711	0.416344	0.00139032	0.541084	HECW2-AS1	non-coding (NR_110225, exon 3 of 3)	3327
chr2-196459248-196460128	0.545549	0.0128395	0.321224	0.164642	0.00714256	HECW2	intron (NM_001348768, intron 1 of 28)	-97511
chr2-199987869-199988675	0.0022789	0.328551	0.125172	0.479073	0.22362	TYW5	Intergenic	-32781
chr2-201236153-201237000	0.351404	0.564711	0.605571	0.00613025	0.607095	CASP8	intron (NM_033355, intron 2 of 9)	3114
chr2-201252979-201253672	0.36295	0.126201	0.0937395	0.469067	0.00455487	CASP8	intron (NM_033355, intron 2 of 9)	-4709
chr2-201413920-201414816	0.00700214	0.184116	0.0469761	0.642317	0.538529	TRAK2	intron (NM_015049, intron 2 of 15)	37090
chr2-201787240-201788153	0.0164651	0.0339469	0.00202682	0.0604219	0.410097	ALS2	Intergenic	-6764
chr2-201880507-201881073	0.0135902	0.101981	0.621396	0.00739968	0.630834	CDK15	intron (NM_001261435, intron 12 of 13)	74211
chr2-201969797-201970628	0.0112993	0.00344972	0.00678467	0.665824	0.0129227	FZD7	Intergenic	-64374
chr2-203688718-203689202	0.658213	0.209688	0.449306	0.623529	0.00416547	CD28	Intergenic	-17515
chr2-206442154-206442953	0.475466	0.000613933	0.0734206	0.253331	0.00223637	ADAM23	promoter-TSS (NM_003812)	-978
chr2-207107214-207108105	0.575862	0.00509925	0.0568303	0.0850566	0.227261	MIR2355	intron (NR_073108, intron 3 of 4)	2413
chr2-207624996-207625877	0.554986	0.0266512	0.100212	0.670524	0.00614609	METTL21A	promoter-TSS (NM_001127395)	-43
chr2-212776721-212777620	0.00192547	0.376566	0.132411	0.0675342	0.0225836	LINC01878	Intergenic	-18160
chr2-213103965-213104772	0.000417596	0.555204	0.145688	0.514797	0.653622		intron (NM_001371277, intron 3 of 6)	46068
chr2-214031463-214032291	0.00568346	0.217989	0.179742	0.209606	0.105137	MIR4438	intron (NR_047660, intron 12 of 14)	273810
chr2-214683535-214684436	0.00156962	0.399191	0.0617627	0.312949	0.480288	BARD1	Intergenic	125697
chr2-215000482-215001378	0.325622	0.0228592	0.00780247	0.378879	0.28361	ABCA12	exon (NM_173076, exon 22 of 53)	31156
chr2-215002372-215003209	0.00828465	0.438347	0.31216	0.0687613	0.472212	ABCA12	intron (NR_103740, intron 21 of 54)	29295
chr2-215828265-215829161	0.302731	0.303702	0.00951555	0.104937	0.285273	LINC00607	intron (NR_037195, intron 1 of 9)	14823
chr2-216829292-216830155	0.00881222	0.0419593	0.218736	0.175118	0.636111	TNP1	Intergenic	30340
chr2-217218525-217219390	0.110635	0.457881	0.635347	0.00450228	0.118732	DIRC3-AS1	Intergenic	-63775
chr2-218166534-218167429	0.248232	0.0563251	0.0146913	0.34743	0.00630832	CXCR1	promoter-TSS (NM_000634)	-20
chr2-218367510-218368393	0.0685267	0.192623	0.00709968	0.239915	0.247775	CATIP-AS1	promoter-TSS (NR_110573)	-50
chr2-218898025-218898849	0.0808854	0.00800594	0.0140594	0.117704	0.483285	WNT10A	Intergenic	17585
chr2-219543439-219544291	0.490891	0.00827678	0.229478	0.0353352	0.1158	CHPF	promoter-TSS (NM_001195731)	-56
chr2-222404227-222405128	0.447872	0.0460531	0.00339028	0.512762	0.159628	SGPP2	Intergenic	-19310
chr2-225164390-225165218	0.39077	0.0823065	0.423374	0.383252	0.00892453	DOCK10	Intergenic	-122336
chr2-226791226-226792114	0.579954	0.00923297	0.420824	0.0618399	0.289231	IRS1	intron (NM_005544, intron 1 of 1)	7120
chr2-230415740-230416643	0.345163	0.0892405	0.673688	0.437185	0.00246604	SP100	promoter-TSS (NM_001206703)	-9
chr2-230885514-230886423	0.294747	0.00391464	0.0905176	0.0444739	0.0702243	LOC151484	promoter-TSS (NR_038238)	-577
chr2-231517242-231518140	0.418038	0.407952	0.346915	0.0520517	0.00999279	LINC00471	Intergenic	-3352
chr2-231646230-231647133	0.648705	0.00957971	0.0118902	0.483833	0.425198	TEX44	Intergenic	53818
chr2-231666109-231667013	0.648093	0.0678493	0.0480789	0.25659	0.00801847	PTMA	Intergenic	-41964
chr2-232487369-232488255	0.119969	0.173758	0.244985	0.602965	0.00138193	ECEL1	promoter-TSS (NM_001290787)	22
chr2-233068457-233069401	0.00226425	0.599988	0.256974	0.36263	0.587569	INPP5D	intron (NM_001017915, intron 1 of 26).2	8587
chr2-234438285-234439147	0.00272132	0.570279	0.170155	0.100368	0.601927	LINC01891	Intergenic	15879
chr2-23506164-23507075	0.241924	0.0605291	0.681093	0.00483736	0.120611	KLHL29	intron (NM_052920, intron 2 of 13)	121441
chr2-235802638-235803545	0.0734217	0.142286	0.00479565	0.469849	0.0533984	TNRC17	intron (NM_001037131, intron 8 of 17)	-285171
chr2-237659997-237660782	0.00404651	0.317196	0.332434	0.31426	0.135871	LRRFIP1	intron (NM_001137550, intron 1 of 23)	-31774
chr2-237673139-237674032	0.123269	0.0524161	0.00784583	0.392274	0.438168	LRRFIP1	intron (NM_001137550, intron 1 of 23)	-18578
chr2-237689310-237690176	0.608859	0.024613	0.00784228	0.550788	0.451756	LRRFIP1	intron (NM_001137550, intron 1 of 23)	-2421
chr2-238027344-238028262	0.570394	0.00955151	0.30374	0.355226	0.00939713	SCLY	intron (NR_103499, intron 6 of 7)	-33198
chr2-238532199-238533038	0.579666	0.230817	0.668606	0.00377562	0.498702	LINC01107	intron (NR_037809, intron 2 of 2)	22880
chr2-239171353-239172201	0.00425061	0.492879	0.304875	0.433268	0.466885	MGC16025	intron (NM_006037, intron 5 of 26)	23680
chr2-240434941-240435811	0.564618	0.0078164	0.115463	0.0731823	0.100989	GPC1	promoter-TSS (NM_002081)	-287
chr2-240513607-240514517	0.00158756	0.133585	0.129575	0.379603	0.0983372	ANKMY1	intron (NM_017844, intron 7 of 13)	43926
chr2-240622736-240623579	0.518861	0.00914625	0.0674289	0.204925	0.0927689	GPR35	intron (NM_001195381, intron 5 of 5)	-2087
chr2-240850982-240851855	0.133895	0.655897	0.0649311	0.00580764	0.681952	AGXT	Intergenic	-17405
chr2-240965362-240966225	0.18571	0.158977	0.23528	0.355422	0.00147057	LOC200772	exon (NM_001351305, exon 24 of 32)	1657
chr2-241701278-241701624	0.39463	0.449025	0.655577	0.00869015	0.391493	ING5	promoter-TSS (NM_001330162)	-588
chr2-241774536-241775442	0.283429	0.00943689	0.0085309	0.40284	0.0764015	GAL3ST2	Intergenic	-1833
chr2-241867850-241868676	0.613329	0.329424	0.345243	0.391189	0.00931834	RTP5	Intergenic	-1466
chr2-25361801-25362562	0.479152	0.291398	0.567821	0.000814029	0.673559	DNMT3A	Intergenic	-19592
chr2-25794361-25795253	0.00996753	0.127898	0.0620078	0.668915	0.4112	ASXL2	promoter-TSS (NM_001369347)	-116
chr2-27217001-27217858	0.304131	0.00855404	0.0476473	0.628884	0.328525	CAD	promoter-TSS (NM_004341)	40
chr2-27249912-27250821	0.305844	0.46039	0.317851	0.414311	0.00147057	SLC30A3	Intergenic	12680
chr2-28358997-28359907	0.00230954	0.534659	0.326037	0.175709	0.230494	FOSL2	Intergenic	-33406
chr2-28460814-28461680	0.000990863	0.166863	0.0284755	0.235676	0.42727	PLB1	Intergenic	-34813
chr2-28730470-28731377	0.473735	0.0338769	0.00147556	0.667907	0.581084	LOC100505774	intron (NR_145832, intron 1 of 1)	5281
chr2-32284215-32285068	0.422304	0.0176806	0.0641093	0.658502	0.00141819	YIPF4	intron (NM_032312, intron 1 of 5)	6738
chr2-33022928-33023843	0.213246	0.312028	0.0926558	0.0023417	0.627753	LTBP1	intron (NM_206943, intron 3 of 33)	76433
chr2-36403473-36404332	1.25766e-05	0.0898888	0.00202682	0.259215	0.00488132	CRIM1	intron (NM_016441, intron 2 of 16)	48125
chr2-36541630-36542533	0.424115	0.0360563	0.00784228	0.452183	0.275575	FEZ2	intron (NM_016441, intron 14 of 16)	56086
chr2-37262271-37263170	0.00765286	0.545089	0.0550976	0.0950763	0.555812	NDUFAF7	TTS (NR_146409)	31063
chr2-37653540-37654373	0.252025	0.00129454	0.270298	0.094825	0.00617039	CDC42EP3	intron (NM_001270436, intron 1 of 1)	18242
chr2-37825450-37826320	0.317384	0.179255	0.00442368	0.376823	0.502344	LINC00211	TTS (NR_110011)	3826
chr2-38192754-38193630	0.0011519	0.523113	0.0434834	0.0116651	0.614829	CYP1B1-AS1	Intergenic	62087
chr2-39436802-39437685	0.494491	0.00754829	0.00716073	0.593689	0.100868	MAP4K3	promoter-TSS (NR_037875)	41
chr2-39511519-39512388	0.178178	0.157765	0.00385	0.252446	0.239453	MAP4K3-DT	intron (NR_037875, intron 3 of 5)	74538
chr2-40256350-40257199	0.00226425	0.459204	0.208999	0.170796	0.25865	SLC8A1	intron (NM_001351483, intron 2 of 8)	173529
chr2-40440569-40441447	0.390895	0.143805	0.00220548	0.0750763	0.258985	SLC8A1	intron (NM_001112802, intron 1 of 7)	10676
chr2-42168904-42169778	0.632792	0.147232	0.0115779	0.218213	0.00177283	EML4	promoter-TSS (NM_019063)	-12
chr2-42770277-42771164	0.00345095	0.215503	0.0769246	0.52865	0.519632	OXER1	intron (NM_012205, intron 4 of 9)	-6460
chr2-42835810-42836687	0.539798	0.00762571	0.0264569	0.237325	0.493816	HAAO	Intergenic	-43666
chr2-43041604-43042498	0.634668	0.00781569	0.201151	0.587166	0.00863964	LINC01819	Intergenic	-2508
chr2-43565730-43566645	0.00796555	0.217788	0.0460055	0.143806	0.396849	THADA	intron (NM_001083953, intron 15 of 37)	29786
chr2-43877603-43878508	0.00165078	0.315802	0.645575	0.229167	0.674883	ABCG8	3' UTR (NM_022437, exon 13 of 13)	39085
chr2-44016050-44016957	0.331019	0.097485	0.00901404	0.64546	0.541843	LRPPRC	Intergenic	-20515
chr2-44342575-44343452	0.00768913	0.484474	0.112182	0.0228712	0.506606	PREPL	intron (NM_006036, intron 4 of 13)	16735
chr2-44801307-44802187	7.56726e-06	0.484998	0.0131242	0.12829	0.584354	LINC01833	Intergenic	137141
chr2-44955366-44956372	0.23235	0.0583083	0.0733529	0.459039	0.00882624	SIX3-AS1	Intergenic	-13991
chr2-45909478-45910381	0.147883	0.176436	0.57588	0.00377562	0.565958	PRKCE	intron (NM_005400, intron 2 of 14)	258255
chr2-46229738-46230556	0.648719	0.349719	0.684483	0.00859814	0.39289	EPAS1	Intergenic	-67260
chr2-46304418-46305304	0.425229	0.400114	0.613676	0.334465	0.00688622	EPAS1	intron (NM_001430, intron 1 of 15)	7454
chr2-46747134-46748030	0.674828	0.251327	0.594712	0.671603	0.0063544	SOCS5	intron (NM_144949, intron 1 of 1)	48287
chr2-47254206-47255114	0.487505	0.541716	0.689459	0.638898	0.00583227	CALM2	intron (NR_110207, intron 1 of 2)	-77724
chr2-48440224-48441145	0.000714835	0.412864	0.101135	0.240051	0.370881	PPP1R21	promoter-TSS (NM_152994)	-81
chr2-55923217-55924082	0.00164768	0.368113	0.0361558	0.207394	0.536837	EFEMP1	intron (NM_001039348, intron 1 of 11)	132
chr2-56083891-56084749	0.00208802	0.652652	0.309687	0.0748202	0.0344406	LINC01813	intron (NR_135590, intron 1 of 1)	6062
chr2-60465658-60466507	0.639446	0.00882456	0.316253	0.644196	0.224978	MIR4432HG	intron (NM_001363864, intron 2 of 3)	-74708
chr2-6073504-6074390	0.449384	0.053988	0.225682	0.222707	0.00984598	LOC400940	Intergenic	91969
chr2-61424910-61425638	0.000535372	0.355789	0.238197	0.651784	0.416265	SNORA70B	intron (NM_014709, intron 1 of 79)	-7897
chr2-62039027-62039925	0.00294664	0.507274	0.468315	0.182988	0.615228	COMMD1	intron (NM_001321781, intron 2 of 2)	133834
chr2-62202114-62202998	0.30384	0.0578	0.150128	0.470592	0.00161693	MIR5192	intron (NM_006577, intron 1 of 1)	-3270
chr2-62293454-62294327	0.0924699	0.0239907	0.00779263	0.567997	0.211362	B3GNT2	Intergenic	78370
chr2-62467484-62468378	0.196017	0.64531	0.0164477	0.00269553	0.126726	TMEM17	Intergenic	38264
chr2-62740985-62741753	0.00111697	0.393494	0.291139	0.327916	0.359042	EHBP1	intron (NM_001142615, intron 2 of 22)	34472
chr2-63888481-63889351	0.00421338	0.194793	0.135021	0.530944	0.00583154	UGP2	intron (NM_001001521, intron 8 of 9)	47036
chr2-65057318-65058069	0.2119	0.304712	0.433737	0.00723832	0.598278	CEP68	intron (NR_134966, intron 1 of 5)	1278
chr2-65406412-65407245	0.00785986	0.62362	0.318605	0.593217	0.520586	SPRED2	intron (NM_181784, intron 1 of 5)	25770
chr2-65430398-65431155	0.231339	0.00557232	0.0463346	0.190027	0.0230951	SPRED2	intron (NM_181784, intron 1 of 5)	1822
chr2-66456049-66456899	3.06389e-05	0.0338707	0.00669797	0.297227	0.0325615	MEIS1-AS2	intron (NM_002398, intron 6 of 12)	-16144
chr2-66568983-66569873	0.310496	0.00493668	0.0749451	0.447785	0.0747337	LINC01798	intron (NM_002398, intron 12 of 12)	-4602
chr2-68357680-68358586	0.540838	0.297993	0.26246	0.252147	0.00760557	PLEK	Intergenic	-7149
chr2-68417607-68418428	0.00465608	0.446152	0.114432	0.353713	0.585955	FBXO48	Intergenic	49276
chr2-68770060-68770905	0.64009	0.0855185	0.345171	0.426353	0.00895237	ARHGAP25	intron (NM_001364821, intron 1 of 10)	-4427
chr2-6968134-6969038	0.00580448	0.486241	0.325007	0.146399	0.152005	RNF144A	intron (NM_001349186, intron 2 of 7)	35502
chr2-69689194-69689998	0.327304	0.0134011	0.318493	0.00333042	0.303854	ANXA4	intron (NM_001320698, intron 2 of 14)	45788
chr2-69943785-69944634	3.0044e-05	0.0822804	0.00923598	0.678556	0.53585	ASPRV1	Intergenic	18055
chr2-7031414-7032322	0.314246	0.619681	0.450272	0.00322721	0.596393	LOC101929452	intron (NM_001349181, intron 8 of 9)	46012
chr2-71276116-71277018	0.00398903	0.440998	0.235822	0.554536	0.135424	PAIP2B	Intergenic	-49464
chr2-72538351-72539116	0.00231989	0.197521	0.0166414	0.0395525	0.0761228	EXOC6B	intron (NR_135774, intron 8 of 19)	287299
chr2-72862239-72863150	0.273065	0.00139896	0.00797499	0.674919	0.112382	SPR	Intergenic	-24713
chr2-73234067-73234852	0.635674	0.613589	0.686582	0.00709825	0.17352	CCT7	intron (NM_001009570, intron 1 of 6)	152
chr2-73690453-73691348	0.0714454	0.565174	0.229749	0.00139032	0.641141	NAT8B	Intergenic	10439
chr2-73700829-73701712	0.559169	0.169165	0.362398	0.579691	0.00820387	NAT8B	promoter-TSS (NR_132338)	69
chr2-73984730-73985258	0.00717152	0.641349	0.319451	0.143472	0.504433	TET3	promoter-TSS (NM_001287491)	84
chr2-74507142-74508059	0.129049	0.297466	0.635512	0.0014885	0.485691	PCGF1	promoter-TSS (NM_032673)	94
chr2-8176680-8177562	0.000969008	0.0170255	0.0179055	0.503827	0.0568696	LINC00299	intron (NR_034135, intron 7 of 8)	151298
chr2-85420406-85421285	0.650863	0.269879	0.634571	0.00813052	0.499867	SH2D6	intron (NM_201594, intron 1 of 20)	1915
chr2-85611611-85612525	0.00164768	0.120766	0.145986	0.653986	0.303403	C2orf68	promoter-TSS (NM_001256728)	-2
chr2-8581011-8581923	0.07577	0.607411	0.00860801	0.212134	0.279518	LINC01814	intron (NR_110257, intron 1 of 5)	2325
chr2-86583870-86584769	0.37538	0.0273521	0.509287	0.392146	0.00240415	CHMP3	intron (NM_001198954, intron 3 of 7)	-20877
chr2-86697408-86698307	0.227104	0.00436874	0.59559	0.218034	0.144613	RMND5A	intron (NM_001198954, intron 1 of 7)	-22433
chr2-86764445-86765342	0.00295332	0.599958	0.666032	0.313374	0.672004	CD8A	intron (NM_022780, intron 4 of 8)	26820
chr2-86861254-86862130	0.307423	0.0855067	0.37224	0.00961941	0.0709622	ANAPC1P1	promoter-TSS (NR_037931)	-133
chr2-89184489-89185420	0.534971	0.468151	0.47291	0.00582682	0.529453	MIR4436A	Intergenic	372585
chr2-89212981-89213825	0.00942838	0.282788	0.0502492	0.0616121	0.0885886	LOC107985911	Intergenic	372262
chr2-954190-955114	0.257422	0.0120706	0.0248161	0.632736	0.0063986	SNTG2-AS1	intron (NM_018968, intron 1 of 16)	-3260
chr2-96656380-96657335	0.00571656	0.632901	0.241981	0.574102	0.282179	FER1L5	intron (NM_001293083, intron 9 of 52)	14094
chr2-97590500-97591366	0.00224646	0.375908	0.0900945	0.622926	0.207474	ANKRD36B	promoter-TSS (NM_025190)	-968
chr2-98457984-98458826	0.000301721	0.493552	0.0354771	0.0845811	0.33242	INPP4A	intron (NM_001351428, intron 1 of 24)	12395
chr2-98547171-98548064	0.00850524	0.493938	0.589972	0.366167	0.674738	COA5	intron (NM_001351428, intron 13 of 24)	60894
chr2-98654814-98655664	0.666343	0.211937	0.176114	0.542519	0.00874895	MGAT4A	intron (NM_001160154, intron 5 of 12)	8234
chr2-98822331-98823165	0.0506053	0.0513205	0.00627947	0.461881	0.417507	LINC02611	exon (NM_207362, exon 7 of 10)	-50850
chr20-10511266-10512177	0.559773	0.0816183	0.439043	0.0014885	0.0128708	SLX4IP	intron (NM_001009608, intron 2 of 7)	76417
chr20-11159419-11160310	0.609299	0.0219712	0.332749	0.362223	0.00350983	LOC339593	Intergenic	113518
chr20-11715899-11716794	0.287934	0.0599352	0.0721701	0.166658	0.00759586	LINC00687	Intergenic	154368
chr20-11917401-11918297	0.658325	0.0420857	0.0223872	0.607458	0.00931834	BTBD3	promoter-TSS (NM_001282551)	-16
chr20-13787943-13788786	0.304871	0.00409099	0.00202682	0.229	0.0130756	NDUFAF5	intron (NR_147981, intron 2 of 11)	3337
chr20-13995032-13995862	0.429018	0.296388	0.00345599	0.195302	0.382059	MACROD2	promoter-TSS (NR_073207)	-69
chr20-17958350-17959250	0.654665	0.0139738	0.00235736	0.638656	0.329686	SNORD17	intron (NM_001282454, intron 1 of 12)	4146
chr20-19392452-19393374	0.00368315	0.654943	0.336331	0.152784	0.540763	LOC100130264	intron (NM_020689, intron 2 of 16)	-108317
chr20-19931874-19932765	0.0744969	0.222178	0.14016	0.00724668	0.366508	RIN2	intron (NM_001242581, intron 2 of 11)	42754
chr20-20736924-20737784	0.00915562	0.472036	0.521419	0.610951	0.413679	RALGAPA2	Intergenic	-24710
chr20-21125538-21126434	0.248149	0.141771	0.205412	0.439025	0.0012915	KIZ	promoter-TSS (NM_001352434)	11
chr20-2346909-2347812	0.00277918	0.373255	0.348479	0.501872	0.499582	TGM6	Intergenic	-33540
chr20-23734165-23734957	0.00122628	0.07536	0.0285718	0.0547937	0.0292577	CST1	Intergenic	16376
chr20-23799005-23799886	0.258932	0.0635543	0.200653	0.474591	0.00895237	CST2	Intergenic	27283
chr20-24646053-24646838	0.00188716	0.435303	0.0179992	0.0358796	0.369888	SYNDIG1	intron (NM_024893, intron 3 of 3)	176485
chr20-25336398-25337182	0.00476168	0.289691	0.0886814	0.245306	0.0677851	ABHD12	intron (NM_001042472, intron 2 of 12)	54045
chr20-25623595-25624521	0.000494173	0.557255	0.517205	0.672323	0.624619	ZNF337-AS1	promoter-TSS (NR_126466)	13
chr20-2671747-2672628	0.00715627	0.553521	0.671168	0.243431	0.687759	IDH3B	Intergenic	-7965
chr20-278779-279789	0.631175	0.521171	0.66992	0.00745095	0.658014	C20orf96	exon (NM_080571, exon 5 of 11)	11466
chr20-30290191-30291081	0.310869	0.00226939	0.0214705	0.598614	0.0413258	LINC01597	Intergenic	-4099
chr20-31595759-31596669	0.0191509	0.248256	0.0643571	0.00662109	0.661578	ID1	Intergenic	-9075
chr20-31661319-31662172	0.615937	0.00879864	0.0180222	0.169337	0.0839368	COX4I2	Intergenic	23834
chr20-31875383-31876271	0.361286	0.236162	0.439809	0.0023417	0.601413	TTLL9	intron (NR_148014, intron 3 of 18)	-3990
chr20-32796393-32797211	0.341824	0.130223	0.142726	0.0372845	0.00862937	DNMT3B	exon (NM_001207056, exon 10 of 18)	16950
chr20-33554697-33555599	0.399829	0.00898999	0.0594598	0.14825	0.561837	CBFA2T2	intron (NM_001032999, intron 1 of 10)	-7217
chr20-33731703-33732597	0.00281198	0.229202	0.116069	0.569348	0.564669	ZNF341	intron (NM_001282933, intron 1 of 14)	154
chr20-34082906-34083768	0.432186	0.0557089	0.485982	0.0278417	0.00777045	EIF2S2	3' UTR (NM_016732, exon 10 of 10)	28906
chr20-34769445-34770341	0.41557	0.657135	0.21015	0.00837838	0.590621	NCOA6	intron (NM_001242539, intron 2 of 11)	12511
chr20-34955364-34956239	0.555808	0.213779	0.144101	0.000480583	0.102969	GSS	promoter-TSS (NM_001322495)	4
chr20-35303582-35304464	0.00655261	0.19304	0.0257917	0.10888	0.406486	FAM83C	exon (NM_199487, exon 9 of 9)	-11598
chr20-35411605-35412507	0.306854	0.164845	0.609274	0.478579	0.000231079	UQCC1	promoter-TSS (NM_199487)	-83
chr20-35664485-35665330	0.242543	0.00436874	0.316832	0.386482	0.101685	RBM12	promoter-TSS (NM_152927)	-8
chr20-35771613-35772506	0.00225816	0.620855	0.353081	0.633239	0.591953	PHF20	promoter-TSS (NM_016436)	45
chr20-36092190-36092988	0.642194	0.00876431	0.139098	0.632466	0.193336	EPB41L1	promoter-TSS (NM_001258329)	-121
chr20-36315066-36315916	0.332963	0.0918376	0.00664079	0.470592	0.655858	DLGAP4	intron (NM_001365621, intron 1 of 12)	9152
chr20-37276413-37277250	0.26395	0.013021	0.619733	0.0278417	0.00484341	MANBAL	Intergenic	-12823
chr20-37364654-37365438	0.633801	0.138256	0.602924	0.00343132	0.527492	SRC	intron (NM_198291, intron 1 of 13)	18918
chr20-37615577-37616476	0.206354	0.281914	0.00315455	0.492468	0.645743	LINC00489	Intergenic	7092
chr20-3777501-3778388	0.0169241	0.0230308	0.00163402	0.0150877	0.0246216	SPEF1	3' UTR (NM_015417, exon 7 of 7)	3503
chr20-37990277-37991165	0.513414	0.00957971	0.244985	0.48185	0.117247	TTI1	intron (NM_001303457, intron 7 of 7)	42735
chr20-38725763-38726330	0.0970979	0.153119	0.00747134	0.601663	0.508811	SLC32A1	intron (NM_080552, intron 1 of 1)	1561
chr20-3875133-3875983	0.00158509	0.584696	0.214689	0.646803	0.153573	PANK2	non-coding (NR_037921, exon 6 of 6)	-13223
chr20-4130597-4131465	0.365005	0.00384594	0.26918	0.0509922	0.0767824	SMOX	Intergenic	-17748
chr20-43450684-43451598	0.00158756	0.139578	0.00118625	0.068173	0.379105	SRSF6	Intergenic	-6755
chr20-43941456-43942133	0.561469	0.087179	0.543246	0.401642	0.00263149	TOX2	intron (NM_001098796, intron 1 of 8)	-4101
chr20-44188578-44189456	0.00345804	0.339827	0.0455713	0.390181	0.33698	JPH2	Intergenic	-1439
chr20-44491659-44492477	0.0836959	0.140904	0.564213	0.0042913	0.439922	TTPAL	3' UTR (NM_024331, exon 6 of 6)	16194
chr20-45086939-45087831	0.505817	0.634916	0.342092	0.00526079	0.37228	KCNS1	Intergenic	13742
chr20-458554-459382	0.487276	0.0377141	0.121904	0.421858	0.00480779	TBC1D20	intron (NR_111901, intron 1 of 9)	3565
chr20-45889801-45890610	0.625803	0.596995	0.325821	0.00582547	0.150161	CTSA	promoter-TSS (NM_001167594)	62
chr20-46029096-46029992	0.178469	0.193331	0.308943	0.475707	0.00874911	SLC12A5	intron (NM_020708, intron 1 of 25)	329
chr20-47331003-47331881	0.00486397	0.012508	0.696013	0.00108683	0.185208	LOC100131496	intron (NM_001281774, intron 3 of 23)	12940
chr20-48732935-48733740	0.0641893	0.035692	0.40772	0.00398384	0.0932678	PREX1	intron (NM_020820, intron 4 of 39)	94661
chr20-48783640-48784517	0.245311	0.643679	0.687134	0.00243505	0.0982015	PREX1	intron (NM_020820, intron 1 of 39)	43920
chr20-49347576-49348471	0.182533	0.0091046	0.0284407	0.321453	0.129736	SNORD12	Intergenic	67341
chr20-49384216-49384944	0.648899	0.655354	0.469931	0.00722471	0.292209	KCNB1	intron (NM_004975, intron 1 of 1)	98088
chr20-50120609-50121478	0.128195	0.0503384	0.000637625	0.564872	0.334347	UBE2V1	3' UTR (NM_199129, exon 6 of 6)	-5087
chr20-50197181-50198088	0.00619146	0.249448	0.148245	0.215695	0.13665	CEBPB-AS1	Intergenic	-5566
chr20-50470970-50471680	0.154571	0.340518	0.440457	0.616239	0.00848288	PTPN1	Intergenic	-38996
chr20-50958241-50959166	0.00379535	0.300219	0.320865	0.0582699	0.571496	MOCS3	promoter-TSS (NM_001317034)	-114
chr20-51219907-51220800	0.142346	0.0139838	0.00358704	0.665821	0.441548	KCNG1	Intergenic	-197247
chr20-51456328-51457181	0.604981	0.00162679	0.02269	0.538745	0.0201046	MIR3194	intron (NM_012340, intron 5 of 10)	-3778
chr20-51610485-51611401	0.00629565	0.300671	0.489367	0.41803	0.0656922	NFATC2	intron (NM_006045, intron 23 of 27)	-48104
chr20-52493073-52493832	0.608882	0.00148583	0.0642278	0.520184	0.00710445	LINC01524	Intergenic	-127385
chr20-52971876-52972733	0.493135	0.34896	0.119092	0.412386	0.0047642	TSHZ2	promoter-TSS (NM_173485)	-53
chr20-53736621-53737345	0.246577	0.267601	0.577878	0.007671	0.619195	LOC105372672	Intergenic	128629
chr20-5568801-5569698	0.00317707	0.175417	0.278517	0.359571	0.262883	GPCPD1	intron (NM_019593, intron 12 of 19)	41756
chr20-56440461-56441131	0.300755	0.343996	0.651125	0.00291057	0.531765	RTF2	intron (NM_001164116, intron 3 of 6)	-27789
chr20-56453107-56454015	0.00100153	0.417127	0.0641093	0.0503281	0.218828	RTF2	intron (NM_001164116, intron 6 of 6)	-15024
chr20-576894-577812	0.00186713	0.653067	0.152046	0.484538	0.374507	TCF15	Intergenic	32913
chr20-58309192-58310108	0.665976	0.00827243	0.175402	0.641649	0.242761	RAB22A	promoter-TSS (NM_020673)	-65
chr20-59849723-59850594	0.00349859	0.634815	0.191103	0.454579	0.572741	SYCP2	Intergenic	83478
chr20-62321134-62322050	0.508243	0.0374408	0.00357296	0.236168	0.371011	MIR4758	intron (NM_005560, intron 48 of 79)	10965
chr20-6265251-6266102	0.00786034	0.551995	0.202665	0.41872	0.195576	FERMT1	Intergenic	-142133
chr20-62914664-62915578	0.499143	0.304038	0.637646	0.635481	0.00780779	DIDO1	intron (NM_022105, intron 1 of 5)	11384
chr20-62953950-62954851	0.249493	0.372506	0.481577	0.547963	0.00161693	SLC17A9	intron (NM_001302643, intron 2 of 13)	1692
chr20-63377174-63378007	0.487049	0.168715	0.123923	0.239441	0.00465696	CHRNA4	Intergenic	-16195
chr20-63393887-63394789	0.00971739	0.0856821	0.196507	0.498334	0.296148	CHRNA4	Intergenic	-32942
chr20-63626672-63627559	0.198117	0.00964684	0.257067	0.00819905	0.27994	GMEB2	promoter-TSS (NM_012384)	-15
chr20-63740509-63741324	0.531171	0.00979313	0.0557494	0.677926	0.295642	SLC2A4RG	intron (NM_020062, intron 2 of 7)	1141
chr20-63900203-63901058	0.386742	0.453168	0.220605	0.615043	0.00896932	DNAJC5	intron (NM_025219, intron 1 of 4)	5505
chr20-64101832-64102664	0.110159	0.0859724	0.00912168	0.560548	0.669043	NPBWR2	Intergenic	4583
chr20-64255295-64256172	0.643366	0.0320788	0.265152	0.587951	0.00892453	PCMTD2	promoter-TSS (NM_018257)	-14
chr20-745437-746329	0.616625	0.404884	0.25603	0.646309	0.00394198	SLC52A3	Intergenic	22617
chr20-7980275-7981169	0.00161588	0.118148	0.074194	0.659028	0.245173	TMX4	3' UTR (NM_021156, exon 8 of 8)	39039
chr20-815758-816659	0.611693	0.256995	0.32179	0.00582501	0.498512	FAM110A	Intergenic	-17506
chr20-8805799-8806697	0.440822	0.0038107	0.0470618	0.16378	0.457374	RNU105B	intron (NM_182734, intron 32 of 32)	-24937
chr21-15243138-15244009	0.601658	0.00892053	0.018515	0.538239	0.08758	NRIP1	Intergenic	-178574
chr21-16324395-16325294	0.285367	0.00826641	0.0212384	0.588526	0.00134698	SNORD74B	intron (NR_027790, intron 4 of 7)	-40077
chr21-19441001-19441850	0.00818056	0.101327	0.0299644	0.184887	0.209976	LINC01683	Intergenic	458329
chr21-20570596-20571496	0.000918766	0.0626303	0.00980386	0.510096	0.0422313	LINC00320	Intergenic	232062
chr21-25708209-25709078	0.23064	0.26598	0.233667	0.122724	0.00506356	GABPA	intron (NR_072999, intron 7 of 9)	-26328
chr21-31087604-31088297	0.672145	0.00257974	0.010827	0.239276	0.360884	KRTAP19-8	Intergenic	-49475
chr21-31098292-31099169	0.00987909	0.528986	0.48619	0.646842	0.246464	KRTAP19-8	Intergenic	-60255
chr21-31146749-31147596	0.00253552	0.231931	0.082557	0.200283	0.00895237	TIAM1	intron (NM_001353684, intron 4 of 12)	13767
chr21-33203535-33204318	0.409462	0.0696479	0.0358281	0.575524	0.00614609	IFNAR2	Intergenic	-25968
chr21-33380331-33381104	0.439665	0.1543	8.1313e-05	0.00809993	0.284866	IFNGR2	Intergenic	-22178
chr21-34670204-34670990	0.527646	0.390537	0.318933	0.0460629	0.00895237	CLIC6	exon (NM_053277, exon 1 of 6)	1603
chr21-35563695-35564533	0.00192547	0.483529	0.522716	0.0415598	0.455251	LOC100506403	intron (NR_073512, intron 1 of 2)	16650
chr21-36504010-36504890	0.570394	0.0403245	0.530285	0.578677	0.00646684	CLDN14	intron (NM_001146077, intron 2 of 2)	-24328
chr21-36976776-36977689	0.569292	0.0345506	0.395325	0.411857	0.00362549	HLCS	intron (NM_001352515, intron 1 of 10)	3664
chr21-37364391-37365116	0.0822926	0.288003	0.291835	0.00960042	0.329341	DYRK1A	promoter-TSS (NM_001396)	-819
chr21-37366163-37367068	0.531245	0.200955	0.458414	0.00267351	0.57771	DYRK1A	promoter-TSS (NM_101395)	-157
chr21-38183687-38184570	0.59762	0.0088314	0.0320301	0.10875	0.511423	DSCR10	Intergenic	-22027
chr21-38244617-38245494	0.276348	0.00565658	0.00151414	0.533594	0.0594487	KCNJ15	intron (NM_001276438, intron 1 of 2)	-11642
chr21-39373374-39374246	0.592601	0.000316086	0.121904	0.0247691	0.00256579	GET1	Intergenic	-6434
chr21-39387253-39388070	0.109901	0.000213448	0.0041098	0.303901	0.476471	GET1	promoter-TSS (NR_146616)	-101
chr21-39441240-39442140	0.00542142	0.208332	0.301925	0.432534	0.641786	LCA5L	intron (NM_152505, intron 1 of 9)	2512
chr21-41666449-41667299	0.255052	0.00803587	0.00787094	0.601474	0.106855	LINC00111	Intergenic	-12428
chr21-42062124-42063049	0.549993	0.00625533	0.181378	0.250251	0.514394	UMODL1	promoter-TSS (NM_001199528)	-290
chr21-42199151-42200061	0.0793476	0.136175	0.00765319	0.233615	0.118465	ABCG1	promoter-TSS (NM_207628)	-83
chr21-42464991-42465784	0.481298	0.405641	0.474297	0.00722095	0.172996	RSPH1	Intergenic	30836
chr21-42670588-42671489	0.198117	0.22702	0.690731	0.0077753	0.674648	PDE9A	intron (NM_001001575, intron 1 of 14)	17287
chr21-43467423-43468329	0.531415	0.390634	0.183552	0.00263031	0.620909	LINC00313	intron (NR_136540, intron 4 of 4).2	10347
chr21-43716550-43717496	0.621169	0.0090468	0.376224	0.0817828	0.00583154	PDXK	Intergenic	-2106
chr21-43834301-43835087	0.176881	0.52119	0.0190941	0.00954572	0.685049	AATBC	Intergenic	-22127
chr21-43866506-43867274	0.00182822	0.637049	0.115297	0.100368	0.334851	AGPAT3	intron (NM_001369878, intron 1 of 8)	1667
chr21-44083538-44084421	0.285551	0.0019965	0.127105	0.640336	0.0853527	TRAPPC10	intron (NM_001351709, intron 7 of 15)	9656
chr21-44349820-44350620	0.00921482	0.327144	0.429668	0.221781	0.619732	TRPM2	Intergenic	-3381
chr21-44369913-44370678	0.360925	0.00391464	0.0841019	0.639962	0.0783169	TRPM2	intron (NM_003307, intron 5 of 31)	16695
chr21-44913882-44914717	0.391056	0.152431	0.00357296	0.0594284	0.233113	ITGB2	intron (NM_001127491, intron 1 of 15)	6599
chr21-44969596-44970510	0.20342	0.0798927	0.00435752	0.59932	0.359623	LINC00163	intron (NM_001316987, intron 4 of 4)	24033
chr21-46500234-46501130	0.0808854	0.608494	0.00603862	0.0225116	0.413883	DIP2A-IT1	intron (NM_001146115, intron 5 of 19)	38211
chr21-8987650-8988562	0.00230347	0.362754	0.0596997	0.356739	0.45876	MIR10396A	TTS (NR_037421).2	489
chr22-16810743-16811648	0.344842	0.00673483	0.0209967	0.510314	0.0599633	XKR3	intron (NM_001318251, intron 1 of 3)	10503
chr22-17102072-17102812	0.0065373	0.215201	0.234547	0.621196	0.541493	IL17RA	intron (NM_014339, intron 7 of 12)	17483
chr22-17876098-17876965	0.00476168	0.557625	0.249508	0.379911	0.199179	MICAL3	intron (NM_001136004, intron 17 of 21)	30354
chr22-17980330-17981220	0.00142606	0.650953	0.468324	0.427989	0.527355	MIR648	TTS (NR_030378)	186
chr22-19607138-19608038	0.43152	0.0104388	0.337212	0.230802	0.000654408	LINC00895	Intergenic	-40749
chr22-20155045-20155894	0.543802	0.0645154	0.611525	0.656253	0.00150218	CCDC188	Intergenic	-4415
chr22-23263705-23264628	0.593858	0.00278769	0.0271146	0.14835	0.175338	FBXW4P1	non-coding (NR_033408, exon 1 of 1)	1400
chr22-25551133-25552017	0.00418588	0.0931987	0.0685521	0.538745	0.560357	GRK3	Intergenic	-13100
chr22-26330725-26331616	7.44784e-05	0.23749	0.117967	0.23131	0.412043	ASPHD2	intron (NM_001184776, intron 9 of 14)	-98089
chr22-27100508-27101288	0.230971	0.101602	0.00890862	0.377702	0.642759	LOC284898	Intergenic	-40380
chr22-27405606-27406499	0.477746	0.288937	0.232439	0.270262	0.00889337	LINC02554	Intergenic	95402
chr22-28373684-28374572	0.00814772	0.609471	0.0821612	0.523911	0.299231	MIR5739	intron (NM_001145418, intron 2 of 22)	-85741
chr22-29408796-29409702	0.199208	0.0197432	0.00380405	0.28099	0.0180497	AP1B1	Intergenic	-20666
chr22-29470100-29470989	0.0138185	0.466291	0.561556	0.00913541	0.66012	NEFH	Intergenic	-9673
chr22-29580673-29581572	0.00411282	0.360414	0.26246	0.296239	0.232447	NIPSNAP1	promoter-TSS (NM_003634)	-10
chr22-30277420-30278305	0.638368	0.00841424	0.131917	0.294364	0.409102	OSM	Intergenic	-11012
chr22-31088872-31089776	0.581624	0.00181463	0.0101555	0.574182	0.356212	SMTN	intron (NM_001207018, intron 5 of 19)	4328
chr22-31661806-31662727	0.000989363	0.442918	0.327862	0.340002	0.563326	PISD	promoter-TSS (NM_001326419)	-52
chr22-31891117-31892010	0.00239073	0.0963024	0.0314876	0.575602	0.0538939	C22orf24	intron (NR_146296, intron 38 of 42)	46890
chr22-32887051-32887965	0.00188716	0.629444	0.243278	0.116872	0.452641	TIMP3	intron (NM_003490, intron 4 of 13)	86692
chr22-35333724-35334599	0.00866206	0.434518	0.31947	0.440938	0.5685	MIR3909	intron (NR_156428, intron 9 of 13)	-1478
chr22-35376665-35377575	0.313129	0.143495	0.63613	0.355972	0.00424362	HMOX1	Intergenic	-3976
chr22-35480204-35480882	0.00228297	0.219245	0.243264	0.30491	0.230494	RASD2	Intergenic	-59951
chr22-35552241-35553132	0.197407	0.287926	0.583939	0.00724658	0.615818	RASD2	3' UTR (NM_001366725, exon 3 of 3)	11856
chr22-36387728-36388631	0.000535372	0.120539	0.0924447	0.336834	0.384339	MYH9	promoter-TSS (NM_002473)	-113
chr22-36790365-36791254	0.186006	0.06169	0.00619381	0.662345	0.500048	IFT27	Intergenic	-14691
chr22-37330200-37331107	0.275431	0.381853	0.637445	0.00630164	0.564761	LOC100506271	Intergenic	24185
chr22-37462644-37463583	0.320946	0.0873879	0.67977	0.00582547	0.214883	MFNG	Intergenic	23270
chr22-37708377-37709247	0.000152158	0.0569872	0.0105882	0.0999587	0.00418512	TRIOBP	intron (NM_001039141, intron 3 of 23)	11764
chr22-37807426-37808324	0.481236	0.102028	0.40414	0.42886	0.00922273	GCAT	promoter-TSS (NM_001171690)	-30
chr22-38082281-38083197	0.664319	0.00571529	0.349302	0.162664	0.673536	SLC16A8	exon (NM_013356, exon 2 of 5)	424
chr22-38104552-38105177	0.00386183	0.105369	0.158092	0.622731	0.567968	BAIAP2L2	intron (NM_025045, intron 4 of 13)	5819
chr22-38765839-38766679	0.000803763	0.408566	0.00997487	0.137038	0.460677	SUN2	Intergenic	-10261
chr22-38951792-38952315	0.113273	0.0285109	0.358643	0.000808476	0.611847	APOBEC3A_B	Intergenic	-5468
chr22-38984791-38985692	0.451179	0.0642128	0.00486845	0.0274623	0.554263	APOBEC3B	intron (NM_001270411, intron 2 of 7)	2895
chr22-39013716-39014619	0.593129	0.0635992	0.271132	0.387045	0.00550035	APOBEC3C	promoter-TSS (NM_014508)	-89
chr22-39219192-39220088	0.543911	0.00944515	0.0458289	0.531121	0.0330512	PDGFB	Intergenic	21269
chr22-39301836-39302696	0.559457	0.0073815	0.182782	0.31022	0.0166428	SNORD83B	Intergenic	11645
chr22-40965747-40966546	0.329664	0.514765	0.270104	0.00909909	0.333871	RBX1	intron (NM_014248, intron 3 of 4)	14769
chr22-40966732-40967610	0.518745	0.00257974	0.0169022	0.139976	0.120017	RBX1	intron (NM_014248, intron 3 of 4)	15793
chr22-41048713-41049508	0.00921482	0.584787	0.116349	0.237812	0.507747	SNORD140	Intergenic	24610
chr22-41381185-41382083	0.326316	0.160481	0.468615	0.519435	0.00659638	TEF	promoter-TSS (NM_003216)	-308
chr22-41468482-41469404	0.433372	0.00672049	0.0808538	0.0982087	0.0228966	ACO2	promoter-TSS (NM_001098)	-174
chr22-41966368-41967275	0.382063	0.00957637	0.150678	0.648159	0.0318737	SEPTIN3	Intergenic	-2616
chr22-42115250-42116064	0.000327655	0.355765	0.0960561	0.470901	0.641706	CYP2D7	intron (NR_034118, intron 3 of 4)	15151
chr22-42269285-42269896	0.653565	0.00930359	0.158538	0.581506	0.0184205	OGFRP1	promoter-TSS (NR_036498)	-162
chr22-42671072-42671978	0.00428338	0.651438	0.0850824	0.0687481	0.681435	CYB5R3	Intergenic	-22133
chr22-43954982-43955866	0.128068	0.0184299	0.00315455	0.25216	0.0730456	SAMM50	promoter-TSS (NM_015380)	-18
chr22-44091138-44092022	0.00223665	0.308251	0.113417	0.662717	0.548308	PARVB	intron (NM_001243385, intron 1 of 12)	22463
chr22-44331482-44332279	0.00747265	0.222779	0.026785	0.446867	0.306294	SHISAL1	Intergenic	-18930
chr22-44567615-44568441	0.598804	0.34998	0.62269	0.007671	0.233586	LINC00207	Intergenic	-1312
chr22-44663879-44664759	0.189348	0.0116709	0.00163402	0.513171	0.295779	PRR5	Intergenic	-4228
chr22-45225975-45226599	0.366165	0.311987	0.240505	0.428822	0.00150218	KIAA0930	intron (NM_001009880, intron 1 of 9)	-13821
chr22-45583328-45584128	0.520128	0.541755	0.609731	0.102431	0.00696762	LINC01589	intron (NM_006486, intron 16 of 16)	21919
chr22-45892158-45892890	0.666596	0.00882914	0.208467	0.179064	0.203345	WNT7B	Intergenic	84638
chr22-45947854-45948776	0.473668	0.437568	0.54686	0.219144	0.00318096	WNT7B	intron (NM_058238, intron 2 of 3)	28847
chr22-46355204-46356028	0.222299	0.00139184	0.162681	0.613399	0.203872	TRMU	intron (NM_001282785, intron 9 of 9)	19902
chr22-46373860-46374805	0.471269	0.0521913	0.0973319	0.446383	0.00840696	TRMU	intron (NM_014246, intron 24 of 34)	38619
chr22-46538406-46539173	0.613037	0.182087	0.614424	0.195977	0.00818859	CELSR1	Intergenic	-1170
chr22-46638732-46639630	0.00800505	0.623796	0.126675	0.0269224	0.646622	GRAMD4	intron (NM_015124, intron 3 of 18)	18795
chr22-46758608-46759363	0.577859	0.00729095	0.0853577	0.316911	0.0774031	TBC1D22A	Intergenic	-3631
chr22-49810788-49811662	0.662158	0.28477	0.463348	0.00535279	0.661335	BRD1	intron (NM_001304809, intron 2 of 12)	13106
chr22-49937316-49938000	0.156052	0.0639252	0.0575901	0.341277	0.000231079	CRELD2	Intergenic	19024
chr3-100993062-100993865	0.00529524	0.598003	0.519019	0.134808	0.590621	ABI3BP	promoter-TSS (NM_015429)	26
chr3-101676862-101677695	0.00381943	0.279447	0.0982146	0.252277	0.306878	ZBTB11	promoter-TSS (NM_014415)	-147
chr3-101850434-101851203	0.664496	0.0197251	0.414747	0.377963	0.00708881	NFKBIZ	intron (NM_031419, intron 1 of 11)	1305
chr3-101940291-101941199	0.369902	0.00884264	0.032652	0.149561	0.289616	LINC02085	promoter-TSS (NR_026934)	-114
chr3-10198737-10199633	7.47833e-05	0.455314	0.188044	0.472043	0.606499	IRAK2	intron (NM_001570, intron 2 of 12)	34266
chr3-102206387-102207187	0.383793	0.0226161	0.131819	0.679137	0.00886394	LOC101929411	Intergenic	43082
chr3-104102190-104103025	0.000152158	0.373739	0.135305	0.579012	0.56617	MIR548AB	Intergenic	-578492
chr3-1054763-1055644	0.57596	0.0474895	0.00349154	0.266355	0.658851	CNTN6	Intergenic	-37820
chr3-106205952-106206830	0.41448	0.104885	0.554511	0.562187	0.0046668	CBLB	Intergenic	-336990
chr3-107524677-107525568	0.00386183	0.326998	0.101242	0.281841	0.121796	BBX	intron (NM_001276286, intron 1 of 16)	2161
chr3-107684324-107685197	0.00663107	0.474611	0.517504	0.327505	0.601257	BBX	intron (NM_001276286, intron 3 of 16)	161799
chr3-10815771-10816772	0.328894	0.00509925	0.018284	0.0494929	0.19179	SLC6A11	promoter-TSS (NM_014229)	44
chr3-109099221-109100097	0.00186713	0.135509	0.00641673	0.427282	0.320404	MORC1-AS1	intron (NM_014429, intron 5 of 27)	-1797
chr3-109265141-109266056	0.000857019	0.23069	0.0391173	0.0278417	0.229918	DPPA2	Intergenic	50918
chr3-11077235-11078105	0.00909418	0.152187	0.135113	0.405577	0.425851	SLC6A1-AS1	Intergenic	-58446
chr3-112578991-112580052	0.651782	0.268977	0.436107	0.679948	0.00201224	SLC35A5	intron (NM_001348908, intron 3 of 4)	17477
chr3-112739333-112740207	0.362123	0.167147	0.0888607	0.2758	0.00557092	MIR9900	non-coding (NR_110017, exon 3 of 5)	2681
chr3-112966396-112967193	0.0302997	0.0184062	8.1313e-05	0.249449	0.6419	CD200R1	intron (NM_138806, intron 1 of 7)	8308
chr3-113736250-113737143	0.23235	0.0488523	0.118511	0.403657	0.00760557	NAA50	intron (NM_025146, intron 1 of 4)	9552
chr3-113748719-113749590	0.351196	0.00754829	0.162464	0.197068	0.35544	ATP6V1A	intron (NM_001690, intron 1 of 14)	2120
chr3-113838356-113839257	0.00231621	0.197299	0.266913	0.410895	0.68921	GRAMD1C	promoter-TSS (NM_017577)	19
chr3-11544199-11544999	0.0326557	0.042337	0.00424623	0.199072	0.0653513	VGLL4	intron (NM_001349238, intron 17 of 17)	24199
chr3-119353042-119353864	0.0118868	0.00882914	0.078043	0.561722	0.00367681	ARHGAP31-AS1	intron (NM_020754, intron 1 of 11)	-30693
chr3-119553974-119554755	0.00845855	0.28146	0.0828144	0.131525	0.669373	CD80	intron (NM_005191, intron 2 of 6)	5249
chr3-119600477-119601357	0.00272098	0.15237	0.0909427	0.571654	0.455933	PLA1A	intron (NM_001293225, intron 1 of 10)	646
chr3-122101229-122101978	0.332963	0.0130064	0.0045107	0.152146	0.0619212	CD86	intron (NM_001206924, intron 2 of 5)	23755
chr3-122247338-122248190	0.624862	0.000374762	0.00288505	0.390947	0.0303958	CASR	intron (NM_001178065, intron 1 of 6)	63437
chr3-122383792-122384637	0.65058	0.00534317	0.0025063	0.554432	0.232645	FAM162A	promoter-TSS (NM_014367)	33
chr3-122482769-122483661	0.621125	0.0090468	0.0419118	0.41353	0.00434059	KPNA1	intron (NR_026698, intron 2 of 14)	31724
chr3-122789588-122790537	0.00635498	0.398203	0.594245	0.03299	0.404078	HSPBAP1	intron (NM_001320728, intron 1 of 6)	3768
chr3-122875309-122876201	0.238325	0.00436874	0.178627	0.137308	0.43121	LINC02035	intron (NM_032839, intron 8 of 8)	-10758
chr3-123447728-123448608	0.143085	0.303544	0.660123	0.419977	0.00303622	ADCY5	exon (NM_183357, exon 1 of 21)	377
chr3-123883960-123884874	0.00168977	0.385373	0.302004	0.322373	0.666611	MYLK	promoter-TSS (NM_053028)	-85
chr3-124034080-124034811	0.654847	0.0252661	0.134986	0.579862	0.00483531	ROPN1	Intergenic	-42276
chr3-124780547-124781431	0.257532	0.224836	0.00797499	0.160009	0.576275	MIR544B	intron (NM_001354766, intron 9 of 13)	48550
chr3-126625388-126626301	0.352494	0.167285	0.479184	0.00412313	0.565408	TXNRD3	intron (NM_001173513, intron 10 of 14)	29279
chr3-126911195-126912081	0.499663	0.117785	0.682608	0.213835	0.00751557	PLXNA1	intron (NM_032343, intron 5 of 7)	-76956
chr3-127233097-127234008	0.204288	0.237928	0.35813	0.557444	0.00357496	C3orf56	Intergenic	40422
chr3-12749118-12749910	0.00484447	0.222779	0.0689032	0.439127	0.433007	TMEM40	intron (NM_018306, intron 2 of 11)	9745
chr3-127597905-127598806	0.616893	0.0242876	0.56261	0.00624761	0.657479	MCM2	promoter-TSS (NM_001353003)	-55
chr3-127697163-127698078	0.478084	0.00930359	0.0938831	0.397077	0.00272582	ABTB1	intron (NM_001256585, intron 5 of 6)	24669
chr3-128573556-128574410	0.58558	0.00433528	0.00784583	0.552238	0.0432324	LINC01565	non-coding (NR_125802, exon 3 of 3)	2103
chr3-12867960-12868809	0.428098	0.227592	0.58036	0.00728321	0.520475	LINC02022	Intergenic	16826
chr3-128787098-128787860	0.592831	0.00826215	0.082768	0.11029	0.169398	MIR12124	intron (NM_004637, intron 1 of 5)	-59329
chr3-12902905-12903803	0.00103403	0.652819	0.317171	0.0123999	0.181827	LINC02022	intron (NM_001134382, intron 12 of 13)	-18143
chr3-129067868-129068315	0.112265	0.0390492	0.00235885	0.397988	0.128698	GP9	Intergenic	7325
chr3-129183503-129184397	0.0242847	0.124237	0.00209797	0.578025	0.652966	CNBP	promoter-TSS (NM_001127194)	-54
chr3-129343610-129344503	0.00185345	0.590754	0.251581	0.241213	0.607792	H1FX	Intergenic	-27771
chr3-131794692-131795295	0.000849459	0.0962979	0.161761	0.45428	0.0854616	MIR5704	intron (NM_130808, intron 2 of 15)	190937
chr3-13296359-13297264	0.499298	0.172107	0.42675	0.570496	0.00964072	NUP210	Intergenic	123510
chr3-133153130-133154045	0.00614702	0.0783495	0.0480849	0.435978	0.403722	TMEM108	intron (NM_001282865, intron 1 of 3)	28767
chr3-133964471-133965326	0.00674059	0.239042	0.245327	0.615938	0.399613	C3orf36	intron (NM_005630, intron 3 of 13)	-35087
chr3-134250395-134251219	0.666182	0.00367818	0.0323162	0.294571	0.437994	RYK	promoter-TSS (NM_002958)	-63
chr3-135225838-135226741	0.576174	0.0908972	0.278206	0.671755	0.00638482	EPHB1	intron (NM_004441, intron 12 of 15)	431030
chr3-136516550-136517384	0.0602724	0.252816	0.0081022	0.226555	0.399046	STAG1	intron (NM_005862, intron 7 of 33)	235411
chr3-13880290-13881027	0.408692	0.00262959	0.00466889	0.666494	0.443144	WNT7A	promoter-TSS (NM_004625)	-588
chr3-141483247-141484144	0.188007	0.366514	0.501119	0.00879376	0.67154	RASA2	Intergenic	-3331
chr3-141489005-141489836	0.601154	0.176607	0.633865	0.358557	0.00337715	RASA2	intron (NM_006506, intron 1 of 23)	2394
chr3-141797312-141798008	0.413915	0.472605	0.445856	0.436965	0.00330663	GRK7	intron (NM_139209, intron 2 of 3)	19459
chr3-142586561-142587459	0.418921	0.0277042	0.218815	0.539305	0.00657514	ATR	Intergenic	-8277
chr3-142976394-142977254	0.62163	0.310564	0.663248	0.597667	0.00891165	PAQR9-AS1	intron (NR_125393, intron 2 of 4)	12766
chr3-142993728-142994624	0.507068	0.0295543	0.00358719	0.561334	0.501845	LOC100289361	intron (NR_125393, intron 3 of 4)	7291
chr3-143278504-143279374	0.475826	0.451015	0.27257	0.00697769	0.638061	SLC9A9-AS1	intron (NM_173653, intron 14 of 15)	-63307
chr3-143477880-143478679	0.0362516	0.606744	0.238155	0.00582501	0.422188	SLC9A9-AS1	intron (NM_173653, intron 11 of 15)	136034
chr3-146506323-146507239	0.260281	0.370248	0.616915	0.420764	0.00658091	PLSCR2	Intergenic	-10790
chr3-14780664-14781559	0.0460044	0.123386	0.0246165	0.106016	0.00214579	LINC02011	Intergenic	30302
chr3-148955323-148956121	0.00154021	0.333778	0.128212	0.334725	0.0702688	GYG1	Intergenic	-35686
chr3-149203533-149204424	0.425436	0.0629516	0.0942038	0.247538	0.00324791	CP	intron (NM_000096, intron 6 of 18)	17850
chr3-14949963-14950891	0.4094	0.309768	0.00537158	0.197601	0.40755	FGD5-AS1	intron (NM_003298, intron 1 of 14)	-1986
chr3-149657525-149658178	0.00130888	0.308251	0.00931592	0.118577	0.639176	WWTR1	promoter-TSS (NR_040250)	173
chr3-149752109-149753000	0.301047	0.153655	0.27512	0.459877	0.00151636	COMMD2	promoter-TSS (NM_016094)	-56
chr3-149807947-149808854	0.413405	0.0498602	0.00159043	0.332906	0.334218	RNF13	Intergenic	-4287
chr3-150995906-150996766	0.00468191	0.155265	0.670404	0.172335	0.3296	CLRN1	intron (NR_024066, intron 1 of 5)	-23337
chr3-151085103-151085950	0.377723	0.0214615	0.00422057	0.549709	0.596936	MED12L	Intergenic	-1271
chr3-151093661-151094491	0.369222	0.00288962	0.18537	0.126531	0.0785747	MED12L	intron (NM_053002, intron 1 of 42)	7278
chr3-151160423-151161321	0.213388	0.00436874	0.684398	0.0756953	0.0558093	GPR171	intron (NM_053002, intron 7 of 42)	42344
chr3-151460478-151461340	0.098031	0.108508	0.167404	0.636277	0.00142582	IGSF10	Intergenic	-2200
chr3-152205023-152205939	0.215816	0.240726	0.105355	0.278165	0.00734077	LOC101928166	promoter-TSS (NR_136178)	-52
chr3-15377895-15378793	0.050292	0.319267	0.00787094	0.150799	0.410878	SH3BP5	Intergenic	-36964
chr3-155326756-155327551	0.357364	0.144136	0.00784583	0.318545	0.638985	STRIT1	Intergenic	-33471
chr3-155701629-155702502	0.0699187	0.00288962	0.109603	0.642538	0.663834	PLCH1	intron (NM_001349252, intron 2 of 24)	2198
chr3-156448044-156448887	0.000320659	0.0422048	0.0153679	0.499675	0.225134	KCNAB1-AS1	intron (NM_172159, intron 2 of 13)	-1530
chr3-156483097-156483797	0.0056241	0.295619	0.128984	0.541889	0.051742	KCNAB1-AS1	intron (NM_172159, intron 8 of 13)	-36511
chr3-157105010-157105930	0.388859	0.00114015	0.00107549	0.522194	0.297803	LINC00881	intron (NR_034007, intron 1 of 3)	15589
chr3-157542893-157543743	0.523814	0.0327816	0.666543	0.0046574	0.574451	SLC66A1L	promoter-TSS (NM_001130002)	6
chr3-157572265-157573127	0.00938956	0.501338	0.258783	0.585708	0.292492	SLC66A1L	intron (NM_001130002, intron 4 of 4)	29352
chr3-157586126-157586988	0.0470179	0.357059	0.00961188	0.39298	0.181867	SLC66A1L	intron (NM_001130002, intron 4 of 4)	43213
chr3-15815435-15816283	0.00948922	0.230782	0.668414	0.527539	0.525226	ANKRD28	intron (NM_001349279, intron 1 of 28)	-17675
chr3-159829337-159830251	0.486537	0.630432	0.434242	0.0014885	0.334487	SCHIP1	intron (NM_001197113, intron 5 of 10)	-10067
chr3-159852545-159853398	0.00483411	0.652761	0.47607	0.615563	0.465058	SCHIP1	intron (NM_001197109, intron 1 of 6)	13111
chr3-159860493-159861334	0.143772	0.00771235	0.0367474	0.1356	0.0432921	SCHIP1	intron (NM_001197109, intron 1 of 6)	21053
chr3-160133487-160134355	0.0012456	0.42021	0.396253	0.639023	0.402329	IL12A-AS1	intron (NR_108088, intron 3 of 9)	73171
chr3-160163029-160163887	0.00225798	0.535797	0.0449596	0.0956623	0.673872	IL12A-AS1	intron (NR_108088, intron 3 of 9)	43634
chr3-160755097-160755961	0.655613	0.0254217	0.493933	0.00215219	0.538564	PPM1L	promoter-TSS (NM_139245)	-702
chr3-161069521-161070432	0.556212	0.0330324	0.33541	0.673204	0.000658159	B3GALNT1	non-coding (NR_134243, exon 6 of 6)	34755
chr3-162780051-162780958	0.10086	0.0177341	0.0844022	0.668702	0.000420242	LINC01192	Intergenic	522796
chr3-16898694-16899606	0.00498927	0.36197	0.178502	0.641461	0.261127	PLCL2	intron (NM_001144382, intron 1 of 5).2	14195
chr3-169232731-169233589	0.00621655	0.597579	0.180137	0.228249	0.309941	MECOM	intron (NM_001205194, intron 1 of 15)	-85689
chr3-171284481-171285333	0.00225816	0.62307	0.407465	0.272735	0.639729	TNIK	intron (NM_001161563, intron 2 of 31)	175498
chr3-17179572-17180472	0.204115	0.00571529	0.372254	0.633434	0.152038	MIR3714	intron (NM_014744, intron 19 of 21)	246826
chr3-172034831-172035745	0.588919	0.0803102	0.696844	0.569753	0.0063986	FNDC3B	Intergenic	-4290
chr3-172129709-172130534	0.652102	0.0904603	0.266856	0.625393	0.00529367	FNDC3B	intron (NM_001135095, intron 2 of 25)	89591
chr3-17323095-17323398	0.505893	0.101981	0.397163	0.00831114	0.622971	TBC1D5	intron (NM_014744, intron 13 of 21)	376773
chr3-173411366-173412168	0.261068	0.48634	0.0745595	0.000569581	0.408243	NLGN1	intron (NM_001365932, intron 1 of 5)	14023
chr3-174110578-174111485	0.0190268	0.216451	0.00917105	0.383279	0.62083	NLGN1-AS1	intron (NM_001365928, intron 4 of 6)	-190236
chr3-174786235-174787005	0.00821883	0.192623	0.197427	0.443966	0.216374	NAALADL2	Intergenic	-72714
chr3-176968869-176969732	0.263519	0.152987	0.642537	0.455981	0.00870277	LINC01209	Intergenic	-152300
chr3-177350332-177351147	0.417176	0.064549	0.226511	0.144867	0.00181881	LINC00501	Intergenic	56298
chr3-177693977-177694886	0.278001	0.0086056	0.0481816	0.569312	0.13492	LINC02015	intron (NR_047568, intron 3 of 3)	-122433
chr3-180601787-180602662	0.26794	0.0351175	0.00207413	0.591514	0.119266	TTC14	promoter-TSS (NM_133462)	62
chr3-18111492-18112383	0.00700151	0.307089	0.233469	0.486608	0.295465	LOC339862	intron (NR_161333, intron 4 of 4)	149386
chr3-181623708-181624461	0.233137	0.00496995	0.00956924	0.307838	0.264089	SOX2-OT	intron (NR_075090, intron 2 of 2)	13751
chr3-183782541-183783354	0.00996753	0.217223	0.0546342	0.531838	0.361528	YEATS2-AS1	intron (NM_001351371, intron 19 of 21)	27503
chr3-183870341-183871229	0.512937	0.0340017	0.00784583	0.677179	0.0213026	PARL	intron (NM_001324437, intron 1 of 7)	14095
chr3-185709112-185709952	0.00392834	0.659507	0.487275	0.40288	0.67585	IGF2BP2-AS1	intron (NR_138486, intron 2 of 15)	-3720
chr3-185824835-185825722	0.00624301	0.425273	0.224062	0.0037095	0.261378	IGF2BP2	promoter-TSS (NM_006548)	-237
chr3-186110809-186111624	0.515471	0.382363	0.228464	0.00682227	0.0451388	ETV5	Intergenic	-2128
chr3-187066400-187067294	0.000208327	0.303681	0.0412582	0.167068	0.13399	ST6GAL1	intron (NM_173216, intron 5 of 7)	28129
chr3-187678595-187679352	0.0459238	0.324777	0.0707673	0.000997397	0.490294	SST	Intergenic	-8580
chr3-19229604-19230441	0.0439431	0.590442	0.138146	0.00961913	0.568004	KCNH8	intron (NM_144633, intron 1 of 15)	81513
chr3-194952683-194953520	0.141685	0.0730242	0.00315455	0.272204	0.655076	XXYLT1-AS1	Intergenic	-141486
chr3-195212606-195213351	0.422324	0.00992009	0.0279644	0.27606	0.0599491	XXYLT1	intron (NM_152531, intron 2 of 3)	34941
chr3-195806146-195807038	0.26106	0.280809	0.340306	0.00717245	0.587569	MUC4	intron (NM_018406, intron 1 of 24)	5337
chr3-195859058-195859941	0.222874	0.510414	0.152112	0.00728321	0.626369	LINC01983	intron (NR_134939, intron 1 of 1)	904
chr3-195897901-195898743	0.428111	0.00155474	0.0339457	0.645528	0.0859097	TNK2	intron (NM_005781, intron 1 of 14)	-2974
chr3-196528449-196529358	0.00486397	0.351156	0.543966	0.633962	0.411268	SMCO1	Intergenic	-13558
chr3-197793194-197793899	0.449552	0.540002	0.137302	0.00973617	0.29969	LRCH3	intron (NM_001365717, intron 1 of 19)	2293
chr3-19901605-19902361	0.287664	0.0184299	0.513515	0.0142778	0.00636335	EFHB	intron (NM_001330688, intron 8 of 14)	32234
chr3-22585183-22586079	0.389287	0.00485672	0.41572	0.317577	0.0012915	UBE2E2-AS1	Intergenic	616947
chr3-22960146-22960921	0.520066	0.594157	0.61705	0.00541854	0.635921	UBE2E2-AS1	Intergenic	242044
chr3-25789685-25790552	0.227359	0.211387	0.376145	0.23299	0.00491561	OXSM	promoter-TSS (NM_017897)	29
chr3-30603921-30604758	5.00205e-05	0.65276	0.112182	0.0841205	0.548071	TGFBR2	Intergenic	-2162
chr3-31536112-31536928	0.00465608	0.124545	0.0756989	0.426353	0.305338	STT3B	intron (NM_178862, intron 1 of 15)	3595
chr3-3200394-3201285	0.0226205	0.210208	0.00633609	0.452523	0.645428	CRBN	Intergenic	-21123
chr3-32410050-32410980	0.673955	0.00236167	0.00797499	0.537264	0.354523	CMTM7	intron (NM_138410, intron 1 of 4)	18662
chr3-33008014-33008817	0.0933186	0.0709723	0.394201	0.00393757	0.627572	CCR4	intron (NM_001079811, intron 15 of 15)	56772
chr3-3304745-3305603	0.619191	0.257785	0.480829	0.37199	0.00666998	CRBN	Intergenic	-125457
chr3-33716618-33717224	0.00783325	0.627439	0.302638	0.0676925	0.574914	CLASP2	intron (NM_001365634, intron 1 of 35)	1333
chr3-3666380-3667160	0.442359	0.0727265	0.629138	0.383179	0.00745474	LRRN1	Intergenic	-132661
chr3-37229539-37230407	0.00498432	0.591442	0.663896	0.602456	0.689024	GOLGA4	Intergenic	-13298
chr3-37308004-37308902	0.491478	0.202753	0.440819	0.516247	0.00561471	LOC152048	intron (NM_001172713, intron 11 of 22)	-64258
chr3-37559336-37560212	0.619696	0.0138874	0.0612333	0.600713	0.00528568	ITGA9	intron (NM_002207, intron 15 of 27)	107633
chr3-37888074-37888953	0.00100153	0.0719769	0.200761	0.0977396	0.619389	CTDSPL	intron (NM_001008392, intron 1 of 7)	26634
chr3-38024382-38025409	0.404806	0.00492416	0.0104117	0.459098	0.634325	PLCD1	promoter-TSS (NR_024071)	-376
chr3-38039647-38040377	0.490166	0.637816	0.390996	0.00398384	0.306705	DLEC1	intron (NM_007335, intron 1 of 36)	804
chr3-38084316-38085194	0.357935	0.00635118	0.0284624	0.362568	0.405668	DLEC1	intron (NM_007335, intron 7 of 36)	45547
chr3-40718387-40719233	0.00910818	0.171519	0.0802962	0.651689	0.675882	ZNF621	Intergenic	193850
chr3-40762506-40763365	0.00152844	0.047656	0.00220548	0.290303	0.202746	ZNF621	Intergenic	237976
chr3-40971271-40972193	0.348177	0.237928	0.653085	0.484127	0.000456338	CTNNB1	Intergenic	-227773
chr3-41158265-41159097	0.00472519	0.199459	0.0827954	0.266842	0.413635	CTNNB1	Intergenic	-40824
chr3-42066294-42067006	0.00116208	0.0461017	0.00495506	0.407606	0.684609	TRAK1	Intergenic	-20550
chr3-42634866-42635747	0.415129	0.00780107	0.0184099	0.634434	0.635969	ZBTB47	exon (NM_001349124, exon 12 of 17)	-18390
chr3-43389416-43390326	0.10715	0.042566	0.436309	0.49647	0.00803791	SNRK-AS1	intron (NM_001204831, intron 11 of 12)	-37909
chr3-4350771-4351524	0.00845855	0.520246	0.00890862	0.494931	0.411546	SETMAR	Intergenic	47844
chr3-43582572-43583372	0.0056241	0.478992	0.213635	0.476141	0.426597	ANO10	intron (NM_001204833, intron 2 of 10)	38954
chr3-43997800-43998662	0.224297	0.00415641	0.0839086	0.608819	0.129901	MIR138-1	Intergenic	-115981
chr3-4474572-4475444	0.000780458	0.659507	0.348124	0.0575168	0.511639	SUMF1	Intergenic	-7726
chr3-45040434-45041335	0.643318	0.344175	0.0642782	0.00394026	0.680693	CLEC3B	Intergenic	10742
chr3-45064443-45065343	0.467878	0.583761	0.305995	0.61381	0.00761485	CLEC3B	Intergenic	34750
chr3-4570503-4571346	0.00502746	0.576672	0.332795	0.161549	0.150463	ITPR1	intron (NM_001168272, intron 4 of 60)	77577
chr3-46549333-46550232	0.506257	0.0382523	0.159985	0.457728	0.00325073	LRRC2-AS1	intron (NM_024512, intron 2 of 8)	-7615
chr3-46717540-46718410	0.514771	0.358435	0.00779263	0.614319	0.580663	PRSS50	promoter-TSS (NM_013270)	-106
chr3-46974176-46975054	0.36909	0.00333308	0.00716073	0.476731	0.450411	CCDC12	intron (NM_144716, intron 2 of 7)	1886
chr3-47829221-47830000	0.00502746	0.213795	0.0617627	0.0692137	0.338622	MIR1226	intron (NM_001330990, intron 7 of 22)	-19944
chr3-48016214-48017040	0.0477476	0.0396514	0.0271146	0.58533	0.00942426	MAP4	intron (NM_002375, intron 1 of 18)	72221
chr3-48400638-48401505	0.436334	0.0172289	0.140321	0.183354	0.000231079	PLXNB1	Intergenic	28391
chr3-48548477-48549365	0.444393	0.00148056	0.0225152	0.575586	0.0216529	MIR6823	intron (NM_001317138, intron 3 of 14)	1100
chr3-48563757-48564653	0.55672	0.14236	0.689521	0.340425	0.00683012	UCN2	promoter-TSS (NM_033199)	-424
chr3-48735240-48736083	0.129002	0.0952121	0.00238252	0.626234	0.676385	IP6K2	Intergenic	-18384
chr3-48809137-48810085	0.0199584	0.101413	0.487047	0.00627249	0.650567	PRKAR2A	intron (NM_001321982, intron 1 of 11)	38263
chr3-48952218-48953044	0.539751	0.238464	0.663254	0.455602	0.00325463	ARIH2OS	intron (NM_001349223, intron 5 of 17)	-33246
chr3-50205003-50205659	0.162194	0.00726724	0.0895804	0.356871	0.0405923	SLC38A3	promoter-TSS (NM_006841)	60
chr3-50235571-50236490	0.103235	0.0642679	0.00704662	0.0748202	0.0390388	GNAI2	promoter-TSS (NM_002070)	-173
chr3-5037700-5038591	0.00921482	0.443107	0.234195	0.102349	0.252612	BHLHE40-AS1	Intergenic	-58185
chr3-51353374-51354266	0.643586	0.558828	0.619508	0.00442764	0.198044	MANF	intron (NM_004947, intron 40 of 52)	-31471
chr3-51718950-51719765	0.607967	0.00526391	0.0725221	0.291048	0.0240242	GRM2	TTS (NM_001349117)	12290
chr3-52339323-52340217	0.517164	0.0101892	0.41608	6.30922e-05	0.173798	DNAH1	intron (NM_015512, intron 8 of 77)	23451
chr3-5630149-5631046	0.457881	0.294798	0.574624	0.00482844	0.381796	MIR4790	Intergenic	-380343
chr3-56775588-56776494	0.510386	0.104257	0.502478	0.00684852	0.366067	ARHGEF3	promoter-TSS (NM_001128616)	-324
chr3-56923563-56924483	0.594136	0.172912	0.60308	0.177356	0.00130154	ARHGEF3	intron (NM_001128615, intron 3 of 12)	-7587
chr3-57281455-57282351	0.369603	0.242445	0.00659014	0.275201	0.414359	ASB14	intron (NM_001142733, intron 6 of 10)	-2951
chr3-58048042-58048905	0.26516	0.46001	0.54379	0.00812883	0.211662	FLNB	intron (NM_001164318, intron 1 of 45)	40052
chr3-58287863-58288747	0.00602334	0.0522805	0.0284407	0.590509	0.143536	HTD2	intron (NM_001320126, intron 9 of 9)	-17940
chr3-58861345-58862187	0.00437962	0.343085	0.107323	0.152505	0.652076	C3orf67-AS1	non-coding (NR_147234, exon 11 of 11)	37295
chr3-59001384-59002283	0.645994	0.608125	0.212949	0.00709825	0.609167	C3orf67	intron (NR_147235, intron 4 of 6)	48191
chr3-59772538-59773421	0.000750663	0.427894	0.454223	0.218331	0.224919	LOC339902	intron (NM_001354590, intron 7 of 8)	-114483
chr3-63959966-63960863	0.256475	0.0221135	0.28135	0.00826066	0.670825	ATXN7	intron (NM_001177387, intron 4 of 12)	-7379
chr3-64030406-64031308	0.535061	0.466263	0.671976	0.392341	0.0046668	PSMD6	Intergenic	-6847
chr3-65030583-65031420	0.48368	0.0867353	0.688574	0.00301162	0.37484	ADAMTS9	Intergenic	-343002
chr3-69020244-69021097	0.00136773	0.534227	0.100666	0.218095	0.660019	EOGT	3' UTR (NM_001363879, exon 17 of 17)	-6987
chr3-71066424-71067322	0.239764	0.00586915	0.0156931	0.507093	0.224166	FOXP1	intron (NR_146142, intron 7 of 19)	-1949
chr3-71150090-71150966	0.00137085	0.612905	0.501337	0.574786	0.673536	FOXP1	intron (NR_146142, intron 6 of 19)	-18331
chr3-71640323-71641190	0.00821883	0.413549	0.233176	0.0325895	0.20128	FOXP1	Intergenic	-56768
chr3-81472604-81473501	0.390439	0.0067292	0.312725	0.519852	0.26282	GBE1	Intergenic	288592
chr3-83512796-83513704	0.000541779	0.464174	0.244162	0.645233	0.412653	LINC00971	Intergenic	1356325
chr3-8987569-8988447	0.00085798	0.573731	0.42113	0.63804	0.30025	RAD18	intron (NM_014850, intron 21 of 21)	-24536
[truncated: 932 more rows]

## Sheet: Young-1_ATAC_result.slope
	OutLevel_NPadj.scale	Lym	Mye	MK	ME	Gene.Name	Annotation	Distance.to.TSS
chr1-100077243-100078127	0.21543	-0.287935	0.284972	-0.0353982	0.242038	MFSD14A	intron (NM_033055, intron 9 of 11)	39590
chr1-100522785-100523688	-0.0907679	-0.401067	0.17254	0.241586	0.344279	GPR88	Intergenic	-14902
chr1-101065484-101066178	0.366805	-0.822741	1.22413	-0.422487	0.316598	LOC102606465	intron (NR_109849, intron 1 of 4)	39985
chr1-10507124-10508032	-0.50521	0.0989478	-0.448378	0.147744	-0.117733	PEX14	intron (NM_004565, intron 2 of 8)	32628
chr1-1063796-1064680	-0.0405207	0.0304963	-0.0932049	0.0393785	-0.0476712	LOC100288175	intron (NR_148960, intron 3 of 3)	4504
chr1-107883374-107884255	-0.178134	-0.471322	0.140479	0.44197	0.0288332	MIR7852	intron (NM_006113, intron 1 of 26)	-13408
chr1-108559541-108560454	-0.00602023	-0.142522	0.108151	0.0908141	0.0522778	FAM102B	promoter-TSS (NM_001010883)	-102
chr1-109027616-109028542	-0.138046	0.551149	-0.284936	-0.358631	-0.509087	WDR47	intron (NM_014969, intron 1 of 14)	14149
chr1-109615619-109616518	0.111392	-0.0361272	0.0609934	-0.0144192	0.0904523	GNAT2	Intergenic	-2985
chr1-109739871-109740771	0.0751962	-0.131402	0.146401	-0.0412565	0.155998	GSTM3	non-coding (NR_024537, exon 2 of 8)	717
chr1-109822122-109822955	0.525756	-0.224702	0.602169	-0.337437	-0.283913	EPS8L3	Intergenic	-58616
chr1-111507513-111507979	-0.0186265	-0.152045	0.0812631	0.0711521	0.0679874	ADORA3	intron (NM_001081976, intron 1 of 5)	-3625
chr1-111714611-111715505	-0.417877	0.149794	-0.298237	0.0917424	-0.150268	INKA2	3' UTR (NM_001010935, exon 9 of 9)	24337
chr1-112336823-112337726	-0.350469	-0.364965	0.315215	0.131197	0.250722	CTTNBP2NL	Intergenic	-58939
chr1-112713652-112714377	0.359836	0.121467	0.203427	-0.339888	-0.113287	PPM1J	intron (NM_005167, intron 1 of 9)	1313
chr1-113391449-113392335	0.284072	-0.326826	0.372846	0.175692	0.258903	MAGI3	intron (NM_001142782, intron 1 of 20)	1377
chr1-113859265-113860120	-0.177376	-0.130531	0.0772459	0.0702823	0.445885	AP4B1-AS1	intron (NM_012411, intron 1 of 18)	3058
chr1-11458595-11459421	-2.92809	-0.532523	0.132699	0.991236	0.612161	DISP3	Intergenic	-20147
chr1-115062517-115063339	-0.109219	0.0280973	-0.0530097	0.0401153	0.0245018	TSPAN2	intron (NM_005725, intron 2 of 7)	26572
chr1-115771570-115772482	0.0257057	-0.307278	0.195937	0.07912	0.393668	CASQ2	Intergenic	-3221
chr1-116498766-116499675	-0.237535	0.155337	-0.261872	0.0222599	-0.066402	LINC01762	Intergenic	-20395
chr1-11708582-11709285	-0.212503	0.511055	-0.292748	-0.34492	-0.447306	DRAXIN	intron (NM_198545, intron 2 of 6)	17224
chr1-11797543-11798386	0.0157953	-0.220039	0.254375	0.0459875	0.289817	MTHFR	intron (NM_001330358, intron 4 of 11)	5712
chr1-1324299-1325191	0.00925984	-0.0757549	0.120183	-0.0488982	0.016586	CPTP	promoter-TSS (NM_001256456)	-57
chr1-1358222-1359047	0.0313468	-0.248427	0.365448	-0.042305	0.244193	MXRA8	promoter-TSS (NM_032348)	-80
chr1-1374966-1375859	-0.112897	-0.00401477	-0.0359772	0.0846489	0.0187178	AURKAIP1	promoter-TSS (NM_017900)	-206
chr1-14360746-14361651	0.391221	-0.016684	0.15635	-0.134413	-0.198095	KAZN-AS1	intron (NR_149058, intron 3 of 4)	58774
chr1-144523649-144524540	0.456829	-0.989468	0.442378	0.311423	0.511345	RNVU1-11	Intergenic	27848
chr1-145950382-145951223	-0.470539	-0.156366	-0.0256687	0.0705993	0.643756	LIX1L	intron (NM_153713, intron 1 of 5)	7214
chr1-1462269-1462937	0.231617	-0.354751	0.155812	0.0649342	0.574191	ATAD3B	exon (NM_001039211, exon 11 of 12)	-9162
chr1-146393179-146394040	0.370558	-0.362066	0.412588	-0.26631	0.314579	RNU1-1	Intergenic	16803
chr1-14731713-14732659	0.236758	0.0291685	-0.0173385	0.0197078	-0.141885	KAZN	intron (NM_201628, intron 1 of 14)	133469
chr1-14777925-14778807	-0.395926	0.154849	-0.305693	0.0919152	-0.120592	KAZN	intron (NM_201628, intron 1 of 14)	-145763
chr1-148951746-148952663	-0.144905	0.335816	-0.233264	-0.153744	-0.278963	PDE4DIP	promoter-TSS (NM_001350520)	81
chr1-15008651-15009562	0.215841	-0.0981624	0.621168	-0.105354	-0.190522	KAZN	intron (NM_001370231, intron 3 of 8)	63188
chr1-15106411-15107285	-0.00851375	-0.20822	0.117927	0.330799	0.107551	TMEM51-AS1	intron (NM_201628, intron 13 of 14)	45616
chr1-151921340-151922170	0.258421	-0.218283	0.350702	-0.119611	0.306489	THEM4	Intergenic	-12244
chr1-153493368-153494089	-0.0316541	1.0094	-0.619481	0.632047	-1.83481	S100A7	Intergenic	-33078
chr1-15386141-15386956	0.0182965	-0.187899	0.137693	-0.0672573	0.318011	EFHD2	intron (NM_052929, intron 30 of 30)	-23339
chr1-155166693-155167440	0.00185124	0.0744203	-0.0747798	0.00727603	-0.120387	KRTCAP2	Intergenic	6261
chr1-155945924-155946833	0.128909	0.235077	-0.0486912	-0.491944	0.0427564	RXFP4	TTS (NM_001162383)	4690
chr1-156004727-156005566	-0.365644	0.386754	-0.600833	-0.0194928	-0.409237	SSR2	Intergenic	15804
chr1-156076395-156077317	-0.145104	0.332685	-0.164439	-0.100165	-0.130582	MEX3A	exon (NM_001093725, exon 2 of 2)	5609
chr1-156124614-156125512	0.226124	-0.240461	0.300045	-0.132057	0.120202	LMNA	intron (NM_005572, intron 1 of 9)	-1054
chr1-156155592-156156456	0.32318	-0.307045	0.531086	-0.272612	0.505932	SEMA4A	intron (NM_001370567, intron 1 of 13)	1476
chr1-156217675-156218561	0.121007	-0.150559	0.222436	-0.0999686	0.102772	PMF1	intron (NM_001199664, intron 1 of 4)	5130
chr1-156394782-156395653	0.256882	-0.113383	0.16577	-0.288409	0.2735	MIR9-1	Intergenic	25211
chr1-156414200-156414971	-0.131902	-0.340875	-0.165962	0.603766	0.187514	MIR9-1	intron (NR_135268, intron 3 of 6)	5843
chr1-156927405-156928329	0.161661	-0.0797018	0.0220217	0.19378	0.084957	LRRC71	intron (NM_144702, intron 8 of 14)	7235
chr1-157483102-157483717	0.4698	-0.410307	0.514687	-0.54048	0.598186	FCRL5	Intergenic	69105
chr1-15756227-15757057	-0.0340793	-0.10286	-0.0190478	0.347456	-0.21246	FBLIM1	promoter-TSS (NM_001350151)	4
chr1-157771381-157772288	-0.0583882	0.114527	-0.106467	0.00477674	-0.115061	FCRL2	intron (NM_001159488, intron 2 of 8)	5297
chr1-15788395-15789314	0.171406	-0.0469728	0.340374	-0.535643	0.0928134	UQCRHL	Intergenic	18844
chr1-158003156-158003948	0.295162	-0.476844	0.383857	-0.180103	0.26916	KIRREL1	intron (NM_001286349, intron 1 of 12)	9907
chr1-158121391-158122270	0.246656	-0.333908	0.408941	-0.199787	0.51113	LINC01704	Intergenic	18809
chr1-159200502-159201364	0.0371458	-0.171342	0.0268854	0.0100824	0.26845	CADM3-AS1	non-coding (NR_037870, exon 2 of 4)	1489
chr1-15965826-15966732	-0.231252	0.132688	-0.246087	0.195289	-0.132242	ZBTB17	intron (NM_001287603, intron 2 of 15)	9853
chr1-159910136-159911046	0.068611	-0.00794574	0.0283108	-0.0608249	-0.0236784	CFAP45	Intergenic	-10426
chr1-16006823-16007692	-0.108916	0.736176	-0.399252	-0.204479	-0.548434	SRARP	3' UTR (NM_178840, exon 2 of 2)	3022
chr1-160169286-160170138	0.240709	-0.145417	0.325456	-0.256167	0.149536	ATP1A4	intron (NM_144699, intron 10 of 21)	-7699
chr1-1615059-1616009	0.0497938	-0.0155071	0.0812008	-0.0157472	-0.0327635	MIB2	promoter-TSS (NR_033183)	34
chr1-161706755-161707640	-0.307283	-0.0699313	-0.0828301	-0.121809	0.487678	FCRLA	promoter-TSS (NM_001184873)	-31
chr1-162799990-162800885	0.36312	-0.329888	0.587321	-0.125147	0.333998	HSD17B7	intron (NM_016371, intron 5 of 8)	9736
chr1-1636613-1637387	-2.78138	-0.527797	0.0550516	0.932839	0.347834	MMP23A	exon (NM_001291345, exon 16 of 20)	4220
chr1-164711937-164712842	0.152491	0.0108972	0.116103	-0.0627746	0.0611783	LOC100505795	intron (NM_001204963, intron 2 of 8)	62251
chr1-16513779-16514710	0.0737774	-0.0567946	0.0788461	-0.0172716	0.0568064	RNU1-2	promoter-TSS (NR_004400)	40
chr1-16534922-16535784	-0.171357	0.0498008	0.060535	0.0642287	-0.371723	LINC01783	non-coding (NR_135764, exon 1 of 2)	299
chr1-165375995-165376909	0.114588	-0.173789	0.170455	0.00872958	0.120947	LMX1A	Intergenic	-19737
chr1-165392720-165393615	0.0121201	-0.0441365	0.12627	-0.0617889	-0.0025854	RXRG	Intergenic	31816
chr1-165592712-165593581	-0.466067	-0.292043	0.113029	0.319315	0.212507	LRRC52-AS1	Intergenic	-10992
chr1-165850802-165851704	0.0185103	-0.0721657	-0.101073	0.0897187	0.484464	UCK2	intron (NM_012474, intron 1 of 6)	23639
chr1-166432395-166433221	0.404333	-0.501509	0.745483	-0.531255	0.295883	LINC01675	Intergenic	57231
chr1-166968965-166969867	0.439878	-0.0329334	0.323728	-1.12857	0.165543	ILDR2	intron (NM_199351, intron 1 of 9)	6124
chr1-167082503-167083299	0.0209804	0.2248	-0.123992	-0.0489921	-0.725407	GPA33	intron (NM_005814, intron 1 of 6)	7476
chr1-167362306-167363188	0.491252	-0.12506	0.342387	-0.28925	-0.122164	POU2F1	intron (NM_001365849, intron 3 of 16)	33677
chr1-167441903-167442793	0.0124218	0.0339342	0.0422646	-0.303116	0.00203499	CD247	intron (NM_000734, intron 1 of 7)	76181
chr1-167658364-167659251	0.0874556	-0.33363	0.244688	0.0880269	0.256531	RCSD1	intron (NM_001322923, intron 1 of 5)	28576
chr1-167804955-167805856	0.0150697	-0.272285	0.0623324	0.0439434	0.102959	MPZL1	Intergenic	83424
chr1-168386923-168387779	0.0458506	-0.143581	0.386673	-0.19939	0.0290355	MIR557	Intergenic	11827
chr1-168467236-168468104	0.0561443	-0.114537	-0.00197928	-0.0508997	0.411909	LOC101928565	intron (NR_125956, intron 4 of 4)	27974
chr1-168535289-168536202	-0.100326	-0.0813435	-0.0816785	0.249084	-0.0208367	XCL2	Intergenic	8251
chr1-16888984-16889854	-0.251157	0.112129	-0.254284	0.110082	0.143616	LOC105376805	promoter-TSS (NR_135056)	59
chr1-169193113-169194024	-0.00937074	-0.118313	0.167411	0.00194243	0.102603	ATP1B1	intron (NR_104229, intron 10 of 12)	86879
chr1-1694551-1695440	0.134833	-0.184159	0.479899	0.0240646	0.283071	SLC35E2B	Intergenic	-2201
chr1-17053696-17054604	-0.0225381	-0.105405	0.0619426	0.0638302	0.0854877	SDHB	promoter-TSS (NM_003000)	20
chr1-17125502-17126396	0.161784	-0.208718	0.187966	-0.0812242	0.158312	PADI2	Intergenic	-6498
chr1-171741697-171742628	-0.183473	-0.0305539	-0.0444239	0.0621043	0.053923	VAMP4	promoter-TSS (NR_033704)	-98
chr1-171877428-171878298	0.348533	-0.441831	0.338425	0.0898162	0.225474	DNM3-IT1	intron (NM_001278252, intron 1 of 14)	13671
chr1-172727784-172728774	-0.288351	-0.138824	0.0117287	0.4596	-0.185907	FASLG	Intergenic	69176
chr1-172894873-172895623	-0.548187	-0.179634	0.0259795	0.524724	-0.118047	TNFSF18	Intergenic	155715
chr1-174791570-174792477	0.104077	0.271424	-0.30035	-0.859714	0.0540134	RABGAP1L	intron (NM_001366451, intron 3 of 12)	-7714
chr1-175598912-175599779	-0.357925	-0.19048	0.00666224	0.358569	-0.0729074	TNR	intron (NM_003285, intron 1 of 22)	144249
chr1-17606589-17607485	0.257075	-0.0979499	0.0750995	0.182996	0.0855876	ARHGEF10L	intron (NM_018125, intron 6 of 28)	-11276
chr1-178337090-178337927	0.359976	-0.339012	0.511601	-0.934225	0.285093	RASAL2	intron (NM_170692, intron 3 of 17)	-3942
chr1-180881679-180882568	0.273017	-0.128171	0.184068	-0.114756	0.11127	KIAA1614	intron (NR_137330, intron 12 of 12)	-30773
chr1-181141108-181141867	0.0918968	0.351971	0.00528147	-0.682194	0.0159033	LINC01732	Intergenic	-32996
chr1-183842288-183843169	-1.08023	-0.622249	0.28806	0.24339	0.370306	RGL1	intron (NM_001297671, intron 2 of 17)	37609
chr1-184491312-184492199	0.0808755	-0.0989761	0.203752	-0.0723714	0.0449505	C1orf21	intron (NM_030806, intron 2 of 5)	104727
chr1-185040227-185041026	0.0140792	-0.254557	0.155643	0.0260551	0.172336	RNF2	Intergenic	-4931
chr1-18956358-18957261	0.005958	-0.0822513	0.0476669	-0.0285194	0.135614	IFFO2	promoter-TSS (NM_001136265)	-134
chr1-193070852-193071634	0.404825	-0.359072	0.971325	-0.467216	-0.0917071	UCHL5	intron (NM_001042370, intron 2 of 9)	-11167
chr1-198455726-198456613	-0.0886997	-0.281762	0.0668664	0.22197	0.199051	ATP6V1G3	Intergenic	84775
chr1-199009179-199009989	-0.0407688	0.45806	-0.208766	-0.243128	-0.190236	LINC01221	intron (NR_110525, intron 1 of 2)	-6549
chr1-200247321-200248225	0.312188	-0.182987	0.0161579	-0.0195461	0.267822	LINC00862	Intergenic	126019
chr1-200974232-200975082	0.374188	-0.314478	0.448832	-0.217914	0.78602	MROH3P	intron (NM_017596, intron 33 of 33)	45713
chr1-201376604-201377465	-0.27688	0.507792	-0.589811	-0.0107682	-0.293539	TNNT2	intron (NM_001276347, intron 1 of 15)	645
chr1-201653003-201653869	-0.00244885	0.149719	-0.184708	-0.00455524	-0.0960005	NAV1	intron (NM_020443, intron 1 of 29)	5114
chr1-201674924-201675799	0.0406538	-0.432651	0.353656	0.190817	0.405739	NAV1	intron (NM_020443, intron 1 of 29)	27040
chr1-201791424-201792276	-0.0839371	0.100623	-0.0752935	0.0379968	-0.245385	MIR1231	intron (NM_020443, intron 13 of 29)	-16761
chr1-203051597-203052488	-0.134965	0.281745	-0.206581	0.0122979	-0.733111	PPFIA4	intron (NM_001304331, intron 14 of 29)	25552
chr1-203127831-203128686	0.128051	-0.115047	0.291882	-0.164342	0.272136	ADORA1	intron (NM_001048230, intron 1 of 2)	533
chr1-203268739-203269657	-0.0474605	-0.0405804	0.0337618	0.213682	-0.111912	LINC01353	Intergenic	-17954
chr1-2044549-2045460	0.157028	0.00661948	0.130247	-0.0520625	-0.045819	LOC105378591	Intergenic	5065
chr1-204565542-204566441	0.160412	-0.0871707	0.166058	-0.0262124	0.016994	MDM4	Intergenic	49586
chr1-205175172-205176083	-0.328208	-0.400631	0.154274	0.359573	0.150754	DSTYK	intron (NM_199462, intron 2 of 11)	36074
chr1-205185950-205186860	-0.0303763	0.307201	-0.282574	-0.027923	-0.130882	DSTYK	intron (NM_199462, intron 2 of 11)	25297
chr1-205480475-205481313	0.139802	-0.207352	0.301476	-0.326704	0.885026	CDK18	Intergenic	-23775
chr1-205657262-205658093	0.272644	-0.229101	0.35034	0.00949062	-0.0397859	SLC45A3	TTS (NM_033102)	22831
chr1-206634004-206634556	0.224072	-0.147522	0.287874	0.0551437	0.0479838	DYRK3	Intergenic	-1256
chr1-206672888-206673761	-0.0393014	-0.358012	0.129498	0.18328	0.231011	MAPKAPK2	Intergenic	-11580
chr1-207644606-207645495	-0.280688	0.0266701	-0.0904331	0.221058	-0.0447763	CR1L	promoter-TSS (NM_175710)	-82
chr1-207822368-207823159	0.0985874	0.0239145	-0.00783167	-0.0225291	-0.0286788	MIR29B2CHG	promoter-TSS (NR_135298)	-61
chr1-207937805-207938638	-0.125081	-0.265009	0.0431862	0.419233	0.363786	CD34	Intergenic	-27097
chr1-209534491-209535393	-0.0161583	0.281142	-0.23441	-0.0571748	-0.260465	CAMK1G	Intergenic	-48772
chr1-209601778-209602669	0.12499	-0.488458	0.241391	0.217159	0.255673	CAMK1G	intron (NM_020439, intron 3 of 12)	18510
chr1-211382404-211383269	0.150087	-0.151752	0.150141	-0.0820054	0.243576	LINC00467	promoter-TSS (NR_026761)	82
chr1-211508394-211509129	0.0195651	0.22704	-0.0317475	-2.25676	0.321529	RD3	Intergenic	-15845
chr1-21231731-21232653	0.398194	-0.28273	0.478482	-0.244587	0.258238	ECE1	intron (NM_001113347, intron 12 of 16)	47423
chr1-212791375-212792282	-0.159599	0.125298	-0.149457	0.0894487	-0.0957076	TATDN3	promoter-TSS (NM_001042553)	1
chr1-212950117-212950976	-0.0373165	0.181563	-0.115647	-0.0287192	-0.0937845	VASH2	promoter-TSS (NM_024749)	6
chr1-214213743-214214658	0.21454	-0.106236	0.170934	0.159955	-0.0114174	SMYD2	Intergenic	-66958
chr1-214440889-214441796	-0.110068	0.248165	-0.169758	-0.064227	-0.344968	PTPN14	intron (NM_005401, intron 3 of 18)	110259
chr1-216600650-216601585	0.0785335	-0.28504	0.153698	0.158371	0.400736	ESRRG	intron (NM_001243505, intron 3 of 6)	122311
chr1-218273651-218274492	0.359728	-0.176358	0.152221	-0.143575	0.456932	RRP15	Intergenic	-11221
chr1-221741816-221742668	-0.00410184	0.0105357	0.0226011	0.0432969	-0.10383	DUSP10	promoter-TSS (NR_111940)	-66
chr1-221794093-221794767	-1.67789	-0.801055	0.423308	0.230411	0.332374	LINC01655	Intergenic	46236
chr1-225474713-225475610	0.0896585	0.0803927	0.0263823	-0.245169	0.0184926	LBR	Intergenic	-46307
chr1-225962148-225963045	-0.128027	-0.150155	0.118025	-0.064485	0.359744	LEFTY2	Intergenic	-21105
chr1-226233526-226234338	0.160232	0.00585327	0.0436134	-0.424095	0.137368	MIXL1	intron (NM_001366239, intron 11 of 13)	10268
chr1-227431588-227432495	-0.299404	-0.0562555	-0.113597	0.160763	0.0224448	CDC42BPA	Intergenic	-113550
chr1-227934580-227935499	-0.138184	-0.118263	0.260595	0.142479	-0.0788547	MIR5008	intron (NM_003395, intron 1 of 3)	6643
chr1-228037505-228038379	-0.141466	0.103369	-0.254033	0.0964956	-0.118794	WNT3A	intron (NM_033131, intron 2 of 3)	30944
chr1-228162914-228163368	0.103043	-0.37183	0.225095	0.175211	0.158135	IBA57-DT	TTS (NR_103539)	1707
chr1-228178713-228179651	-0.110388	-0.0866233	-0.0390161	0.259193	0.0108462	IBA57	3' UTR (NM_001010867, exon 3 of 3)	4612
chr1-228463318-228463998	-0.00241432	0.395092	-0.292948	-0.243182	-0.111609	MIR4666A	Intergenic	1584
chr1-230167195-230168058	-0.0604698	0.372986	-0.472974	0.0856344	-0.380442	GALNT2	intron (NM_004481, intron 1 of 15)	100389
chr1-230303706-230304324	-1.18845	-0.328888	0.0880882	0.785428	-0.251487	PGBD5	Intergenic	122317
chr1-230420963-230421853	-0.0601253	-0.47583	0.19205	0.263269	0.250928	PGBD5	intron (NM_001258311, intron 1 of 6)	4924
chr1-231028256-231029142	0.237016	-0.200562	0.395301	-0.216504	0.236358	MIR1182	intron (NM_198552, intron 1 of 1)	-8775
chr1-231971326-231972388	-0.518408	0.160412	-0.42205	0.0123497	0.205758	DISC1-IT1	intron (NM_001164538, intron 10 of 10)	46023
chr1-233281661-233282567	-0.448129	-0.220687	-0.173433	0.60954	-0.113655	PCNX2	intron (NM_014801, intron 1 of 33)	13611
chr1-233290370-233291207	-0.146218	-0.0865762	0.0167788	0.37124	-0.414208	PCNX2	intron (NM_014801, intron 1 of 33)	4936
chr1-234400500-234401357	0.283125	-0.219716	0.368719	-0.156563	0.242148	COA6	intron (NM_005646, intron 25 of 29)	27228
chr1-234841527-234842311	-0.113687	-0.245806	0.0297969	-0.0519348	0.465279	PP2672	Intergenic	-81863
chr1-235062860-235063760	0.0247684	-0.0655617	-0.0610578	0.0172174	0.244273	LINC01348	Intergenic	6508
chr1-238190996-238191845	-0.766574	0.0837901	-0.416203	0.7524	-0.557155	LINC01139	Intergenic	294596
chr1-238488158-238489007	0.11317	-0.609794	0.217333	0.247413	0.959577	LINC01139	Intergenic	-2566
chr1-23902513-23903414	-0.212823	0.0398766	-0.25129	0.217906	0.134941	CNR2	intron (NM_001841, intron 1 of 1)	10398
chr1-239730928-239731728	-0.0258134	-0.439331	-0.0981858	0.755531	0.221483	CHRM3-AS2	intron (NM_000740, intron 3 of 4)	-12209
chr1-239861852-239862579	-2.46577	-0.208242	0.322838	0.542334	0.893274	CHRM3-AS1	intron (NM_001347716, intron 7 of 7)	37656
chr1-241639946-241640811	0.00979842	-0.0709053	0.0406183	0.12713	0.110099	OPN3	promoter-TSS (NM_014322)	-10
chr1-24319343-24320130	-0.401894	-0.632194	0.355887	0.4778	0.216424	GRHL3	5' UTR (NM_001195010, exon 1 of 16)	380
chr1-244833520-244834186	-0.134878	0.00433573	-0.25615	0.0969994	0.00244227	COX20	Intergenic	-1453
chr1-245441492-245442382	0.0270439	0.259323	-0.172068	-0.0389219	-0.213826	KIF26B-AS1	intron (NM_018012, intron 4 of 14)	-207420
chr1-245621243-245622159	0.123241	-0.0443903	0.0663215	-0.339358	0.0197663	KIF26B-AS1	intron (NM_018012, intron 9 of 14)	-387184
chr1-246157279-246158177	-0.242251	0.3465	-0.510626	0.32227	-0.241462	SMYD3	intron (NM_022743, intron 5 of 11)	259684
chr1-246784623-246785522	-0.0125193	-0.0814882	0.01423	0.193178	-0.0347423	LINC01341	Intergenic	-4544
chr1-24705043-24705942	-0.0938479	0.22368	-0.103824	-0.0976052	-0.208685	CLIC4	Intergenic	-39954
chr1-247127429-247128318	0.300677	-0.218759	0.234334	-0.0584759	0.0837302	C1orf229	intron (NM_001243740, intron 3 of 3)	-15457
chr1-247655991-247656894	0.0223853	-0.437417	0.0497928	0.583187	-0.112676	OR13G1	Intergenic	16598
chr1-247681046-247681925	0.0574738	-0.0970947	0.143577	0.271548	0.000837798	OR13G1	Intergenic	-8445
chr1-24847858-24848728	-0.0343904	-0.0162661	-0.0392869	0.099681	0.0138698	MIR6731	Intergenic	71123
chr1-24954832-24955725	0.0187239	0.277419	-0.151632	-0.236613	-0.54287	RUNX3	intron (NM_001320672, intron 2 of 6)	9731
chr1-24978301-24979214	-0.112845	0.213365	-0.295208	0.540712	-0.446203	RUNX3	Intergenic	-13748
chr1-25796540-25797377	-0.105435	-0.00862001	-0.130651	0.282545	-0.0746774	SELENON	Intergenic	-3234
chr1-25922385-25923194	0.14591	-0.0400244	0.0967849	-0.0539639	-0.0401218	STMN1	Intergenic	-15913
chr1-26274424-26275150	0.335398	0.161241	0.0889582	-0.139772	-0.24389	SH3BGRL3	intron (NM_022778, intron 11 of 13)	-5299
chr1-26290333-26291270	0.00376431	-0.13653	0.0108737	0.394603	0.00648808	SH3BGRL3	intron (NM_001077262, intron 4 of 10)	10716
chr1-26826240-26827124	0.0357666	-0.202504	0.176144	0.140523	0.0256139	ZDHHC18	promoter-TSS (NM_032283)	-6
chr1-27045733-27046528	0.282954	0.0425235	0.13307	-0.38145	0.0224702	TENT5B	Intergenic	-33281
chr1-27149139-27149937	0.292407	0.144167	-0.00157507	-0.238016	-0.164766	SLC9A1	intron (NM_003047, intron 1 of 11)	5587
chr1-27300475-27301313	0.0781669	-0.0603324	0.159611	-0.0998003	0.0762879	TMEM222	intron (NM_001276252, intron 12 of 15)	-21251
chr1-27577276-27578099	0.198793	-0.0412639	0.1591	-0.183061	0.0882522	AHDC1	intron (NM_001029882, intron 1 of 6)	25806
chr1-27864168-27864941	-0.0275465	-0.135476	0.116879	-0.107621	0.647514	THEMIS2	Intergenic	-7988
chr1-28169065-28169945	-0.0826758	0.409391	-0.328127	0.0865475	-0.974049	PTAFR	intron (NM_001164722, intron 1 of 1)	7185
chr1-2926570-2927172	0.427155	-0.503727	0.477017	-0.203445	0.210114	ACTRT2	Intergenic	-94596
chr1-31334792-31335667	0.0874032	0.194656	-0.00180727	0.111234	-0.534395	FABP3	intron (NM_001282571, intron 3 of 6)	37846
chr1-31617769-31618597	-0.0250124	0.169689	-0.0739371	-0.0528885	-0.252605	HCRTR1	intron (NM_001525, intron 1 of 8)	483
chr1-31639269-31640172	0.35834	-0.414307	0.737461	-0.1818	0.138929	PEF1	intron (NM_012392, intron 1 of 4)	4896
chr1-31739049-31739928	-1.09161	-0.822102	0.318931	0.307063	0.493336	MIR4254	exon (NM_001364857, exon 15 of 33)	19246
chr1-3174496-3175434	-0.101775	-0.275268	0.173776	0.129281	0.154464	MIR4251	intron (NM_022114, intron 1 of 16)	46990
chr1-31957443-31958342	0.0713297	-0.0982248	0.24721	-0.132475	0.262442	PTP4A2	Intergenic	-19525
chr1-3221941-3222862	-0.0871145	0.0917857	-0.124813	-0.0149326	-0.0115256	MIR4251	intron (NM_022114, intron 2 of 16)	94427
chr1-32539314-32540174	0.112402	-0.147994	0.118164	-0.0534171	0.205545	ZBTB8A	intron (NM_001040441, intron 1 of 4)	317
chr1-32650656-32651423	0.0395651	-0.0601947	0.119922	-0.0149062	0.0215819	ZBTB8OS	promoter-TSS (NM_001366264)	-108
chr1-32860659-32861503	-0.230798	0.451957	-0.37261	0.0326165	-0.763992	FNDC5	Intergenic	9732
chr1-32880998-32881675	0.461329	-0.677504	0.517819	0.247148	0.595455	HPCA	Intergenic	-5154
chr1-33080661-33081551	0.0227141	-0.0812277	0.0935738	0.049435	0.13834	AZIN2	promoter-TSS (NR_146648)	-47
chr1-33387208-33388124	-0.450491	0.493482	-0.625913	-0.130222	-0.309789	PHC2	Intergenic	-12073
chr1-3403197-3404035	0.313597	-0.191808	0.217829	-0.183797	0.308722	ARHGEF16	intron (NM_022114, intron 6 of 16)	-51049
chr1-3452858-3453686	-0.0469835	-0.165543	-0.0202448	0.261301	0.0499009	ARHGEF16	Intergenic	-1393
chr1-34683966-34684880	-0.170677	0.015715	-0.0923941	-0.00974889	0.0199102	MIR552	Intergenic	-14729
chr1-35370011-35370902	0.0875706	-0.0436321	0.155017	-0.00934627	0.000129198	ZMYM4-AS1	exon (NM_001350138, exon 8 of 31)	-4380
chr1-35398612-35399472	0.527765	-0.102229	0.964944	-1.04631	0.305038	ZMYM4-AS1	exon (NM_001350138, exon 23 of 31)	-32965
chr1-36256812-36257728	0.15933	-0.484994	0.301447	0.365745	0.645552	THRAP3	intron (NM_001321471, intron 2 of 12)	32827
chr1-36400705-36401729	-0.107048	0.223104	-0.189228	-0.134292	-0.168504	LSM10	Intergenic	-3309
chr1-36481491-36482135	0.193765	-0.389813	0.305714	-0.016283	0.542195	CSF3R	intron (NM_156039, intron 1 of 16)	1100
chr1-36575788-36576673	0.11106	0.0450979	0.13207	-0.504445	0.14753	CSF3R	Intergenic	-92917
chr1-38000944-38001867	0.144781	-0.196976	0.159506	0.0147937	0.116528	FHL3	intron (NM_004468, intron 1 of 5)	4108
chr1-38012210-38013100	-0.119799	0.0166157	-0.0626512	0.0186792	0.0273702	UTP11	promoter-TSS (NM_016037)	-79
chr1-38559236-38560125	-0.0373469	-0.228205	0.10942	0.183264	0.145211	LINC01685	Intergenic	84485
chr1-38833893-38834656	-0.00671897	-0.383415	0.226393	0.0824954	0.258094	RRAGC	Intergenic	25497
chr1-39044597-39045480	0.0155054	-0.397911	0.419526	-0.0112538	0.831164	NDUFS5	Intergenic	18689
chr1-39266073-39266930	-0.0434073	-0.489593	0.201355	0.202065	0.213808	KIAA0754	intron (NM_012090, intron 5 of 92)	-142571
chr1-39770043-39770786	-0.0748789	-0.243363	0.259273	-0.260008	0.53125	OXCT2	exon (NM_022120, exon 1 of 1)	933
chr1-41241753-41242591	-0.259417	0.0782098	-0.100562	0.00811882	-0.00656766	SCMH1	5' UTR (NM_001172220, exon 1 of 14)	134
chr1-41980952-41981841	-0.122296	0.556034	-0.427441	-0.0964104	-0.753498	HIVEP3	intron (NR_038261, intron 1 of 3)	54537
chr1-43549777-43550699	0.136884	-0.106951	0.292017	-0.0485546	0.0204171	PTPRF	intron (NM_001329137, intron 4 of 34)	19355
chr1-44499023-44499900	0.544261	-0.406838	0.561067	-0.298856	0.285942	MIR5584	intron (NM_001319957, intron 1 of 13)	-46031
chr1-44664519-44665395	0.275912	-0.404824	0.637253	-0.0257596	0.0939525	SNORD145	intron (NM_001300748, intron 1 of 2)	6099
chr1-4652332-4653215	0.0632797	-0.210312	0.168575	0.302046	-0.109432	AJAP1	Intergenic	-1835
chr1-4655812-4656568	-0.0201487	0.0175011	0.039115	-0.307031	-0.106027	AJAP1	intron (NM_018836, intron 1 of 5)	1581
chr1-47192614-47193529	0.0293488	0.0887639	-0.024918	0.068675	-0.261579	PDZK1IP1	Intergenic	-3036
chr1-47237335-47238245	-0.0238483	0.289273	-0.108188	-0.0209875	-0.222887	TAL1	Intergenic	-5455
chr1-50109519-50110332	-0.0163179	0.185292	-0.0748274	-0.0722896	-0.277231	ELAVL4	promoter-TSS (NM_001324214)	93
chr1-50418802-50419550	0.22942	-0.15824	0.31945	-0.10404	0.101233	DMRTA2	exon (NM_032110, exon 3 of 3)	4267
chr1-50774544-50775426	0.306504	-0.0290711	0.357104	0.113767	-0.330442	FAF1	intron (NM_007051, intron 4 of 18)	185282
chr1-51487533-51488201	-0.00427531	-0.338288	0.279267	-1.07409	0.510761	EPS15	intron (NM_001981, intron 1 of 24)	31399
chr1-51990171-51991071	0.0103418	0.0610242	0.0813532	-0.374465	0.034866	RAB3B	promoter-TSS (NM_002867)	79
chr1-52239365-52240239	-0.015342	0.0729227	0.0337554	-0.298601	-0.0108588	ZFYVE9	intron (NM_007324, intron 4 of 17)	97708
chr1-52636844-52637788	0.42509	-0.0425214	0.541171	-0.773871	-0.0597345	SHISAL2A	intron (NM_001042693, intron 1 of 2)	4148
chr1-53181776-53182663	0.2351	-0.0597915	0.190199	-0.0327469	0.103026	CPT2	Intergenic	-14604
chr1-53316007-53316433	0.0161791	-0.482605	0.319195	0.29331	0.276723	LRP8	intron (NM_004631, intron 2 of 18)	11850
chr1-53485257-53486132	0.029791	-0.189938	0.234465	0.00623944	0.179989	DMRTB1	Intergenic	26296
chr1-54567675-54568537	0.408452	-0.059927	0.506917	-0.420112	0.0331594	ACOT11	intron (NM_015547, intron 1 of 16)	19878
chr1-57307142-57308051	-0.212618	-0.225971	0.0526204	0.444519	-0.106651	DAB1	intron (NM_001353980, intron 4 of 5)	115515
chr1-58710519-58711426	-0.199334	0.246685	0.211269	-0.359906	-0.918455	MYSM1	Intergenic	-10911
chr1-58978942-58979803	0.202658	-0.00505314	0.0385496	-0.136022	-0.0103933	LINC01358	Intergenic	-41103
chr1-60557989-60558893	-0.103993	0.177397	-0.205374	0.059246	-0.136339	LINC01748	intron (NR_146508, intron 4 of 7)	64244
chr1-61017825-61018680	-0.117928	0.161981	-0.0793717	0.227152	-0.807647	NFIA-AS2	Intergenic	-47477
chr1-61343495-61344393	-0.0524205	-0.172933	0.0419509	0.31122	0.0852041	NFIA-AS1	intron (NM_001134673, intron 4 of 10)	-90426
chr1-61424257-61425171	0.310471	-0.123555	0.464411	-0.332407	0.281132	NFIA-AS1	intron (NM_005595, intron 9 of 9)	-171196
chr1-6205877-6206694	0.045536	-0.247241	0.0218693	0.3089	0.0472817	RNF207	promoter-TSS (NR_125997)	167
chr1-629485-630638	-0.00697365	-0.0300995	0.0230949	0.0422252	0.0234837	LOC101928626	Intergenic	-1053
chr1-633371-634509	0.00785364	-0.0239419	0.0251805	0.0138106	0.0133911	MIR12136	Intergenic	-1255
chr1-6429533-6430394	0.471647	-0.292882	0.644231	-0.118904	0.456715	MIR4252	promoter-TSS (NR_036218)	-68
chr1-64505257-64506103	-0.0663769	-0.0348157	-0.0510117	0.228973	0.0136988	CACHD1	promoter-TSS (NM_001293274)	-234
chr1-64623657-64624210	0.145334	-0.520059	0.264315	0.173471	0.352575	MIR4794	intron (NM_020925, intron 4 of 26)	44087
chr1-64686551-64687352	0.236364	-0.294345	0.306177	0.0115372	0.380733	RAVER2	intron (NM_020925, intron 26 of 26)	-58021
chr1-65149536-65150152	-0.0331562	0.274289	-0.249845	0.0380152	-0.404554	AK4	intron (NM_001330616, intron 1 of 4)	850
chr1-66271107-66271891	-0.346884	-0.14845	-0.079157	0.402253	0.0319635	PDE4B	intron (NM_001037340, intron 5 of 14)	-60609
chr1-66380054-66380938	0.368553	-0.742804	0.745639	0.152874	0.464484	PDE4B	Intergenic	25961
chr1-67233647-67234560	-0.0151306	0.426446	-0.301023	-0.0799264	-0.697374	IL23R	intron (NM_144701, intron 7 of 10)	67650
chr1-6801764-6802519	0.0882105	-0.423157	0.379207	-0.0617612	0.370416	CAMTA1	intron (NR_146204, intron 1 of 2)	16688
chr1-6918509-6919456	0.207352	-0.214284	0.333796	-0.223418	0.184775	CAMTA1	intron (NM_001349608, intron 2 of 21)	133529
chr1-71850655-71851507	0.323552	-0.336992	0.272063	-0.376077	0.390747	NEGR1-IT1	intron (NM_173808, intron 2 of 6)	-14069
chr1-76052661-76053551	0.290093	-0.139522	0.23132	-0.466386	0.560148	ST6GALNAC3	Intergenic	-21640
chr1-7632008-7632909	-0.000839324	-0.14797	0.064063	0.00323454	0.121176	CAMTA1	intron (NM_001349608, intron 5 of 21)	-37271
chr1-81430943-81431844	0.302027	-0.285394	0.777012	-0.254386	-0.0331146	ADGRL2	intron (NM_001366004, intron 2 of 27)	124999
chr1-83558925-83559782	-0.1711	0.500887	-0.502127	-0.071244	-0.279082	LINC01712	Intergenic	113300
chr1-8430713-8431595	-0.236934	-0.201188	0.00655604	0.376395	-0.0203444	RERE-AS1	intron (NR_125999, intron 3 of 3)	6509
chr1-8464935-8465626	0.313232	-0.0371567	0.386922	-0.236899	0.0298103	SNORD128	intron (NM_001042681, intron 11 of 22)	29632
chr1-84847122-84847890	0.131558	0.00683125	-0.0516403	-0.0455304	0.0565201	LPAR3	intron (NM_012152, intron 2 of 2)	45700
chr1-88022295-88023155	0.274607	-0.155965	0.356766	-0.656432	0.0824368	LINC01364	Intergenic	-651070
chr1-89488902-89489716	-0.100088	-0.512089	0.176398	0.17265	0.501504	LRRC8B	Intergenic	-35520
chr1-89563823-89564706	-0.0295551	-0.682937	0.296214	0.473004	0.398718	LRRC8B	intron (NM_015350, intron 4 of 8)	39427
chr1-89757303-89758203	-0.123911	-0.395352	0.256713	0.165569	0.424929	LRRC8D	Intergenic	-63279
chr1-90045668-90046507	-0.015722	-0.312849	0.0543995	-0.53504	0.737766	ZNF326	Intergenic	50978
chr1-9009732-9010594	0.170798	-0.171818	0.350882	-0.0504071	0.0165038	SLC2A7	exon (NM_207420, exon 9 of 12)	16182
chr1-90173947-90174753	-0.615765	0.284287	-0.637077	0.264506	-0.131315	ZNF326	Intergenic	179240
chr1-91099610-91100606	-0.134255	-0.0535751	0.0285006	0.257443	-0.0999744	ZNF644	Intergenic	-77853
chr1-91561435-91562346	0.41316	-0.217955	0.475126	-0.352462	0.059389	CDC7	Intergenic	60783
chr1-91791490-91792348	-0.386185	-0.702858	0.288569	-0.0171802	0.281567	TGFBR3	intron (NR_036634, intron 4 of 17)	94232
chr1-91891675-91892554	0.0378187	-0.245839	0.326111	0.213432	0.303702	TGFBR3	intron (NM_001195684, intron 2 of 17)	-5964
chr1-92317574-92318485	0.25142	-0.311173	0.283435	-0.115529	0.48866	RPAP2	intron (NM_024813, intron 6 of 12)	18971
chr1-92424073-92424881	-0.158392	0.977578	-0.455499	-0.125705	-0.957427	GFI1	Intergenic	59477
chr1-9244339-9245255	-0.0231966	-0.314801	0.0738799	0.0719044	0.455037	H6PD	intron (NM_001282587, intron 1 of 4)	4950
chr1-925168-925912	0.169184	0.0158728	-0.0467418	-0.228367	0.103032	SAMD11	promoter-TSS (NM_152486)	-191
chr1-9288743-9289589	0.0566452	-0.0284181	0.250121	-0.506078	0.0542119	SPSB1	Intergenic	-3728
chr1-92962301-92963088	0.264474	-0.120884	0.234292	-0.318378	0.187382	DIPK1A	Intergenic	-1173
chr1-93587962-93588868	0.297741	-0.231056	0.264148	-0.191696	0.321052	BCAR3	intron (NM_001261409, intron 5 of 11)	-3253
chr1-93845946-93846890	-0.0666521	-0.0278602	-0.105669	0.0350884	0.166634	MIR760	promoter-TSS (NR_030621)	-414
chr1-9426068-9426961	-0.0144042	0.0662112	-0.0511668	0.0349127	-0.0987249	LINC02606	non-coding (NR_104623, exon 2 of 2)	2401
chr1-94541440-94542311	-0.00186553	0.118972	-0.127686	0.0122262	-0.159988	F3	promoter-TSS (NM_001178096)	-19
chr1-9455551-9456440	0.206019	-0.170508	0.0757127	-0.181766	0.189314	LINC02606	Intergenic	-27000
chr1-95262605-95263510	-0.111136	-0.18617	0.202591	0.215815	0.620307	RWDD3	Intergenic	28848
chr1-98050840-98051729	0.251447	-0.307828	0.28275	-0.0999588	0.394536	MIR137HG	Intergenic	-1592
chr10-100728977-100729777	0.181883	-0.164311	0.126952	-0.064184	0.0383434	PAX2	Intergenic	-6019
chr10-100999037-100999958	0.0869946	-0.0490409	0.0947054	-0.053131	0.0121399	LZTS2	promoter-TSS (NM_001318100)	-310
chr10-102322665-102323570	-0.0831006	0.116496	-0.0634707	-0.205	-0.40522	NFKB2	intron (NM_001199378, intron 3 of 39)	-70992
chr10-102375071-102375866	-0.0492588	0.622826	-0.359571	-0.182436	-1.12605	NFKB2	exon (NM_004193, exon 30 of 40)	-18641
chr10-102728907-102729812	0.0642825	-0.0644465	0.125788	-0.243153	0.00317777	WBP1L	exon (NM_001350989, exon 6 of 13)	-14588
chr10-103125335-103125779	-0.0645206	0.31744	-0.189082	-0.240831	0.0562909	NT5C2	intron (NM_001351176, intron 2 of 17)	28264
chr10-103451920-103452840	0.157136	-0.102848	0.191171	-0.0921603	0.0883058	CALHM2	promoter-TSS (NR_024552)	-10
chr10-103845739-103846598	0.144632	-0.0569526	0.0338102	-0.0011178	0.115497	SH3PXD2A	intron (NM_014631, intron 1 of 13)	9237
chr10-104305363-104306254	0.08032	-0.3415	0.222599	0.0949352	0.260301	ITPRIP-AS1	TTS (NM_183239)	-17555
chr10-10544546-10545411	-0.0511888	-0.156419	-0.0197411	0.06381	0.430843	CELF2	intron (NM_001326317, intron 1 of 14)	82429
chr10-106935742-106936645	0.0683463	-0.21	0.497786	-0.269476	0.0666427	SORCS1	intron (NM_001206569, intron 2 of 25)	228512
chr10-110076524-110077430	-0.0958576	0.0632421	-0.164575	0.376849	-0.0397741	ADD3-AS1	intron (NM_001121, intron 1 of 13)	-68596
chr10-110803735-110804529	0.130879	0.204623	0.0112182	-0.464143	-0.0306349	PDCD4-AS1	intron (NM_001134363, intron 7 of 13)	66772
chr10-111077656-111078453	-0.105057	0.014061	-0.0867951	0.253399	-0.118878	ADRA2A	exon (NM_000681, exon 1 of 1)	1026
chr10-11225732-11226609	0.159929	-0.19517	0.275911	-0.108277	0.272564	CELF2	intron (NM_001025076, intron 3 of 13)	61141
chr10-113965477-113966347	-0.0876916	0.509168	-0.322001	-0.129647	-0.199828	ADRB1	Intergenic	-77954
chr10-114043348-114044073	0.130121	-0.331354	0.252697	-0.0434025	0.176707	ADRB1	promoter-TSS (NM_000684)	-155
chr10-114526443-114527288	0.0983655	0.0166843	0.0291798	-0.0946108	-0.0975426	ABLIM1	promoter-TSS (NM_001322889)	47
chr10-114874622-114875560	-0.0317621	0.174174	-0.144736	0.0491631	-0.313568	FAM160B1	intron (NM_001135051, intron 16 of 16)	53311
chr10-117004354-117004917	-0.0668713	0.235471	-0.212602	0.329634	-0.366649	SHTN1	intron (NM_001258300, intron 2 of 17)	551
chr10-117136835-117137724	-0.0583595	-0.27071	0.045387	0.39049	-0.0389788	VAX1	intron (NM_001112704, intron 1 of 2)	990
chr10-117268149-117268973	0.387144	-0.104114	0.377908	-0.219976	0.354247	SLC18A2	intron (NM_003054, intron 13 of 15)	27447
chr10-11798614-11799477	0.071456	0.123773	0.0140839	-0.194549	-0.129034	PROSER2	Intergenic	-24310
chr10-118341852-118342753	-0.0117356	0.0671895	-0.0426121	0.0106271	-0.123546	FAM204A	promoter-TSS (NM_001134672)	21
chr10-12042687-12043558	-3.21617e-06	0.0196085	0.0370948	-0.00251346	-0.11031	UPF2	promoter-TSS (NM_015542)	47
chr10-121247977-121248864	-0.844114	-0.565823	0.242965	0.75893	0.172908	FGFR2	Intergenic	282893
chr10-121462042-121462946	-0.0707958	-0.346437	0.327974	-0.178538	0.703185	FGFR2	Intergenic	68820
chr10-124354606-124355497	0.065818	-0.220037	0.106085	0.388141	0.107283	OAT	Intergenic	63871
chr10-124370373-124371293	0.089254	-0.00964592	0.164699	-0.384076	0.198843	OAT	Intergenic	48090
chr10-131081059-131081960	-0.0619159	0.272165	-0.17563	0.00638846	-0.224137	TCERG1L-AS1	Intergenic	-13708
chr10-131841001-131841878	0.115531	-0.0958026	0.111819	-0.352852	0.15468	LINC01164	Intergenic	-51241
chr10-132163145-132164022	-0.764865	-0.064334	-0.0974658	0.581965	0.00258283	DPYSL4	intron (NM_001323086, intron 20 of 23)	-23364
chr10-133278397-133279329	-0.0577847	0.0879733	-0.0845789	0.0194931	-0.133551	ADAM8	non-coding (NR_046330, exon 18 of 18)	-1995
chr10-14015699-14016590	-0.347125	-0.273411	0.058475	0.459649	-0.0165806	FRMD4A	intron (NM_018027, intron 2 of 24)	-7595
chr10-14736480-14737330	0.265351	-0.177808	0.18376	-0.0989011	0.359759	FAM107B	intron (NM_031453, intron 1 of 4)	37992
chr10-15902325-15903200	0.230769	-0.0725142	0.126877	-0.657309	0.308084	MINDY3	Intergenic	-42230
chr10-17201049-17201941	-0.0080246	-0.0316921	-0.00894031	0.0993679	0.0239678	TRDMT1	intron (NM_004412, intron 1 of 10)	177
chr10-17205924-17206839	0.0322118	-0.0453739	0.0907587	-0.0241774	0.0433243	TRDMT1	Intergenic	-4311
chr10-17216056-17216946	-0.0220905	0.10149	-0.069705	-0.0268482	-0.0658997	VIM-AS1	intron (NR_108061, intron 1 of 2)	10397
chr10-17453033-17453889	0.00459007	0.132309	-0.068231	-0.0495047	-0.303031	ST8SIA6	intron (NM_001004470, intron 2 of 7)	1134
chr10-18658925-18659817	-0.0418437	0.0549519	-0.0912219	0.0543782	-0.0116591	ARL5B	promoter-TSS (NM_001351116)	-60
chr10-19818182-19818721	-1.26355	-0.0885131	-0.0112089	0.293791	-0.0480892	PLXDC2	intron (NM_032812, intron 1 of 13)	2020
chr10-19824792-19825456	-0.0959177	-0.211184	0.137092	0.265664	0.399364	PLXDC2	intron (NM_032812, intron 1 of 13)	8692
chr10-19825570-19826156	-1.22478	-0.046914	-0.278747	0.423166	0.10458	PLXDC2	intron (NM_032812, intron 1 of 13)	9431
chr10-21599343-21600129	0.121147	-0.727048	0.459422	0.454876	1.00846	MLLT10	intron (NM_001195626, intron 5 of 22)	65564
chr10-21731900-21732800	-0.414975	-0.159753	-0.00806167	0.305332	-0.148999	MLLT10	intron (NM_001195626, intron 17 of 22)	198178
chr10-22340260-22340975	0.0167491	0.0314875	-0.0334679	0.0309821	-0.174405	SPAG6	Intergenic	-4827
chr10-22420839-22421694	-0.0541263	-0.0962486	0.0257746	0.43362	0.0351804	LOC100499489	Intergenic	16662
chr10-22550515-22551387	0.0426926	0.134721	0.101276	-0.0234495	-0.558462	LOC100499489	intron (NM_005028, intron 6 of 9)	-113022
chr10-23171028-23171874	-1.54712	-0.088341	-0.131624	0.156978	-0.0367621	PTF1A	Intergenic	-20861
chr10-24208560-24209472	0.0709195	-0.13962	-0.0415504	-0.095179	0.578055	KIAA1217	promoter-TSS (NM_019590)	-122
chr10-24921068-24921930	-0.23553	0.0323597	-0.0384025	0.159889	-0.0475532	PRTFDC1	intron (NM_020200, intron 3 of 8)	31107
chr10-25700727-25701505	0.433813	-0.333771	0.573524	-0.704726	0.295161	LINC00836	intron (NR_108067, intron 3 of 4)	49404
chr10-27529122-27529994	-1.40559	-0.0124579	-0.174768	0.323051	-0.25761	RAB18	intron (NM_001256412, intron 3 of 4)	25254
chr10-28281893-28282629	-0.0293404	-0.103838	-0.64683	0.513786	0.0233783	MPP7	promoter-TSS (NM_173496)	-138
chr10-29318203-29319127	-0.0461374	-0.0184727	-0.0373162	0.183753	0.0544215	LYZL1	Intergenic	29595
chr10-29703218-29703774	0.231687	-0.140818	0.234105	0.0749677	0.255641	SVIL	intron (NM_001323599, intron 1 of 38)	32305
chr10-30002128-30003006	-0.0214615	0.0579468	0.00684506	0.0657739	-0.323866	JCAD	Intergenic	57019
chr10-30525434-30526316	0.252221	0.16147	0.0239795	-0.27294	0.036567	MAP3K8	Intergenic	91229
chr10-31146233-31147147	0.21351	-0.0854752	0.176182	-0.194549	0.00435843	LINC02664	Intergenic	-41193
chr10-31749831-31750635	0.249822	-0.173746	0.163108	-0.224931	-0.0138752	ARHGAP12	Intergenic	158693
chr10-31770080-31770939	-0.145001	0.217241	-0.114288	-0.513679	-0.0656537	ARHGAP12	Intergenic	138416
chr10-31961392-31962294	0.0382499	-0.58853	0.388949	0.199099	0.242904	ARHGAP12	Intergenic	-32967
chr10-32150555-32151363	0.175278	0.0718817	0.103884	-1.07241	-0.00227288	KIF5B	Intergenic	-94534
chr10-32937841-32938363	-0.0317911	-0.375953	0.144212	0.486024	0.325376	ITGB1	intron (NM_002211, intron 1 of 15)	-2544
chr10-35372130-35372984	0.199193	0.102149	0.0117803	-0.0753393	-0.0179461	CCNY	intron (NM_001282852, intron 1 of 8)	35683
chr10-3769335-3770187	0.265742	-0.316896	0.42302	0.0994006	0.15912	KLF6	Intergenic	15448
chr10-3784966-3785878	-0.0886292	-0.0188934	-0.0264357	0.0657239	0.0260789	KLF6	promoter-TSS (NM_001160124)	-141
chr10-4130422-4131191	-0.151485	0.187086	-0.113115	-0.0896978	-0.164404	LOC101927964	Intergenic	79081
chr10-42178173-42178986	0.0775947	-0.221298	0.109784	-0.134976	0.610588	LOC441666	Intergenic	189465
chr10-42933636-42934552	-0.0191015	-0.0808185	0.0772032	0.129085	0.00383565	LINC01264	Intergenic	47413
chr10-43299347-43300236	0.0815364	-0.636818	0.113884	0.131162	0.399955	RASGEF1A	Intergenic	-32727
chr10-43648418-43649284	0.0935134	-0.0120534	-0.00303367	-0.00794233	0.0572935	ZNF32	promoter-TSS (NM_001005368)	27
chr10-43939711-43940647	0.167457	-0.218309	0.190443	0.109557	0.378321	LINC00841	intron (NR_033846, intron 2 of 7)	27777
chr10-44725158-44725998	-0.019411	-0.666719	0.365331	0.185288	0.41232	TMEM72	Intergenic	-185738
chr10-45308592-45309374	0.0370586	-0.455189	0.250839	0.0349898	0.228706	OR13A1	intron (NM_001004297, intron 1 of 3).2	6625
chr10-46229256-46229761	0.174958	-0.23669	0.548078	-0.0575094	0.23872	ANTXRLP1	intron (NR_103828, intron 2 of 2)	40099
chr10-47277297-47278197	0.00147327	-0.0341754	-0.11083	0.329224	-0.0380568	GDF10	Intergenic	-22450
chr10-48287525-48288465	0.107902	-0.181477	0.481089	-0.0143676	0.0973804	FRMPD2	Intergenic	-13299
chr10-49761899-49762771	0.0816043	-0.130847	0.149069	-0.0349812	0.235555	OGDHL	promoter-TSS (NM_001347824)	-12
chr10-5025218-5026136	0.10633	-0.246288	0.203951	-0.0709049	0.194637	AKR1C2	Intergenic	-7644
chr10-52877220-52878127	0.0671074	-0.339233	0.310512	0.0619331	0.153346	MBL2	Intergenic	-105974
chr10-58530813-58531699	0.286533	-0.199054	0.577145	-0.472162	0.0697104	BICC1	intron (NM_001080512, intron 1 of 20)	18384
chr10-59899753-59900570	-0.0930908	-0.39756	0.174307	0.548039	0.312457	CCDC6	intron (NM_005436, intron 1 of 8)	6394
chr10-6124538-6125354	0.261146	0.07295	0.0968502	-0.240715	-0.0585498	PFKFB3	Intergenic	-19975
chr10-61752064-61752966	-0.0959788	0.161875	-0.132509	-0.059487	-0.152357	CABCOCO1	intron (NM_173554, intron 4 of 6)	89554
chr10-61941029-61941905	0.169628	-0.282997	0.3146	-0.115006	0.282717	ARID5B	intron (NM_032199, intron 3 of 9)	39768
chr10-62046226-62047050	-0.250715	0.243821	-0.355052	0.0555119	-0.0912636	ARID5B	intron (NM_032199, intron 4 of 9)	-2719
chr10-6207344-6208253	-0.025049	0.479664	-0.152453	-0.242409	-0.659786	PFKFB3	intron (NM_001314063, intron 1 of 15)	4867
chr10-63421367-63422268	0.0804975	-0.138587	0.107553	-0.114507	0.304076	LOC105378330	intron (NM_001322258, intron 1 of 24)	-8757
chr10-6563983-6564752	0.201203	-0.887481	0.132949	0.454631	0.154583	PRKCQ	intron (NM_001323265, intron 1 of 17)	15908
chr10-67078918-67079811	-0.00814977	-0.183018	0.154738	-0.127657	0.634593	LRRTM3	intron (NR_111909, intron 2 of 2)	67099
chr10-70272568-70273471	0.228167	0.026625	0.15433	-0.311406	0.0940103	NPFFR1	intron (NM_022146, intron 1 of 3)	10984
chr10-70549587-70550483	0.187867	-0.0174819	-0.0307123	0.0572762	-0.0230063	PRF1	intron (NM_014431, intron 18 of 19)	52706
chr10-7123685-7124584	-1.74379	0.17097	-0.364458	0.648421	-0.101889	SNORD129	Intergenic	62649
chr10-71240080-71240782	-0.114236	-0.390041	0.298504	0.165664	0.485509	UNC5B-AS1	intron (NM_001244889, intron 1 of 15)	-22203
chr10-72297847-72298467	0.0441328	-0.0916807	0.11941	-0.0294936	0.0687719	DDIT4	Intergenic	24233
chr10-72455770-72456676	0.411817	-0.433648	0.88922	-0.474114	0.478331	MICU1	intron (NM_001195519, intron 3 of 6)	67763
chr10-72691727-72692570	-0.184669	0.00620432	-0.0518965	0.0840065	-0.0476636	MCU	promoter-TSS (NR_073062)	18
chr10-73684-74544	0.189152	-0.382237	0.332294	-0.104063	0.264453	TUBB8	Intergenic	-24876
chr10-74825847-74826800	0.00282267	0.0383436	-0.0143479	-0.00986621	-0.0653484	KAT6B	promoter-TSS (NM_012330)	-89
chr10-75294771-75295647	-0.0245308	-0.0395468	-0.0380889	0.144418	0.0230032	ZNF503-AS1	intron (NR_120651, intron 1 of 3)	-1174
chr10-75611077-75611942	-1.25223	-0.108583	-0.29054	0.575186	0.00902251	LRMDA	intron (NM_001305581, intron 2 of 6)	-35999
chr10-75824995-75825849	-0.0806037	-0.0516765	-0.0234286	0.538527	-0.0332081	LRMDA	intron (NM_032024, intron 1 of 5)	42661
chr10-7763667-7764574	-0.0939934	0.321915	-0.292166	0.0576646	-0.390398	KIN	intron (NM_012311, intron 9 of 12)	23872
chr10-78700013-78700760	0.462395	0.0754092	1.10821	-0.767976	-0.194261	ZMIZ1-AS1	Intergenic	367061
chr10-79007082-79007993	0.000723463	0.21505	-0.169347	-0.0623717	-0.152816	ZMIZ1-AS1	intron (NR_015429, intron 3 of 7)	59910
chr10-79241967-79242617	0.136206	0.0222695	0.0354839	-0.105842	-0.104644	PPIF	intron (NM_020338, intron 7 of 24)	-105177
chr10-79388652-79389485	0.451104	-0.775165	0.676403	-0.297147	0.816511	PPIF	intron (NM_153367, intron 3 of 3)	41600
chr10-80203100-80203965	0.145065	-0.194864	0.41129	0.0328774	-0.107605	ANXA11	intron (NM_001278408, intron 1 of 16)	958
chr10-80453736-80454627	0.094538	-0.0146509	0.0450296	-0.0593363	-0.0597474	TSPAN14	promoter-TSS (NM_001351267)	-83
chr10-80549171-80550067	0.0939023	-0.583218	0.433837	0.260691	0.300459	SH2D4B	intron (NM_001145719, intron 1 of 6)	8800
chr10-81021168-81022069	-0.0189477	0.0778392	-0.0557349	0.109085	-0.281566	LINC02655	Intergenic	371822
chr10-8183028-8183938	0.240555	-0.222462	0.20902	-0.0880844	0.241396	LINC00708	Intergenic	84822
chr10-84548616-84549529	-1.15822	-0.358931	-0.00302169	0.688995	0.010514	CCSER2	Intergenic	123904
chr10-86970937-86971820	0.0859403	-0.0156784	0.0132737	0.00897356	0.0313969	AGAP11	TTS (NM_006829)	1043
chr10-88865198-88866082	-0.0724614	-0.0746713	0.12057	-0.639513	0.0167965	ANKRD22	Intergenic	-13796
chr10-89898723-89899523	0.359269	-0.255332	0.388561	-0.5385	0.430882	LINC01374	intron (NR_149079, intron 1 of 1)	10989
chr10-92283977-92284758	0.403617	-0.48731	0.946662	-0.613851	0.37952	CPEB3	intron (NM_014912, intron 1 of 9)	6710
chr10-92290687-92291575	0.0882637	-0.0493141	0.0583445	0.00449639	-0.00414121	MARCH5	promoter-TSS (NM_017824)	-36
chr10-92434737-92435623	0.0509383	-0.265706	0.137031	0.00699748	0.376148	MARK2P9	Intergenic	16519
chr10-92747375-92748246	-0.132931	0.319627	-0.249381	0.136452	-0.708625	HHEX	Intergenic	57856
chr10-92872787-92873677	-0.236617	0.578455	-0.566972	0.0154064	-0.30039	EXOC6	intron (NM_001319195, intron 1 of 21)	24712
chr10-931393-932308	0.0170828	-0.0875651	0.0975496	0.0349756	0.0524645	LARP4B	promoter-TSS (NM_015155)	-146
chr10-93151052-93151775	0.392891	-1.37649	0.818026	0.0236114	0.626719	CYP26A1	Intergenic	77521
chr10-93412781-93413561	0.200229	-0.0247285	0.14998	-0.232875	0.0721549	MYOF	intron (NM_013451, intron 5 of 53)	69163
chr10-94403295-94404164	0.124583	-0.138666	0.204829	-0.150662	0.136447	TBC1D12	intron (NM_015188, intron 1 of 12)	1189
chr10-94629839-94630722	-0.216602	-0.587727	0.348984	0.335811	0.261795	CYP2C18	Intergenic	-53448
chr10-95313841-95314683	0.291868	-0.360619	0.44133	-0.455214	0.345599	PDLIM1	3' UTR (NM_024991, exon 26 of 26)	-23259
chr10-95864907-95865794	0.104697	-0.390655	0.323687	0.144437	0.15247	CC2D2B	intron (NM_001320916, intron 9 of 9)	-42614
chr10-9602770-9603639	-0.00796288	-0.155101	0.194365	-0.104175	0.399499	LOC101928272	Intergenic	-307612
chr10-96293050-96293950	0.160936	-0.284422	0.265017	0.0799679	0.457977	DNTT	Intergenic	-10934
chr10-96299250-96300105	0.102549	0.1187	-0.0555812	-0.335632	-0.0272286	DNTT	Intergenic	-4756
chr10-96469951-96470828	-0.152746	-0.581755	0.243633	0.45929	0.451445	TLL2	intron (NM_012465, intron 2 of 20)	43536
chr10-96513437-96514362	0.0928213	-0.101092	0.188497	-0.0695034	0.108227	TLL2	promoter-TSS (NM_012465)	26
chr10-96576359-96577254	-0.0612599	-0.33565	0.331329	0.186252	0.56645	TM9SF3	exon (NM_020123, exon 2 of 15)	10205
chr10-96642686-96643562	0.0609684	-0.331591	0.239474	0.122336	0.165397	TM9SF3	intron (NM_152309, intron 8 of 16)	-56112
chr10-96753264-96754123	0.322789	-0.301899	0.453496	-0.0677936	0.143592	RPL13AP5	Intergenic	3428
chr10-97842528-97843275	0.0639913	-0.413785	0.278971	0.307831	0.296687	LINC00866	intron (NR_108035, intron 1 of 2)	6896
chr10-97857712-97858610	-0.146145	0.399878	-0.224266	-0.030478	-0.1566	GOLGA7B	intron (NM_001010917, intron 1 of 4)	8318
chr10-98349309-98350212	-0.186826	-0.165744	-0.02358	0.368921	0.0331707	MIR1287	Intergenic	45546
chr10-9951680-9952604	0.295433	-0.0977519	0.14856	-0.224165	0.293802	LINC02670	Intergenic	-106580
chr11-100862931-100863848	-1.36901	-0.347937	-0.303706	0.563904	0.319682	SNORD13I	intron (NM_001367945, intron 6 of 25)	-70884
chr11-102109958-102110834	0.174621	-0.0547883	0.149226	-0.0302461	-0.0711067	YAP1	promoter-TSS (NM_001282098)	-51
chr11-102324816-102325659	-0.634418	-0.182475	0.206042	-0.0641426	1.2247	BIRC3	exon (NM_001165, exon 2 of 9)	7754
chr11-102940732-102941620	-0.0256848	-0.023253	-0.0666245	0.39453	-0.13744	MMP13	Intergenic	14556
chr11-104163720-104164600	0.0711428	0.0147007	0.0499809	-0.187822	0.050299	PDGFD	promoter-TSS (NM_033135)	-13
chr11-10441764-10442668	0.286806	-0.14757	0.384338	-0.0792147	0.199801	AMPD3	Intergenic	-8105
chr11-104653110-104654004	0.374165	-0.0507279	0.548649	-0.273564	-0.446851	LINC02552	Intergenic	-44255
chr11-10564432-10565329	0.0512345	-0.655928	0.331556	0.476194	0.394351	LYVE1	intron (NM_006691, intron 1 of 5)	3784
chr11-108008570-108009390	0.106366	-0.0329027	0.0830941	-0.0677465	-0.00453537	CUL5	promoter-TSS (NM_003478)	82
chr11-108647961-108648820	0.175785	-0.141714	0.222497	-0.122012	0.173391	DDX10	Intergenic	-16678
chr11-10891979-10892887	0.0806205	-0.131888	0.167012	-0.372597	0.226366	ZBED5-AS1	Intergenic	34216
chr11-108994651-108995553	-0.0831542	-0.195247	-0.0236124	0.0851835	0.319528	DDX10	Intergenic	330033
chr11-10930684-10931619	-0.0232957	0.155564	-0.0546107	-0.0765039	-0.235576	ZBED5-AS1	Intergenic	72935
chr11-109946002-109946914	-0.0436033	0.0887519	-0.141271	0.00232256	-0.0251204	ZC3H12C	Intergenic	-146934
chr11-110497005-110497914	-0.564293	0.170152	-0.466737	0.11613	-0.0967748	FDX1	Intergenic	67512
chr11-111298818-111299572	0.193924	-0.0114461	0.121478	-0.054785	0.00420472	COLCA2	promoter-TSS (NM_001302646)	-56
chr11-112086318-112087209	0.0425183	0.132915	-0.0816921	-0.0531726	-0.12729	TIMM8B	promoter-TSS (NR_028383)	-8
chr11-112321547-112322461	0.163632	-0.0108178	0.00793163	-0.0028969	0.0331044	LINC02762	intron (NR_126004, intron 2 of 3)	51255
chr11-114075589-114076480	0.184277	-0.152326	0.257326	-0.108897	0.166084	ZBTB16	intron (NM_006006, intron 2 of 6)	12824
chr11-114762137-114763009	0.106735	-0.060473	0.0840436	0.0151932	0.634124	NXPE2	Intergenic	84046
chr11-116563363-116564268	0.110912	-0.181568	0.197408	0.0798344	0.262527	LINC02702	Intergenic	-75606
chr11-116742571-116743437	0.190967	-0.294805	0.483993	0.0496603	0.189099	BUD13	Intergenic	29983
chr11-116941341-116942236	0.0483233	-0.466916	0.356658	0.163237	0.128183	APOA1	intron (NM_001366687, intron 3 of 4)	-103839
chr11-117477059-117477919	-0.199196	-0.0855936	-0.0142132	0.232279	-0.0109089	CEP164	intron (NM_020693, intron 14 of 32)	149635
chr11-117492252-117493166	0.0321262	0.354343	-0.175647	-0.202447	-0.270421	CEP164	intron (NM_020693, intron 11 of 32)	164855
chr11-117899925-117900846	-0.046226	0.229861	-0.0331919	-0.491437	-0.0412712	FXYD6	TTS (NM_001206789)	-22956
chr11-118215225-118215985	0.0703785	-0.520208	0.429365	-0.0149978	0.251909	JAML	intron (NM_001098526, intron 1 of 9)	-2659
chr11-118619216-118620078	-0.250723	-0.110686	0.150145	0.0791205	0.61148	PHLDB1	intron (NM_015157, intron 5 of 23)	12032
chr11-118771331-118772240	-0.446887	-0.116654	-0.120648	0.466138	-0.342102	DDX6	intron (NM_001257191, intron 4 of 13)	19162
chr11-119018103-119019013	0.0208241	0.0549757	-0.0237395	-0.101348	-0.00273063	TRAPPC4	promoter-TSS (NM_016146).2	-208
chr11-119315092-119315988	0.0734617	-0.125008	0.100691	-0.125293	0.402479	MCAM	intron (NM_006500, intron 1 of 15)	1590
chr11-119690776-119691700	0.193194	-0.0153853	0.0838761	-0.293799	0.0884696	NECTIN1	intron (NM_203285, intron 1 of 7)	37962
chr11-121448401-121449154	0.250102	-0.134335	0.101643	-0.254891	0.319173	SORL1	Intergenic	-3536
chr11-12149505-12150391	-0.171071	0.228144	-0.252729	-0.0940277	-0.534945	MICAL2	intron (NR_144417, intron 2 of 26)	11558
chr11-121518175-121518999	0.206048	-0.174564	0.343082	-0.128749	0.371587	SORL1	intron (NM_003105, intron 8 of 47)	66273
chr11-12200884-12201779	0.298075	-0.100215	0.37381	-0.269226	0.0909758	MIR6124	intron (NR_144420, intron 3 of 27)	37649
chr11-122849853-122850754	0.011818	0.298673	-0.20457	0.154492	-0.714139	CRTAM	intron (NM_019604, intron 2 of 9)	11804
chr11-123711008-123711874	0.337579	0.321518	0.129325	-0.660272	-0.0894203	ZNF202	Intergenic	19544
chr11-124070876-124071753	0.0165085	-0.224142	0.0710111	0.196446	0.138013	OR10G7	Intergenic	-32314
chr11-125968055-125968968	0.133956	-0.0959716	0.311082	-0.0501749	-0.0568258	VSIG10L2	intron (NM_016952, intron 18 of 19)	22456
chr11-126062657-126063574	0.0857163	0.0285348	0.00624648	-0.097179	0.0228677	CDON	intron (NM_016952, intron 1 of 19)	176
chr11-126335939-126336744	-0.0425898	0.24643	-0.109747	-0.0261028	-0.315797	GSEC	intron (NM_014026, intron 3 of 5)	19245
chr11-126474969-126475892	-0.0256778	0.317052	-0.039079	-0.0343393	-0.534175	ST3GAL4	intron (NM_001301097, intron 4 of 15)	69344
chr11-126711750-126712652	0.0538968	-0.293708	0.259468	0.0889658	0.144142	LOC101929427	intron (NM_001301097, intron 1 of 15)	56115
chr11-128262327-128263238	0.314376	-0.247619	0.26041	-0.341075	0.236741	LINC02098	Intergenic	54017
chr11-128631929-128632787	-0.00761034	-0.326497	0.254986	0.054711	0.341094	ETS1	Intergenic	-44800
chr11-128662706-128663480	0.220222	-0.154594	0.12666	0.00555857	0.260462	FLI1	Intergenic	-23442
chr11-129766841-129767724	0.459942	0.0278046	0.302341	-0.505084	-0.065004	TMEM45B	Intergenic	-48498
chr11-129815673-129816441	0.179779	0.397216	-0.146628	-0.248973	-0.0558959	TMEM45B	intron (NM_138788, intron 1 of 5)	209
chr11-129921406-129922210	-0.164585	0.45079	-0.287838	-0.0059866	-0.621834	PRDM10	intron (NM_199437, intron 13 of 20)	25776
chr11-130159493-130160326	0.165926	0.00836819	0.0795584	-0.149448	0.0822509	ST14	5' UTR (NM_021978, exon 1 of 19)	128
chr11-130430963-130431875	-0.210491	0.250874	-0.249124	-0.193392	-0.307096	ADAMTS8	Intergenic	-2810
chr11-1306968-1307858	0.196161	0.156056	0.0952512	-0.216873	-0.0509303	TOLLIP	intron (NM_019009, intron 1 of 5)	2219
chr11-134062794-134063569	0.097933	-0.695177	0.313163	0.0177275	0.438262	JAM3	Intergenic	-5743
chr11-14096341-14097190	-0.00710721	0.49874	-0.136576	-0.598819	-0.285329	SPON1	intron (NM_006108, intron 5 of 15)	134043
chr11-1453428-1454260	-0.726029	-0.189276	0.079471	0.470001	0.0110147	MOB2	intron (NM_003957, intron 15 of 19)	27042
chr11-19240645-19241536	0.0680205	-0.0758989	0.156418	-0.137574	0.113959	E2F8	promoter-TSS (NM_024680)	-146
chr11-19712319-19713223	0.0481212	-0.0981703	0.136291	-0.0601679	0.0656807	NAV2	promoter-TSS (NM_001244963)	-66
chr11-23539796-23540704	-0.638751	-0.229666	0.060104	0.488088	-0.167196	MIR8054	Intergenic	-121060
chr11-2427914-2428800	0.208765	-0.0584994	0.216504	-0.0305156	-0.0578104	TRPM5	Intergenic	-5312
chr11-31870753-31871667	-0.300204	-0.339412	0.151493	0.0996291	0.467038	PAUPAR	intron (NR_033971, intron 1 of 2)	44643
chr11-32210256-32211136	0.355982	-0.140611	0.167586	-0.0519765	0.410589	SNORA88	Intergenic	-66784
chr11-33234562-33235461	0.172663	0.0335214	0.024151	-0.0172541	-0.116364	HIPK3	Intergenic	-21660
chr11-33344346-33345242	0.0594344	0.0481113	0.0215742	-0.39904	0.038831	KIAA1549L	intron (NM_001278162, intron 8 of 15)	-31314
chr11-3341011-3341917	0.278654	-0.325884	0.157609	0.412378	0.00949286	ZNF195	Intergenic	37682
chr11-33857595-33858501	-0.179537	0.213523	-0.227634	0.0177526	-0.305187	LMO2	TTS (NM_005574)	11830
chr11-34464309-34465223	0.309388	-0.335416	0.479015	-0.0623596	0.279257	CAT	intron (NM_001752, intron 10 of 12)	25832
chr11-36289019-36289906	-0.113473	-0.0147536	-0.0206082	0.14523	-0.00975553	COMMD9	promoter-TSS (NM_014186)	-39
chr11-36390805-36391684	-0.0650874	0.0835187	-0.0123963	0.0771387	-0.481207	PRR5L	intron (NM_024841, intron 2 of 9)	-9752
chr11-36400742-36401618	-0.117195	-0.205021	0.038919	0.103431	-0.00359091	PRR5L	exon (NM_001160169, exon 1 of 7)	183
chr11-3787734-3788557	-0.499679	-0.0958717	-0.0982037	0.400976	-0.0224111	NUP98	intron (NR_157590, intron 1 of 31)	9400
chr11-3831433-3832285	-0.0513824	-0.275237	-0.0473701	0.441338	-0.0361664	RHOG	intron (NM_001665, intron 1 of 1)	9100
chr11-4020044-4020956	0.258084	-0.0483229	0.239871	-0.255832	0.0630152	RRM1	intron (NM_001277962, intron 2 of 12)	-74185
chr11-42631266-42632087	-0.289526	0.317568	-0.0579127	0.0312038	-0.639851	LINC02740	Intergenic	-377987
chr11-45078708-45079325	-0.289381	0.0526377	-0.523832	0.284697	-0.0477846	PRDM11	Intergenic	-14996
chr11-45163999-45164888	-0.0662907	0.105815	-0.151753	0.121186	-0.138684	PRDM11	intron (NM_001256695, intron 1 of 7)	17101
chr11-46537568-46538446	0.213047	-0.217008	0.378456	-0.16449	0.243889	AMBRA1	intron (NM_001267782, intron 8 of 19)	49437
chr11-46952023-46952967	-0.102408	0.761629	-0.445031	-0.208397	-0.264084	C11orf49	intron (NM_001278222, intron 1 of 7)	15734
chr11-47392836-47393694	-0.115428	0.278008	-0.259097	-0.143013	-0.140754	MIR4487	Intergenic	-7705
chr11-47885766-47886636	-0.683562	0.179985	-0.433212	-0.182865	-0.0896073	NUP160	Intergenic	-37657
chr11-47937614-47938531	0.408472	0.224925	0.394052	-0.895136	0.0321562	PTPRJ	Intergenic	-42486
chr11-48028713-48029637	-3.56086	-0.646945	0.186721	0.804396	0.789671	PTPRJ	intron (NM_001098503, intron 1 of 8)	48616
chr11-49207901-49208836	-0.120279	0.10593	-0.0295585	0.104177	-0.307605	FOLH1	exon (NM_001014986, exon 1 of 18)	233
chr11-535216-536121	0.0023378	0.0480814	-0.0214291	0.0287968	-0.126382	HRAS	promoter-TSS (NM_176795)	-93
chr11-5600017-5600916	0.116679	-0.191157	0.278082	-0.182806	0.268719	TRIM6-TRIM34	intron (NM_001198645, intron 1 of 5)	3830
chr11-5689316-5690192	0.077821	-0.267217	0.195916	0.122024	0.122223	TRIM22	promoter-TSS (NM_006074)	-36
chr11-58653791-58654686	-0.0635897	-0.0361359	-0.0497636	0.216236	-0.0583971	CNTF	Intergenic	31574
chr11-58830512-58831196	0.0259701	-0.267312	-0.0768956	0.693422	0.156045	GLYATL2	Intergenic	13850
chr11-59981765-59982676	-0.0664634	0.561153	-0.113819	0.160407	-1.086	OOSP1	intron (NR_130719, intron 8 of 8)	39342
chr11-60631692-60632599	0.151866	-0.0679475	0.120754	-0.123555	0.0974551	LINC00301	intron (NR_026946, intron 3 of 6)	16395
chr11-60756350-60757240	0.124201	-0.44145	0.576805	0.121933	-0.00486835	MS4A15	promoter-TSS (NR_103481)	-72
chr11-60761212-60762108	-0.584521	-0.433494	0.189414	0.0213262	0.842967	MS4A15	intron (NM_152717, intron 1 of 5)	4793
chr11-60952020-60952818	-0.0658684	-0.21486	0.144198	0.0700691	0.12682	SLC15A3	promoter-TSS (NR_027391)	-243
chr11-60954312-60954901	-0.0720993	-0.373159	0.17705	0.591784	0.402398	SLC15A3	Intergenic	-2431
chr11-62033236-62034109	-1.52909	-0.0961482	-0.403353	0.65001	-0.0588151	FTH1	Intergenic	-66039
chr11-62593316-62594174	-0.321191	-0.102887	0.0329018	0.308245	0.0112491	TUT1	3' UTR (NM_004739, exon 18 of 18)	-2222
chr11-62612260-62613141	0.044406	0.000812023	0.0192695	-0.138415	0.0858561	ROM1	promoter-TSS (NM_000327)	-40
chr11-63581002-63581586	0.329804	-0.139185	0.15435	-0.26023	0.213317	PLAAT2	intron (NM_007069, intron 3 of 3)	-17915
chr11-63862704-63863587	0.29845	-0.0162253	0.191016	-0.171868	0.0574111	MARK2	intron (NM_001163296, intron 1 of 16)	24036
chr11-63985933-63986794	0.0557669	-0.0971746	0.109662	0.043799	0.150846	OTUB1	non-coding (NR_003089, exon 1 of 6)	511
chr11-640367-641263	0.00186556	0.228899	-0.187844	0.0540445	-0.120023	DRD4	TTS (NM_000797).2	3546
chr11-64145881-64146783	0.154662	0.0101459	0.117015	-0.171346	0.0177075	MACROD1	intron (NM_014067, intron 3 of 10)	19781
chr11-64300786-64301640	-0.0246816	-0.154647	0.0671971	-0.0179157	0.075669	CATSPERZ	intron (NM_001039496, intron 2 of 4)	855
chr11-64525479-64526327	-0.690771	-0.218975	-0.154025	0.697047	-0.32545	SLC22A11	Intergenic	-30038
chr11-64652782-64653675	0.18744	-0.0889496	0.0857742	0.0261936	0.168376	NRXN2	intron (NM_138732, intron 10 of 19)	-9684
chr11-6505415-6506316	0.161774	0.0593411	0.06915	-0.773278	0.099927	DNHD1	intron (NM_144666, intron 4 of 42)	8570
chr11-65422111-65422920	0.00531585	-0.0478557	0.0154346	0.020948	0.129504	NEAT1	promoter-TSS (NR_028272)	-282
chr11-66157002-66157902	-0.763425	0.0162886	-0.269556	0.398252	0.0306431	PACS1	intron (NM_018026, intron 1 of 23)	87180
chr11-66183434-66184335	-0.576133	0.307983	-0.441196	-0.0800736	-0.0572964	KLC2	intron (NM_018026, intron 1 of 23)	-73409
chr11-67115026-67115884	0.140228	0.233791	-0.0147881	-0.0664332	-0.373847	LOC107984341	intron (NR_160735, intron 1 of 1)	2893
chr11-67416677-67417576	-0.0111034	-0.46771	0.431708	0.270973	0.34604	CARNS1	intron (NM_001166222, intron 2 of 9)	1449
chr11-67713645-67714542	-0.0305251	0.16782	-0.0705955	-0.0555951	-0.310338	ALDH3B2	Intergenic	-32870
chr11-67731868-67732784	-0.189515	0.190282	-0.165153	0.0023236	-0.129997	ALDH3B2	Intergenic	-51102
chr11-68205909-68206803	-0.153559	0.340777	-0.36989	0.0976324	-0.278523	KMT5B	intron (NR_161380, intron 1 of 10)	6940
chr11-68869412-68870277	0.092166	0.00989621	0.109703	-0.311586	0.0318682	CPT1A	Intergenic	-27914
chr11-69242086-69242988	-0.608414	0.292368	-0.627992	0.145378	0.1573	MYEOV	Intergenic	-51618
chr11-69575797-69576680	0.158946	-0.226497	0.202143	0.00162834	0.126445	CCND1	Intergenic	-64866
chr11-69640713-69641597	0.0633693	0.231873	-0.147938	-0.275753	-0.00410685	CCND1	promoter-TSS (NM_053056)	50
chr11-69925415-69926301	0.139424	-0.0455147	0.103456	-0.175048	0.0494447	FGF3	Intergenic	-106442
chr11-70415740-70416606	0.0576661	-0.0897784	0.0813466	0.0210447	0.440646	CTTN	intron (NM_005231, intron 7 of 17)	17644
chr11-70568024-70568949	-0.139851	-0.353872	0.113226	0.146648	0.15397	SHANK2-AS1	intron (NM_133266, intron 2 of 10)	-62607
chr11-70680480-70681352	-0.132386	0.142346	-0.19895	0.131854	-0.486143	SHANK2	intron (NM_012309, intron 14 of 24)	-19075
chr11-70829615-70830517	-0.126011	-0.296414	0.0733343	0.241106	-0.0781774	SHANK2-AS3	intron (NM_012309, intron 10 of 24)	-32724
chr11-71534672-71535587	0.161442	-0.278643	0.602854	-0.269103	0.36532	KRTAP5-8	Intergenic	-2895
chr11-72024894-72025766	0.109293	-0.217044	0.301686	-3.30626e-06	0.100088	LOC100128494	intron (NR_104476, intron 4 of 24)	11039
chr11-73478574-73479408	0.337946	0.110544	0.047453	-0.541884	0.177384	RELT	intron (NM_001286051, intron 1 of 5)	102323
chr11-73995039-73995772	-0.163601	0.141301	-0.348525	0.0393384	-0.0779233	UCP2	Intergenic	-12562
chr11-74255470-74256358	0.166421	-0.0531405	0.0458452	-0.11468	0.0380912	P4HA3-AS1	Intergenic	-55448
chr11-75399139-75400010	0.0333363	0.0100338	-0.00945948	-0.120774	0.178316	RPS3	promoter-TSS (NM_001260506)	57
chr11-75705985-75706890	0.18779	-0.097999	0.253787	-0.0597154	0.219184	MOGAT2	Intergenic	-11400
chr11-76380737-76381613	-0.0925403	0.0240966	-0.0105121	-0.0175784	0.0244943	THAP12	promoter-TSS (NR_130898)	-43
chr11-83275621-83276506	0.369827	-0.188069	0.557341	-0.663417	0.702607	CCDC90B	intron (NM_001286120, intron 1 of 6)	10343
chr11-85628043-85628926	-0.129983	-0.0703895	-0.0265319	0.100878	0.0938762	TMEM126B	promoter-TSS (NM_001193538)	-88
chr11-85823559-85824466	0.292824	-0.143347	0.285305	-0.446337	0.269228	SYTL2	Intergenic	-12854
chr11-8593727-8594615	0.117987	-0.0555528	0.11162	-0.0350539	-0.0119177	STK33	promoter-TSS (NM_001352395)	57
chr11-86172627-86173445	-0.182304	-0.130894	-0.118998	0.208186	0.438328	EED	Intergenic	-71348
chr11-86608014-86608915	-0.0193206	-0.0527153	0.0273005	0.331471	-0.0145844	ME3	intron (NM_001014811, intron 1 of 13)	63733
chr11-86680448-86681311	-1.1613	0.100367	-0.222531	0.363281	0.0135408	ME3	Intergenic	-8244
chr11-86818276-86819130	0.274608	-0.199974	0.310405	-0.179778	0.147678	PRSS23	intron (NR_120591, intron 1 of 4)	18161
chr11-88508684-88509526	0.0532658	-0.307762	0.413081	0.0869363	0.142932	GRM5-AS1	exon (NM_000842, exon 9 of 9)	4529
chr11-9314224-9315139	0.0667521	0.0354481	-0.024921	-0.0321585	-0.00930139	TMEM41B	promoter-TSS (NM_001165030)	-89
chr11-932935-933855	-0.0528579	-0.286825	0.02753	0.405593	0.111142	AP2A2	intron (NR_144509, intron 1 of 20)	7525
chr11-93661296-93662110	-0.0697283	-0.0332008	-0.0834605	0.162303	0.00905058	CEP295	promoter-TSS (NM_033395)	21
chr11-93737752-93738528	-0.0727348	0.185126	-0.456353	0.0920861	0.0429914	SNORA40	exon (NM_024116, exon 3 of 6)	-2904
chr11-96464709-96465360	0.259073	0.196328	-0.0586081	-0.190239	-0.19949	JRKL-AS1	intron (NR_047481, intron 1 of 4)	41842
chr11-975547-976386	0.0952364	-0.260942	0.347688	-0.0337497	0.16255	AP2A2	intron (NR_144509, intron 4 of 20)	50097
chr12-10366670-10367570	0.00786272	-0.161279	0.0960404	-0.0422432	0.388947	LOC101928100	intron (NR_120430, intron 1 of 3)	3351
chr12-104137769-104138640	0.017378	-0.0791586	0.0715745	-0.0147347	0.114986	NFYB	promoter-TSS (NM_006166)	5
chr12-104518928-104519833	-0.018183	-0.11275	0.0637523	0.0480799	0.0424907	CHST11	intron (NM_018413, intron 1 of 2)	62433
chr12-1046400-1047247	0.131704	-0.346383	0.220034	0.161812	0.47545	ERC1	intron (NR_027949, intron 2 of 15)	19076
chr12-104742497-104743022	-0.0110084	0.57221	-0.187472	-0.212623	-0.576449	MIR3922	intron (NM_018413, intron 2 of 2)	151127
chr12-106583654-106584145	0.308944	-0.314677	0.431922	-0.066252	0.10323	RFX4	intron (NM_213594, intron 1 of 17)	993
chr12-10667413-10668106	-1.03221	-0.333332	0.108097	0.845584	-0.114283	STYK1	intron (NM_018423, intron 1 of 10)	6292
chr12-107884821-107885734	0.200011	-0.126425	0.124527	-0.0980124	0.113253	LOC728739	Intergenic	18493
chr12-108616848-108617690	0.0328634	-0.0278785	-0.0903157	0.31068	-0.403026	SELPLG	Intergenic	14812
chr12-108628182-108629092	-0.0843172	0.284364	-0.370731	0.0572908	-0.153208	SELPLG	intron (NM_003006, intron 1 of 1)	3444
chr12-108633476-108634346	0.1889	0.0541721	0.0905417	-0.182581	-0.0232351	SELPLG	promoter-TSS (NM_003006)	-17
chr12-110079368-110080295	-0.0581363	0.098567	-0.13719	-0.0253982	-0.0735137	C12orf76	Intergenic	-6193
chr12-110772665-110773554	0.0352181	-0.208045	0.0238738	-0.211879	0.783223	PPP1CC	Intergenic	-30219
chr12-111223933-111224839	0.128812	-0.19665	0.168884	-0.179626	0.456437	MIR6760	intron (NM_015267, intron 3 of 21)	-79756
chr12-112002183-112003087	0.154965	-0.300766	0.281086	-0.0511269	0.154947	TMEM116	intron (NM_138341, intron 2 of 9)	10530
chr12-112828314-112829209	0.261816	-0.0950599	0.113047	-0.02038	0.128503	RPH3A	intron (NM_014954, intron 3 of 20)	37014
chr12-113229720-113230591	0.246475	0.101565	0.124669	-0.351421	0.134312	TPCN1	intron (NM_001143819, intron 3 of 28)	8692
chr12-113479778-113480650	0.0764337	-0.433012	0.292686	0.224036	0.163206	LHX5-AS1	non-coding (NR_126425, exon 2 of 2)	8211
chr12-115451652-115452544	-0.207847	0.34321	-0.370436	0.198543	-0.330963	MIR620	Intergenic	696556
chr12-115997902-115998824	-0.199989	0.284199	-0.348574	0.0937586	-0.117329	MIR620	intron (NM_015335, intron 14 of 30)	150291
chr12-116319692-116320622	-0.0234987	-0.249881	0.114253	0.047854	0.212302	MED13L	Intergenic	-42971
chr12-116440966-116441730	0.522444	0.0374281	0.214176	-0.292848	0.131992	MIR4472-2	Intergenic	-13030
chr12-116604910-116605667	0.488135	-0.570991	0.612962	-0.403595	0.271819	MAP1LC3B2	Intergenic	45908
chr12-118236782-118237678	0.015687	0.0727054	-0.0721344	-0.403061	0.0787503	TAOK3	intron (NM_001346490, intron 7 of 21)	-46695
chr12-11855283-11856199	-0.0520422	0.0573668	-0.112478	0.314575	-0.0612528	BCL2L14	intron (NM_001987, intron 4 of 7)	-194120
chr12-11946956-11947823	-0.0980152	0.369896	-0.271436	0.128352	-0.240585	BCL2L14	Intergenic	-102471
chr12-120292846-120293666	-0.0848355	0.00475873	-0.0769002	0.178982	-0.132217	RNU4-1	promoter-TSS (NR_003925)	-19
chr12-121637186-121638103	0.0495661	0.26366	-0.19094	-0.205032	-0.53338	ORAI1	intron (NM_032790, intron 2 of 2)	11095
chr12-122082823-122083582	0.100662	-0.181959	0.360843	-0.0992284	-0.017709	MLXIP	intron (NM_014938, intron 1 of 16).2	4447
chr12-123115243-123116128	-0.660699	0.594943	-0.680564	0.468445	-0.420926	PITPNM2	Intergenic	-5197
chr12-124038987-124039818	0.272157	-0.115465	0.329581	0.00681712	0.0541614	ZNF664	intron (NM_001347902, intron 2 of 4)	66188
chr12-124532272-124533025	-0.548608	0.367453	-0.424308	0.165868	0.00225833	NCOR2	intron (NM_001077261, intron 2 of 47)	34963
chr12-124668991-124669830	0.11693	0.0758964	0.20227	-0.562756	0.00258371	NCOR2	Intergenic	-101799
chr12-124698108-124698880	-0.828866	-0.210557	-0.233526	0.539706	0.170114	NCOR2	Intergenic	-130882
chr12-124867140-124867996	0.0321253	-0.174039	0.0640858	-0.123546	0.371978	SCARB1	Intergenic	-3704
chr12-125402967-125403836	0.272094	-0.285367	0.573924	-0.46981	0.165953	TMEM132B	intron (NM_052907, intron 2 of 8)	76786
chr12-130161164-130161959	0.26919	-0.292713	0.261641	0.0678398	0.318501	FZD10-AS1	promoter-TSS (NM_007197)	116
chr12-130775953-130776840	-0.12975	0.112275	-0.161496	0.313157	0.0298844	RIMBP2	Intergenic	-60092
chr12-131229680-131230599	0.0410786	0.0522079	0.0405076	-0.130002	-0.0135119	LINC01257	Intergenic	65129
chr12-132063264-132064117	0.198698	-0.124808	0.0768394	-0.0105906	0.21424	EP400P1	intron (NM_015409, intron 47 of 52)	-20592
chr12-132085152-132085816	0.0100367	-0.227316	-0.102087	0.0497082	0.460344	EP400P1	intron (NR_003290, intron 2 of 9)	1201
chr12-132153640-132154541	0.0540507	-0.0713208	0.138644	-0.0519666	0.08047	NOC4L	Intergenic	9634
chr12-13498409-13499242	0.3997	-0.412231	0.399066	-0.081758	0.408054	LINC01559	Intergenic	-122081
chr12-14418418-14419185	-0.196874	0.250193	-0.332354	0.451567	-0.612935	ATF7IP	intron (NM_181352, intron 1 of 14)	33521
chr12-1917436-1918226	0.136337	-0.0244468	0.109155	-0.134153	0.0095989	CACNA2D4	intron (NM_172364, intron 1 of 37).2	821
chr12-19234107-19234931	0.299745	-0.152834	0.315193	-0.0742443	0.198088	PLEKHA5	intron (NM_001256787, intron 1 of 25)	29194
chr12-21478489-21479383	0.37779	-0.320291	0.5736	-0.105743	0.268396	RECQL	intron (NM_002907, intron 6 of 14)	22699
chr12-24997872-24998721	-0.34053	0.529736	-0.785532	-0.383196	0.411446	LOC645177	promoter-TSS (NM_001101339)	722
chr12-26149705-26150595	-1.06687	-0.410035	0.0273914	0.573884	0.210482	BHLHE41	Intergenic	-25113
chr12-2616452-2617372	-0.0428292	0.0775855	-0.100958	0.0015511	-0.0139331	CACNA1C-AS2	intron (NM_001129840, intron 29 of 46)	55308
chr12-26452275-26453135	-0.140355	-0.274664	0.0650089	0.537525	0.108942	SSPN	intron (NM_002223, intron 45 of 56)	257132
chr12-2682528-2683413	-0.0998986	0.0686967	-0.12774	0.110897	-0.269642	CACNA1C-AS1	intron (NM_199460, intron 46 of 49).2	8186
chr12-27479983-27480673	-0.0449056	-0.512964	-0.0217478	1.08185	-0.0038997	SMCO2	intron (NM_001145010, intron 5 of 8)	13518
chr12-29148992-29149812	0.0792381	-0.0835357	0.130676	0.0278415	0.0328687	FAR2	5' UTR (NM_001271783, exon 1 of 12)	124
chr12-29299391-29300259	-0.542646	-0.1898	-0.0835011	0.520348	-0.0281236	LOC100506606	intron (NM_001271783, intron 4 of 11)	18023
chr12-3097319-3098135	-0.167571	0.184011	-0.0758576	-0.0138679	-0.76227	TSPAN9	intron (NM_006675, intron 2 of 8)	20348
chr12-31238529-31239444	0.276705	-0.0791787	0.196233	-0.0863263	-0.0246287	OVOS2	Intergenic	-37752
chr12-31728630-31729539	0.0230616	-0.0484028	0.0880888	-0.0268895	0.0338683	AMN1	promoter-TSS (NM_001278411)	-64
chr12-3838451-3839276	-0.0228138	-0.0530247	0.158718	0.139654	-0.322373	PARP11	intron (NM_020367, intron 1 of 7)	34535
chr12-3962317-3963234	0.0773398	-0.0614025	0.0823246	0.0116925	0.0266997	PARP11	Intergenic	-89328
chr12-40137004-40137911	-0.2199	-0.12766	-0.0194737	0.0207203	0.440508	LINC02471	Intergenic	-18781
chr12-41932247-41933131	0.00978099	0.0415777	0.0156211	0.00285354	-0.133124	LINC02400	Intergenic	168500
chr12-42421953-42422746	0.159643	-0.397558	0.187798	0.0195029	0.443793	PRICKLE1	intron (NM_016488, intron 9 of 12)	61265
chr12-45259934-45260837	0.291532	-0.0264941	0.021969	-0.382174	0.385755	ANO6	intron (NM_001025356, intron 1 of 19)	-32304
chr12-45268673-45269528	0.0706057	-0.298067	0.0556561	0.0693484	0.237694	ANO6	intron (NM_001025356, intron 1 of 19)	-23589
chr12-4815773-4816572	-0.243289	-0.203934	0.0131795	-0.271304	1.10614	KCNA6	intron (NM_002235, intron 1 of 1)	6997
chr12-48681836-48682712	-0.0348337	0.0413054	-0.00294065	-0.00781705	-0.1046	KANSL2	promoter-TSS (NM_017822)	-36
chr12-49129994-49130912	0.106596	-0.0293688	0.066025	-0.00225753	0.0703745	TUBA1B	intron (NM_006082, intron 1 of 3)	942
chr12-49220611-49221555	0.0800844	-0.277926	0.368082	-0.227322	0.776344	TUBA1C	Intergenic	-6843
chr12-49820798-49821723	0.247214	-0.122708	0.143261	-0.118545	0.195797	NCKAP5L	intron (NM_001368048, intron 1 of 13)	7152
chr12-49961090-49962038	0.166139	-0.188721	0.357307	-0.0862127	0.0616552	AQP5	promoter-TSS (NM_001651)	-308
chr12-5002738-5003622	-0.0607266	0.245948	-0.217708	-0.00563587	-0.342644	KCNA5	Intergenic	-40699
chr12-50222143-50223026	0.126456	-0.0243662	0.27774	-0.482356	0.221789	LIMA1	promoter-TSS (NM_001113547)	73
chr12-51504628-51505532	0.0053576	-0.249803	0.159351	0.135004	0.328387	SLC4A8	intron (NM_001039960, intron 23 of 24)	79963
chr12-52126653-52127519	0.0794178	-0.205929	0.112857	-0.054274	0.100606	OR7E47P	Intergenic	33517
chr12-52128010-52128759	-0.0662448	0.655713	-0.116015	-0.563559	-0.313092	OR7E47P	Intergenic	34816
chr12-52251504-52252302	0.0210644	-0.0904273	0.173585	-0.0761597	0.292153	KRT7-AS	intron (NR_146088, intron 8 of 8)	-4455
chr12-52372272-52373179	0.0995558	-0.220089	0.240092	0.0546285	0.398611	KRT85	Intergenic	-5245
chr12-53441161-53442066	0.0783497	-0.0319461	0.0292454	0.0750178	-0.014402	PRR13	promoter-TSS (NM_001005354)	-35
chr12-54191279-54192181	0.0332202	-0.118524	0.032572	-0.0657828	0.198078	SMUG1	Intergenic	-2736
chr12-54216672-54217549	-0.0449915	-0.116918	0.0608406	0.0591775	0.16248	MIR3198-2	Intergenic	14365
chr12-54293989-54294873	0.0446485	-0.194227	0.251505	-0.0623388	-0.0634773	NFE2	intron (NM_001261461, intron 3 of 3)	1348
chr12-54602955-54603844	-0.183368	0.200357	-0.251853	0.163203	-0.210693	GLYCAM1	Intergenic	7062
chr12-54991163-54992039	0.133845	-0.425875	0.339438	0.0553145	0.246588	TESPA1	Intergenic	-6839
chr12-55780432-55781339	0.477482	0.0431374	0.660845	-1.11856	0.346847	SARNP	intron (NM_033082, intron 9 of 10)	36838
chr12-56634619-56635352	0.0335578	0.183464	-0.162008	0.0464021	-0.362749	BAZ2A	intron (NM_001351156, intron 1 of 30)	1373
chr12-57118659-57119556	0.0562613	0.243267	-0.0232392	-0.640615	-0.0457539	STAT6	Intergenic	-7746
chr12-57213003-57213825	0.0966325	0.141142	0.0349338	-0.2709	-0.028833	NXPH4	TTS (NM_002332)	-3380
chr12-57549589-57550490	0.0211449	0.222987	-0.166491	-0.00657193	-0.087606	KIF5A	promoter-TSS (NM_001354705)	-4
chr12-57627236-57628129	0.161085	-0.206022	0.281019	-0.122316	0.19029	B4GALNT1	exon (NM_001276468, exon 9 of 10)	4996
chr12-57893454-57894369	0.0742902	-0.305324	0.131475	0.216197	0.130475	LOC283387	non-coding (NR_148947, exon 1 of 4)	2570
chr12-59808114-59808983	0.292951	-0.124541	0.470131	-0.586524	0.184481	SLC16A7	Intergenic	119179
chr12-6167509-6168376	0.0461458	0.136068	-0.0472328	-0.0335509	-0.0103954	CD9	Intergenic	-32003
chr12-6215696-6216594	0.0515698	-0.221907	0.0357669	0.0513214	0.327763	CD9	intron (NM_001769, intron 1 of 7)	15745
chr12-62581491-62582329	0.0768103	0.250694	-0.12887	-0.0566023	-0.510668	LINC01465	intron (NM_001278469, intron 32 of 35)	21524
chr12-62654292-62655195	0.198187	0.0431654	0.0638169	-0.030795	-0.0976953	MIRLET7I	intron (NM_020700, intron 9 of 9)	51058
chr12-62816367-62817110	0.215726	-0.209391	0.182736	-0.100209	0.327694	PPM1H	intron (NM_020700, intron 2 of 9)	118411
chr12-62866182-62866920	0.237484	-0.59301	0.455449	-0.148103	0.709712	PPM1H	intron (NM_020700, intron 1 of 9)	68599
chr12-6443129-6443983	0.234329	0.0341614	0.113444	-0.214086	0.0458917	CD27	non-coding (NR_015382, exon 5 of 6)	-1329
chr12-64638612-64639485	0.440686	0.0670126	0.0818944	-0.482468	0.313301	MIR548Z	intron (NR_040718, intron 1 of 3)	-16444
chr12-65556449-65557351	0.208601	-0.049962	0.179638	-0.0939557	0.0642847	LOC105369187	TTS (NR_120434)	411
chr12-65902244-65903094	-0.0631676	0.437431	-0.374072	-0.124618	-0.0299629	HMGA2-AS1	intron (NM_001300918, intron 3 of 4)	-20344
chr12-65917877-65918715	-0.121485	-0.351216	0.173818	0.433135	0.140595	HMGA2-AS1	intron (NM_001300918, intron 3 of 4)	-35971
chr12-66119402-66120344	-0.790905	-0.10326	-0.213541	0.717969	-0.171151	LLPH	3' UTR (NM_032338, exon 3 of 3)	10877
chr12-66186855-66187709	-0.109135	-0.22075	0.0560276	0.0754931	0.346566	IRAK3	Intergenic	-1932
chr12-6620152-6621043	0.0589948	0.136282	-0.0781224	-0.286973	-0.058115	LPAR5	exon (NM_001142961, exon 2 of 2)	11051
chr12-66269426-66270253	-1.28965	-0.121615	-0.311101	0.62378	0.408288	MIR6502	Intergenic	18758
chr12-67436584-67437501	-0.129524	-0.547258	0.295119	0.238074	0.224931	LINC02420	Intergenic	5516
chr12-67441555-67442400	0.249772	-0.0737748	0.141625	-0.259556	0.227295	LINC02420	intron (NR_146500, intron 1 of 1)	581
chr12-67698630-67699534	-0.112155	0.0613857	-0.00637307	0.0994266	-0.355722	LINC02421	Intergenic	30393
chr12-68414707-68415569	-0.194387	0.121906	-0.107497	-0.695885	-0.182822	LINC02384	Intergenic	36346
chr12-68610395-68611401	0.00621199	-0.07765	0.0978276	0.0115634	0.0532597	RAP1B	promoter-TSS (NM_001251917)	-1
chr12-69161593-69162479	0.0244483	0.557062	-0.21756	-0.225303	-0.194578	CPSF6	Intergenic	-77533
chr12-6937612-6938498	0.0286798	-0.0586995	0.0248054	-0.0779645	0.137098	C12orf57	exon (NM_001007026, exon 6 of 10)	-5383
chr12-7073595-7074452	-0.191452	-0.0951144	-0.013194	0.400499	-0.136247	C1S	Intergenic	13306
chr12-7108994-7109740	-0.0683678	0.234103	-0.157103	-0.242904	0.00168402	C1RL	promoter-TSS (NM_016546)	-153
chr12-71609890-71610744	-0.028507	-0.00327634	-0.0446752	0.450102	-0.105074	ZFC3H1	3' UTR (NM_144982, exon 35 of 35)	53531
chr12-71938466-71939365	-0.154955	0.20033	-0.10873	-0.305107	-0.0529706	TPH2	promoter-TSS (NM_173353)	71
chr12-76119620-76120620	0.253359	-0.725017	0.601089	0.199389	0.920066	NAP1L1	Intergenic	-35435
chr12-7681336-7682157	0.399996	-0.638937	0.647719	-0.488635	0.533037	APOBEC1	Intergenic	-11148
chr12-79226844-79227750	0.174944	-0.101325	0.315373	-0.139325	0.17403	SYT1	intron (NM_001291901, intron 3 of 9)	181605
chr12-79371051-79371955	0.520976	-0.437009	0.738775	-0.746458	0.54724	MIR1252	intron (NM_001291901, intron 8 of 9)	-47754
chr12-7962761-7963667	-0.26105	-0.191392	-0.0999338	0.406799	0.027102	SLC2A3	Intergenic	-27027
chr12-82686463-82687277	0.145679	0.00139882	0.0971926	-0.195269	0.0336088	TMTC2	promoter-TSS (NM_001320321)	-36
chr12-88434073-88434952	0.0451413	0.0584217	-0.0364981	0.0313065	-0.175131	KITLG	Intergenic	145958
chr12-8860186-8861090	0.292639	0.0690199	0.189154	-0.200565	0.0776989	A2ML1	intron (NM_001282424, intron 15 of 24)	15634
chr12-89244791-89245535	0.255729	-0.0901801	0.121105	-0.293485	0.185862	DUSP6	Intergenic	107338
chr12-89544478-89545339	0.168804	-0.337811	0.444038	0.148176	-0.038952	POC1B-GALNT4	Intergenic	-18647
chr12-89926870-89927785	0.0236552	-0.201091	-0.0093993	0.054462	0.346047	LINC02399	Intergenic	-20365
chr12-91326144-91327027	-1.6006	-0.447025	-0.185604	0.690683	0.0546969	DCN	Intergenic	-143769
chr12-92928920-92929777	0.0114548	0.0586503	-0.0297077	0.0182534	-0.118926	EEA1	promoter-TSS (NM_003566)	-54
chr12-93493956-93494790	0.210464	-0.212293	0.225133	-0.18967	0.133694	MRPL42	intron (NR_038161, intron 6 of 6)	26859
chr12-93807959-93808870	-0.373817	-0.181056	-0.143724	0.589315	-0.139669	LOC101928731	intron (NM_001320100, intron 2 of 2)	-70592
chr12-94171749-94172537	-0.128239	0.382922	-0.191468	-0.00799189	-0.251394	PLXNC1	intron (NM_005761, intron 2 of 30)	23566
chr12-94943538-94944445	-0.123944	0.313103	-0.251724	-0.0225348	-0.131533	NDUFA12	Intergenic	59705
chr12-95217169-95218074	0.011285	0.0361948	0.00506569	0.0100059	-0.0981945	VEZT	promoter-TSS (NM_001352101)	-124
chr12-96143106-96143983	0.26776	-0.093368	0.31803	-0.291194	0.237679	ELK3	Intergenic	-50830
chr12-9615169-9616049	-0.0794706	0.0660573	-0.189276	0.0514778	-0.0923618	LOC374443	Intergenic	-1675
chr12-96186340-96187167	-0.0488064	0.303322	-0.260289	-0.0286455	-0.266194	ELK3	Intergenic	-7621
chr13-100610086-100611007	-0.102301	0.0191368	-0.0715228	0.219718	-0.176011	GGACT	intron (NR_146794, intron 16 of 18)	-21755
chr13-100673424-100674241	0.0418565	0.189796	-0.175975	0.022583	-0.132705	TMTC4	intron (NM_032813, intron 1 of 18)	962
chr13-106484403-106485324	0.152716	-0.000916718	0.12122	-0.0349055	0.113618	EFNB2	Intergenic	50176
chr13-106561542-106562423	0.196525	-0.344236	0.221454	-0.111573	0.474393	ARGLU1	intron (NM_018011, intron 1 of 3)	6154
chr13-109654136-109655011	-0.0974333	0.173835	-0.288801	-0.142854	0.0690694	LINC00676	Intergenic	-73700
chr13-109840065-109840968	0.00272809	-0.382182	0.254639	-0.0207259	0.263908	IRS2	Intergenic	-53934
chr13-110455666-110456562	0.180727	0.0408765	0.0162362	-0.0144454	-0.0498483	COL4A2-AS2	TTS (NM_001267044)	7173
chr13-111067132-111068070	0.198931	-0.197538	0.219333	-0.0233752	0.375239	LINC00368	Intergenic	-28237
chr13-112711644-112712556	-0.212936	0.41247	-0.646356	0.0335325	-0.102037	ATP11A	intron (NM_032189, intron 1 of 28)	21771
chr13-113502539-113503437	-0.106619	-0.184093	-0.15675	-0.152329	0.63718	TMCO3	intron (NR_146222, intron 5 of 11)	11967
chr13-113607222-113608072	0.335202	-0.0591664	0.414254	-0.170391	0.123511	TFDP1	intron (NM_007111, intron 2 of 11)	22894
chr13-113815185-113816101	-0.00435729	0.150204	-0.0172087	-0.243229	-0.145265	GAS6-AS1	promoter-TSS (NR_044995)	33
chr13-114056408-114057157	-0.28238	0.0183944	-0.161511	0.444414	-0.244552	RASA3	intron (NM_001320821, intron 3 of 25).2	21172
chr13-19591608-19592287	-0.0374246	-0.610689	0.650307	0.179462	0.39	LINC00350	Intergenic	4830
chr13-19768667-19769473	0.376299	-0.891041	1.33865	0.0597678	0.344014	PSPC1	intron (NM_001042414, intron 3 of 9)	13875
chr13-20141738-20142660	-0.0508173	0.394064	-0.335784	-0.0363389	-0.181399	GJA3	exon (NM_021954, exon 2 of 2)	18853
chr13-20390241-20391033	0.141383	0.427941	0.0439651	-0.549922	-0.845582	MIR4499	Intergenic	43209
chr13-20703544-20704657	-0.0828721	-0.0229036	-0.0572702	0.158787	-0.00297392	IL17D	exon (NM_138284, exon 2 of 3)	758
chr13-20710977-20711737	-0.00976277	-0.607243	0.143914	0.198179	0.428136	IL17D	intron (NM_138284, intron 2 of 2)	8014
chr13-20902375-20903249	-0.0280225	0.0829019	-0.125415	0.0847685	-0.0458276	XPO4	promoter-TSS (NM_022459)	-38
chr13-20960638-20961476	-0.0566779	0.152027	-0.170245	-0.0472874	-1.02667	LINC00367	Intergenic	-11629
chr13-23019977-23020880	0.00252186	-0.419431	0.292859	0.0112064	0.386163	LINC00621	Intergenic	-104060
chr13-24327827-24328748	-0.0465015	-0.381955	0.483027	0.12027	0.098989	LINC00566	Intergenic	-3162
chr13-26221710-26222480	0.063226	0.0429362	0.0130555	-0.138066	-0.035634	RNF6	promoter-TSS (NM_183043)	-204
chr13-26676963-26677873	0.363189	-0.102664	0.554039	-0.0908091	-0.118123	GPR12	intron (NM_006646, intron 7 of 9)	83368
chr13-26698391-26699301	-0.124238	0.209707	-0.301055	-0.00456923	-0.0199932	GPR12	Intergenic	61940
chr13-26785266-26785769	-0.214137	0.340693	-0.359899	-0.000932285	-0.120619	GPR12	Intergenic	-24732
chr13-26929988-26930895	0.258279	-0.00324469	0.198837	-0.334918	0.114408	GPR12	Intergenic	-169656
chr13-28166118-28167030	-0.844439	-0.158016	-0.264807	0.813145	0.321872	PAN3-AS1	intron (NM_175854, intron 1 of 18)	-27400
chr13-28505258-28506145	-0.202861	0.23206	-0.311044	-0.149747	-0.066121	FLT1	Intergenic	-10574
chr13-28636462-28637338	0.179317	-0.237277	0.152762	0.0350873	0.376481	POMP	Intergenic	-22230
chr13-29496201-29497052	0.0526549	-0.0988164	0.0398226	-0.0504695	0.284028	MTUS2-AS1	intron (NM_015233, intron 5 of 8)	-8877
chr13-30111533-30112230	0.312774	0.122363	0.208075	-0.111564	0.119961	LINC00365	Intergenic	-3007
chr13-30654210-30655113	-0.342163	0.144677	-0.443948	0.340462	-0.0582771	USPL1	intron (NM_005800, intron 8 of 8)	20447
chr13-32019385-32020274	0.227984	0.0800679	0.126612	-0.407375	0.0633762	FRY-AS1	Intergenic	11809
chr13-32107251-32108147	-0.0522306	-0.0326812	0.10183	-0.224494	0.202511	FRY	intron (NM_023037, intron 3 of 60)	75925
chr13-32707340-32708199	0.231571	-0.0653104	0.0830159	-0.194705	0.0119115	PDS5B	intron (NM_015032, intron 18 of 34)	121318
chr13-33363053-33363924	0.0589091	-0.348638	0.481546	0.0152753	0.161203	LINC02344	intron (NM_001243476, intron 5 of 17)	-28223
chr13-36436540-36437422	0.0798501	-0.0204952	0.131695	-0.740595	0.354043	CCNA1	intron (NM_001111045, intron 2 of 8)	4486
chr13-36480582-36481515	-0.13011	-0.316873	0.0826704	0.560561	0.123444	CCNA1	Intergenic	48554
chr13-36919741-36920616	0.0351683	-0.0438819	0.00796972	0.186269	0.0710625	SMAD9	promoter-TSS (NM_005905)	59
chr13-39401466-39402259	-0.122059	0.361089	-0.128699	-0.294838	-0.221834	LHFPL6	intron (NM_005780, intron 2 of 3)	201330
chr13-39785819-39786706	0.175145	-0.580268	0.273967	0.119636	0.162713	MIR4305	intron (NM_001145079, intron 18 of 18)	-122128
chr13-39952295-39953169	-0.0245418	-0.0525706	-0.0955276	0.292399	0.0420304	LINC00332	Intergenic	-229077
chr13-40982509-40983403	0.0474232	0.0458064	0.0103283	-0.209604	0.0514237	ELF1	promoter-TSS (NM_001145353)	-57
chr13-41194074-41194968	0.0858904	-0.0693493	0.0938296	-0.0830464	0.0775299	KBTBD7	promoter-TSS (NM_032138)	48
chr13-42879812-42880697	-0.309468	0.413238	-0.421954	0.153652	-0.220737	LINC00428	Intergenic	-7511
chr13-42969317-42970161	0.249749	-0.154603	0.254586	-0.0507291	0.200599	EPSTI1	intron (NM_001331228, intron 1 of 9)	22502
chr13-43307657-43308577	0.127538	-0.103263	0.0496077	0.0740078	0.308678	ENOX1-AS2	intron (NM_001347966, intron 12 of 17)	-140735
chr13-43316756-43317662	-0.0396345	-0.156872	0.267576	0.0887817	0.032312	ENOX1-AS2	intron (NM_001347966, intron 12 of 17)	-131643
chr13-45108846-45109695	-0.724731	0.48696	-0.705625	-0.0568805	-0.168928	LOC101929259	intron (NR_120424, intron 2 of 2)	2992
chr13-45781750-45782684	0.214916	0.0619763	0.162528	-0.566828	0.0702296	SIAH3	3' UTR (NM_198849, exon 2 of 2)	69536
chr13-45947893-45948689	-0.657047	0.521132	-0.664475	-0.255268	-0.352823	SIAH3	Intergenic	-96538
chr13-46165270-46166158	0.23197	-0.391363	0.597483	-0.0567314	0.690582	LCP1	intron (NM_002298, intron 1 of 15)	16463
chr13-46176584-46177451	0.123671	-0.000979084	0.0991026	-0.231702	0.0711316	LCP1	intron (NM_002298, intron 1 of 15)	5159
chr13-46717614-46718487	-0.220121	-0.173942	-0.0105416	0.626677	0.00661949	ESD	intron (NM_001164211, intron 16 of 19)	79110
chr13-51314964-51315829	0.0891453	-0.0356531	0.30378	-0.144868	0.0450328	SERPINE3	Intergenic	-25635
chr13-51444661-51445503	0.110806	0.533928	-0.31897	-0.207381	-0.572827	INTS6	3' UTR (NM_001039938, exon 3 of 3)	7954
chr13-52195346-52196073	0.0389707	-0.0153238	0.0533312	-0.328831	0.148117	MRPS31P5	Intergenic	-1243
chr13-53151430-53152325	-0.187616	-0.145875	-0.0164222	0.134495	0.234469	LINC01065	promoter-TSS (NR_125788)	22
chr13-59461129-59462010	-0.815558	0.263652	-0.56336	0.184792	0.0217948	DIAPH3-AS1	Intergenic	-551148
chr13-70324154-70325025	0.225891	0.0262115	0.0405394	-0.196122	-0.00878148	KLHL1	Intergenic	-216097
chr13-74190829-74191719	0.25271	-0.780354	0.0830337	0.563138	0.87221	LINC00402	Intergenic	-40170
chr13-74575430-74576318	0.144856	-0.111821	0.0990401	0.00655673	0.152132	LINC00347	Intergenic	23031
chr13-75537406-75538343	-0.245364	0.0555601	-0.0542642	0.0417976	-0.0592634	COMMD6	promoter-TSS (NM_203495)	-3
chr13-77010222-77011070	0.528684	-0.472129	0.857636	-0.324726	0.178587	FBXL3	intron (NM_012158, intron 4 of 4)	16513
chr13-77048436-77049293	0.0190656	-0.119547	0.0716547	-0.234951	0.448702	FBXL3	intron (NM_015057, intron 82 of 82)	-21706
chr13-78658660-78659507	0.0441355	0.13386	-0.107959	-0.0434483	-0.203322	OBI1	promoter-TSS (NM_024546)	71
chr13-80036625-80037514	0.173399	0.00277662	0.00514845	-0.00369577	0.0342296	LINC01080	Intergenic	25993
chr13-82356545-82357382	-0.345763	0.691516	-0.721816	-0.082136	-0.214526	LINC00564	Intergenic	-1129981
chr13-91142368-91143144	0.301799	-0.132972	0.365066	-0.112467	0.12789	LINC00380	intron (NR_047004, intron 2 of 3)	-53139
chr13-94601360-94602244	0.0891371	-0.0703863	0.0787533	-0.0573583	0.0563028	GPR180	promoter-TSS (NM_180989)	-55
chr13-94712531-94713455	0.121182	-0.11855	0.317019	-0.198048	0.0563536	SOX21-AS1	promoter-TSS (NM_007084)	277
chr13-95136862-95137706	0.183191	-0.152536	0.0822423	0.110789	0.198688	SNORD13G	intron (NM_001105515, intron 19 of 20)	-73060
chr13-95227070-95227901	0.175854	0.0611973	-0.0279253	-0.160928	0.023019	SNORD13G	intron (NM_001301830, intron 3 of 19)	17142
chr13-95380403-95381310	0.187643	-0.11493	0.143057	-0.253745	0.112555	CLDN10	Intergenic	-52742
chr13-98918519-98919413	-0.306781	0.0201823	-0.128804	0.2651	-0.0739923	DOCK9	intron (NM_001366682, intron 7 of 53)	59098
chr13-99356029-99356940	0.0719608	-0.0164777	0.0405824	-0.123605	0.0404847	MIR623	TTS (NR_030353)	354
chr14-100154736-100155603	0.254231	-0.165462	0.318531	-0.112255	-0.0421897	DEGS2	intron (NM_206918, intron 1 of 2)	4475
chr14-100251113-100252001	0.470795	-0.218235	0.580074	-0.572254	0.356535	YY1	intron (NM_003403, intron 1 of 4)	12413
chr14-100567073-100567960	0.186811	-0.0457338	0.192583	0.104801	0.0864653	BEGAIN	intron (NM_001159531, intron 1 of 5)	553
chr14-100654494-100655393	-0.1823	-0.135159	-0.187294	0.331869	0.0212378	LINC00523	Intergenic	-2324
chr14-100850884-100851794	0.195195	-0.121685	0.12522	-0.148726	0.113683	MIR770	non-coding (NR_046473, exon 7 of 7)	-1051
chr14-101234913-101235830	0.0215173	0.375923	-0.17779	-0.360645	-0.0737547	LINC02285	Intergenic	114516
chr14-101409918-101410811	0.290646	-0.363744	0.165355	-0.374877	0.511846	LINC00524	Intergenic	-2443
chr14-101876278-101877165	-0.0437115	-0.0266324	-0.0272448	0.103487	-0.0316157	PPP2R5C	intron (NM_001161725, intron 4 of 15)	66859
chr14-103078015-103078922	-0.0565861	0.123052	-0.218232	-0.0162032	0.0865283	LBHD2	Intergenic	-5741
chr14-103331848-103332593	0.113394	-0.450841	0.395341	0.227299	0.200635	EIF5	TTS (NR_158216)	-2016
chr14-103333622-103334523	-0.094178	-0.0140049	0.010759	0.00748692	-0.000121295	EIF5	promoter-TSS (NM_001969)	-164
chr14-103723856-103724715	-0.713776	-0.0273848	-0.04604	0.169981	-0.581841	ZFYVE21	intron (NM_024071, intron 1 of 6)	8542
chr14-103730395-103731310	0.106842	-0.0423573	0.053662	-0.0373657	0.0746962	ZFYVE21	intron (NM_001198953, intron 6 of 7)	15109
chr14-103847085-103848113	0.101876	-0.0378858	0.129131	-0.0255432	-0.0253634	PPP1R13B	promoter-TSS (NR_038436)	-24
chr14-104077707-104078610	0.155025	-0.0063157	0.0753125	-0.148679	0.0517261	ASPG	Intergenic	-7541
chr14-104134840-104135696	0.093319	0.466396	-0.152219	-0.249303	-0.244027	LOC105370708	intron (NR_158217, intron 2 of 2)	3361
chr14-105069882-105070721	-0.191102	-0.0623414	-0.105224	0.27108	-0.0273418	GPR132	Intergenic	-4872
chr14-105370536-105371439	-0.00866934	-0.0252413	-0.0725276	0.213256	0.0106242	TEX22	intron (NM_015197, intron 8 of 23)	-27550
chr14-105419443-105420319	0.164647	-0.0801378	0.102343	-0.141212	0.126998	MTA1	promoter-TSS (NR_125384)	54
chr14-105421731-105422646	-0.0686187	0.250611	-0.139557	0.0200424	-0.0330059	MTA1	intron (NM_001203258, intron 1 of 20)	2362
chr14-105487221-105488057	0.0769528	-0.159521	0.177111	0.0334749	-0.00502406	CRIP1	intron (NM_001311, intron 2 of 5)	753
chr14-105490603-105491470	0.0162235	-0.0401709	0.0676593	-0.00217656	0.0135938	TEDC1	promoter-TSS (NM_001134875)	-209
chr14-105681333-105682186	0.237526	-0.027672	0.0825204	0.00366722	0.0203356	ELK2AP	Intergenic	-8953
chr14-105889550-105890422	0.154622	-0.077929	0.190481	-0.00327617	0.0520547	FAM30A	Intergenic	-27993
chr14-106410069-106410927	0.264639	-0.360949	0.47826	-0.330456	0.11886	LINC00221	Intergenic	-71941
chr14-106521935-106522879	0.329058	-0.6673	0.594591	-0.265173	1.1453	LINC00221	Intergenic	39968
chr14-106669773-106670664	-0.148062	0.179862	-0.189836	0.0950994	-0.195959	MIR5195	Intergenic	180780
chr14-20681059-20681973	0.150595	0.0212729	0.0138526	-0.111147	0.0034788	ANG	Intergenic	-2661
chr14-20757837-20758688	-0.40095	0.137188	-0.187391	0.453934	-0.723049	EDDM3B	Intergenic	-10141
chr14-21005735-21006564	-0.473555	-0.302968	-0.0368175	0.525568	-0.101777	SLC39A2	Intergenic	6857
chr14-22569990-22570905	0.00288695	0.0676107	-0.0507163	0.0282204	-0.24425	LINC02332	intron (NM_001344, intron 2 of 2)	-13386
chr14-23176970-23177855	-0.159798	-0.0336292	-0.117638	0.00124385	0.374676	SLC7A8	intron (NM_012244, intron 1 of 10)	6247
chr14-23301224-23302154	0.043272	-0.0114359	0.0142418	-0.0787565	0.0396628	PPP1R3E	exon (NM_001276318, exon 2 of 5)	1170
chr14-24032632-24033455	0.636314	-0.34608	1.47373	-0.893707	0.18888	DHRS4L1	intron (NR_102687, intron 1 of 3).2	-3401
chr14-24313842-24314636	-0.0673881	0.0873533	-0.181686	-0.0172426	0.000291976	LTB4R	5' UTR (NM_181657, exon 1 of 2)	1132
chr14-24327620-24328377	0.186831	-0.111713	0.384506	-0.184313	0.0940439	ADCY4	intron (NM_001198568, intron 10 of 24)	7072
chr14-24333432-24334208	0.121768	-0.14737	0.101868	0.0361686	0.277449	ADCY4	intron (NM_001198568, intron 1 of 24)	1251
chr14-24411828-24412717	-0.118904	0.292811	-0.17647	-0.0456525	-0.0722313	NYNRIN	intron (NM_025081, intron 6 of 8)	13270
chr14-25406454-25407314	0.326832	-0.120836	0.262653	-0.0679685	0.140469	STXBP6	Intergenic	-356587
chr14-28076818-28077728	0.232379	0.0262307	0.12691	-0.229733	0.160966	LOC728755	Intergenic	-404052
chr14-31925814-31926694	0.325218	-0.195658	0.314158	-0.135539	0.373977	LINC02313	Intergenic	-18599
chr14-34018390-34019268	-1.67061	-0.369874	0.243344	0.854163	0.263816	EGLN3	Intergenic	-67755
chr14-34722687-34723597	0.187409	-0.147837	0.13264	-0.0137113	0.55364	CFL2	Intergenic	-8319
chr14-35040329-35041189	0.388205	-0.0850299	0.566298	-0.0143137	-0.0944722	FAM177A1	Intergenic	-4148
chr14-35121791-35122363	-0.0927297	-0.0554123	-0.00882294	0.108488	-0.00723421	PPP2R3C	promoter-TSS (NM_001256681)	465
chr14-42628504-42629327	-0.0952274	-0.436961	0.251653	0.0168431	0.419578	LRFN5	Intergenic	1022060
chr14-47277990-47278850	-0.177948	0.309849	-0.34759	0.00133779	-0.244536	MDGA2	intron (NM_001113498, intron 2 of 16)	64826
chr14-49945395-49946252	0.295042	-0.263928	0.340463	-0.102675	0.539864	MIR6076	Intergenic	-20575
chr14-49972332-49973025	0.130104	-0.213776	0.176137	0.113452	0.125555	MIR6076	Intergenic	6280
chr14-50000348-50001141	-0.160138	0.0535654	-0.169337	0.0476792	-0.0617317	LINC01588	non-coding (NR_126500, exon 3 of 3)	5774
chr14-50542656-50543541	0.189575	-0.441961	0.465498	0.276913	0.212151	ATL1	intron (NM_001127713, intron 1 of 13)	10017
chr14-51827754-51828641	-0.0613568	-0.0264802	-0.0245992	0.147336	0.030623	GNG2	Intergenic	-32414
chr14-52220803-52221709	-0.455909	-0.453091	0.27999	0.281913	0.6164	PTGDR	Intergenic	-46442
chr14-53149601-53150469	0.212991	-0.0855282	0.312745	-0.389733	-0.0730666	DDHD1	intron (NM_030637, intron 1 of 11)	3288
chr14-54347762-54348655	0.344733	-0.078052	0.0892226	-0.121629	0.191828	CDKN3	Intergenic	-48659
chr14-54597559-54598466	0.0798253	-1.04409	0.225741	-0.234308	0.421326	SAMD4A	intron (NM_015589, intron 1 of 11)	30401
chr14-54650155-54651006	-0.299444	-0.0913065	-0.171863	0.343882	0.192677	SAMD4A	intron (NM_015589, intron 1 of 11)	82969
chr14-55454231-55455152	0.104901	-0.535932	0.347634	0.183904	0.357889	TBPL2	Intergenic	-14147
chr14-55799258-55800183	-0.214403	-0.683367	0.444829	0.35115	1.01289	LINC00520	Intergenic	-3047
chr14-56339762-56340651	0.0221572	-0.201827	0.0895876	0.0420479	0.0877609	LOC101927690	Intergenic	-174124
chr14-57390106-57390983	-0.0304905	0.143418	-0.0771919	-0.0981993	-0.0616914	NAA30	promoter-TSS (NM_001011713)	-41
chr14-59178050-59178840	0.293507	-0.195396	0.450716	-0.265214	0.0169096	DAAM1	Intergenic	-10222
chr14-59585738-59586588	-0.198992	0.12093	-0.0927136	0.11129	-0.305831	CCDC175	Intergenic	-9351
chr14-60656729-60657646	0.0426013	-0.193229	0.0234797	0.222395	0.487153	SIX1	Intergenic	-7711
chr14-61188802-61189678	-0.52288	-0.0466224	-0.109412	-0.18255	0.454012	TMEM30B	Intergenic	92098
chr14-61269358-61270249	0.148415	-0.0615541	0.158659	-0.122646	0.0702595	TMEM30B	Intergenic	11534
chr14-61307942-61308847	0.124033	-0.0249711	0.053071	-0.0261823	0.0541735	PRKCH	Intergenic	-13048
chr14-61328428-61329161	0.283078	-0.444781	0.473167	-0.154095	0.364439	PRKCH	intron (NM_006255, intron 1 of 13)	7352
chr14-61467132-61468016	-0.01755	-0.148482	0.275328	-0.375276	0.666863	LINC01303	intron (NM_006255, intron 9 of 13)	102620
chr14-61471753-61472633	-0.121193	-0.193423	0.100211	0.0922049	0.283797	LINC01303	intron (NM_006255, intron 9 of 13)	98001
chr14-63388539-63389439	0.244388	-0.182088	0.310147	-0.188828	0.140546	GPHB5	intron (NR_104104, intron 10 of 12)	-70054
chr14-64464961-64465852	0.0877962	-0.190838	0.164912	-0.0384459	0.220074	AKAP5	promoter-TSS (NM_004857)	-92
chr14-65126900-65127732	0.0575157	-0.455702	0.199543	0.228893	0.348701	MAX	Intergenic	-24621
chr14-66293442-66294329	-0.181016	-0.0275456	-0.0645082	-0.338155	0.631504	CCDC196	Intergenic	-192485
chr14-66359157-66360022	0.282158	-0.272084	0.265445	0.0474665	0.195721	CCDC196	Intergenic	-126781
chr14-67532813-67533693	0.105612	-0.135249	0.203462	-0.000747423	0.305341	PLEKHH1	promoter-TSS (NM_020715)	-37
chr14-67599811-67600678	0.0634081	0.0268795	-0.00259705	-0.00266962	-0.138519	PIGH	promoter-TSS (NM_001363694)	23
chr14-67836774-67837656	0.203958	0.127965	0.112387	-0.249772	-0.110908	RAD51B	intron (NM_133509, intron 4 of 10)	13623
chr14-67853331-67853995	-0.108919	0.255154	-0.245849	-0.0487295	-0.0894267	RAD51B	intron (NM_133509, intron 4 of 10)	30071
chr14-68476284-68477162	0.159376	-0.671699	0.130672	0.53766	0.820208	LOC100996664	intron (NM_001321818, intron 10 of 10)	152064
chr14-69093582-69094509	-0.0447757	-0.306512	0.198761	-0.105769	0.0440014	DCAF5	intron (NM_003861, intron 5 of 8)	58553
chr14-69763902-69764820	-0.428283	-0.0680053	-0.186841	0.44916	-0.00072305	SRSF5	Intergenic	-2781
chr14-70199543-70200398	0.0735332	-0.638558	0.259997	0.0957975	0.304526	SLC8A3	intron (NR_135825, intron 2 of 3)	-10901
chr14-70584955-70585782	0.352493	-0.351764	0.544025	-0.0218411	0.434172	MED6	intron (NM_005466, intron 7 of 7)	15321
chr14-71130427-71131333	-0.0516382	0.274568	-0.275185	0.110882	-0.441525	SIPA1L1	Intergenic	-189596
chr14-71246248-71247115	-0.105883	-0.191064	0.0893749	0.323202	-0.0447259	SIPA1L1	Intergenic	-73794
chr14-72023748-72024630	-0.0575452	0.0113656	0.0186406	-0.148534	0.461804	RGS6	intron (NM_001370288, intron 2 of 16)	90662
chr14-72128392-72129210	0.0700481	-0.0847177	0.146326	-0.452162	0.00273758	RGS6	intron (NM_001370288, intron 2 of 16)	195274
chr14-72518608-72519479	0.0451002	-0.0978887	0.0400032	-0.0446392	0.178653	MIR7843	intron (NM_001370288, intron 15 of 16)	2224
chr14-73237202-73237924	-0.0636364	0.218848	-0.18954	0.113286	-0.427363	PAPLN	promoter-TSS (NM_173462)	57
chr14-73601932-73602841	0.00547386	-0.560286	0.314567	0.365825	0.141757	ACOT6	Intergenic	-8558
chr14-74892468-74893126	0.0954834	0.476109	-0.216733	-0.656469	-0.402631	DLST	TTS (NM_001244883)	10881
chr14-75660636-75661549	-0.0514088	-0.0552447	-0.009153	0.090873	0.0359191	TTLL5	promoter-TSS (NM_015072)	-153
chr14-76863670-76864580	-0.0153933	0.188831	-0.124664	-0.381599	0.0165183	LRRC74A	intron (NM_194287, intron 11 of 13)	37717
chr14-81256360-81257255	0.245574	0.0383647	-0.0188452	-0.0502803	0.0275111	GTF2A1	Intergenic	-35418
chr14-81533510-81534405	0.0663576	0.0405776	0.0253108	-0.0594943	-0.0455865	SEL1L	promoter-TSS (NM_001244984)	-97
chr14-86203586-86204491	0.174314	-0.0359945	0.176367	-0.483793	0.210087	LINC02328	Intergenic	269361
chr14-88297143-88297992	-0.998801	-0.0182673	0.00486029	0.544067	-0.145014	KCNK10	intron (NM_021161, intron 1 of 6)	25701
chr14-88299818-88300743	-0.101669	-0.140781	0.00239536	0.615754	-0.540561	KCNK10	intron (NM_021161, intron 1 of 6)	22988
chr14-89308310-89309222	-0.205075	-0.380868	0.150522	-0.297691	0.715929	FOXN3	intron (NM_001085471, intron 3 of 6)	108467
chr14-90671129-90671996	-1.44603	-0.0693633	-0.120089	0.358367	0.0790314	LOC105370622	intron (NM_001320421, intron 9 of 20)	-25770
chr14-90787754-90788657	0.0656074	0.64819	-0.381099	0.126731	-0.565997	TTC7B	intron (NM_001320421, intron 1 of 20)	28211
chr14-92702283-92703186	0.20443	-0.251147	0.410328	-0.946236	0.393272	LGMN	Intergenic	45892
chr14-94748525-94749429	0.344068	-0.0847133	0.333404	-0.118149	0.031339	GSC	Intergenic	21185
chr14-96126151-96127028	-0.501147	-0.0828759	-0.0048538	0.366845	-0.125587	BDKRB2	Intergenic	-78208
chr14-96391498-96392377	0.00638865	-0.0564442	0.0737709	-0.0165857	0.0409211	AK7	promoter-TSS (NM_152327)	-190
chr14-96583952-96584849	0.123855	0.16481	0.0252242	-0.435369	-0.0511291	PAPOLA	Intergenic	81536
chr14-97251229-97252141	0.14857	-0.119507	0.163209	-0.0677072	0.055955	LINC02304	Intergenic	96828
chr14-99982205-99983098	-0.0756664	0.217709	-0.290403	-0.180302	-0.00147062	EVL	intron (NM_001330221, intron 1 of 13)	11230
chr15-100934394-100935294	-0.0474351	0.226333	-0.102581	-0.393795	0.0560647	LRRK1	intron (NM_024652, intron 2 of 33)	15487
chr15-101070338-101071221	0.166435	0.31985	-0.00786542	-0.577168	0.0669719	LRRK1	3' UTR (NM_024652, exon 34 of 34)	151423
chr15-101499707-101500617	-0.00192582	-0.0923264	0.0408374	0.0436076	0.0289387	PCSK6	Intergenic	-10178
chr15-31327719-31328561	0.00126862	0.0997542	-0.0387247	-0.0591098	0.0184562	KLF13	intron (NM_001302461, intron 1 of 1).3	1305
chr15-31359430-31360235	-1.99066	-0.182605	-0.138268	0.202423	-0.0129737	KLF13	intron (NM_001302461, intron 1 of 1).3	32998
chr15-33126188-33127038	0.357333	-0.31059	0.342771	-0.0235455	0.375359	FMN1	intron (NM_001277313, intron 4 of 20)	-58439
chr15-38707602-38708479	-0.108864	-0.376183	0.155266	0.143854	0.527778		Intergenic	11443
chr15-40198185-40198901	0.251707	-0.169095	0.214361	-0.292819	0.278586	BUB1B-PAK6	intron (NM_001211, intron 9 of 22)	-18885
chr15-40274446-40275349	-0.0103987	-0.0494226	-0.0301758	-0.128896	0.243438	ANKRD63	intron (NM_001128629, intron 9 of 9)	7688
chr15-40573597-40574538	0.399035	-0.592039	0.598759	-0.628609	0.166964	RPUSD2	exon (NM_001286407, exon 3 of 3)	4769
chr15-40931967-40932786	0.267801	-0.172965	0.272886	-0.37959	0.197077	DLL4	exon (NM_019074, exon 6 of 11)	3037
chr15-40949224-40950059	0.296262	0.343977	-0.075816	-0.0347783	-0.759561	CHAC1	Intergenic	-3829
chr15-40952847-40953757	-0.106547	0.0947128	-0.18558	0.054763	-0.108999	CHAC1	promoter-TSS (NM_024111)	-169
chr15-41258894-41259796	0.10599	-0.139022	0.161065	-0.280106	0.294201	OIP5-AS1	intron (NM_007236, intron 3 of 6)	-24645
chr15-41917573-41918348	0.148496	-0.483665	0.273999	0.281913	0.407054	EHD4-AS1	intron (NM_139265, intron 4 of 5)	-3456
chr15-42914764-42915619	-0.143271	0.519703	-0.365986	0.106817	-0.153388	TTBK2	intron (NM_173500, intron 1 of 14)	5586
chr15-43440629-43441493	-0.0297293	0.0859834	-0.159644	0.0502603	0.0258607	TP53BP1	intron (NM_001355001, intron 16 of 28)	52095
chr15-43492771-43493657	0.0970995	0.00440694	0.015284	-0.0678236	0.00383618	TP53BP1	promoter-TSS (NM_001141979)	-58
chr15-44853087-44853999	-0.0187216	-0.169692	0.0370902	0.0111659	0.356263	SORD2P	intron (NR_146394, intron 2 of 9)	29076
chr15-45447795-45448679	-0.134191	0.456777	-0.246779	-0.0236167	-0.574477	MIR147B	Intergenic	15187
chr15-45705338-45706229	0.0414638	-0.297862	0.158764	0.0976427	0.168622	LOC105370802	intron (NR_135680, intron 1 of 4)	589
chr15-48897882-48898777	0.219581	-0.108671	0.291684	0.109394	0.157473	EID1	intron (NM_203349, intron 2 of 11)	20196
chr15-50390329-50391196	0.257467	0.0333036	0.206492	-0.288298	0.0170077	MIR4712	Intergenic	30434
chr15-50452614-50453498	-0.652714	-0.00184478	-0.410049	0.750747	-0.899014	USP8	intron (NM_001128610, intron 4 of 19)	28651
chr15-52057740-52058634	0.309323	0.927888	-0.051701	-0.149207	-1.19459	MAPK6	intron (NM_002748, intron 3 of 5)	38968
chr15-52135390-52136246	0.182675	-0.0356178	0.127859	-0.123508	0.00414689	BCL2L10	intron (NM_006578, intron 5 of 10)	-23043
chr15-53554894-53555782	0.286689	-0.119161	0.157126	-0.35387	0.165787	WDR72	intron (NM_182758, intron 18 of 19)	-14235
chr15-56086243-56087098	-1.25989	-0.304009	-0.0457641	0.592492	0.0827343	NEDD4	TTS (NM_022841)	-93059
chr15-56468164-56469037	0.287965	-0.034543	0.199895	-0.0897761	0.08781	MNS1	Intergenic	-3464
chr15-57595212-57595982	0.129019	-0.227146	0.117063	-0.0843589	0.797823	GCOM1	intron (NM_001018100, intron 1 of 12)	3693
chr15-59369201-59370062	0.406331	-0.287561	0.696045	-0.213737	0.0915327	MYO1E	intron (NM_004998, intron 1 of 27)	3239
chr15-59688976-59689892	-0.0451163	-0.0682827	0.010859	0.0114854	0.112414	BNIP2	promoter-TSS (NM_001368061)	-114
chr15-61174050-61174961	0.0172886	-0.265123	0.144922	0.151502	0.173031	RORA	intron (NM_134261, intron 1 of 10)	54796
chr15-64502270-64503038	0.24271	-0.0830326	0.154353	-0.239772	-0.0175133	ZNF609	intron (NM_015042, intron 1 of 8)	3234
chr15-64568122-64568480	0.42716	-0.0262912	0.227009	-0.296355	0.487006	ZNF609	intron (NM_015042, intron 1 of 8)	68881
chr15-64691810-64692676	-0.0582037	0.26925	-0.0669264	-0.572239	-0.0232907	OAZ2	intron (NM_002537, intron 1 of 4)	11038
chr15-64877278-64878165	-0.353231	-0.19237	-0.121023	0.0490769	0.459552	ANKDD1A	Intergenic	-34180
chr15-64882942-64883622	0.0612819	-0.222522	0.348157	-0.216907	0.107233	ANKDD1A	Intergenic	-28620
chr15-65764914-65765832	0.240683	-0.193638	0.167246	-0.259986	0.110412	DENND4A	intron (NM_005848, intron 1 of 31)	26920
chr15-65980555-65981230	-1.97646	-0.188977	-0.187994	0.316579	0.0685321	MIR4311	exon (NM_032445, exon 7 of 23)	-59340
chr15-66209283-66210097	-0.140249	0.543455	-0.397056	0.4637	-1.06089	MEGF11	intron (NM_032445, intron 1 of 22)	44047
chr15-67148121-67148995	-0.127743	0.221554	-0.228498	-0.135124	-0.331152	SMAD3	intron (NM_001145103, intron 1 of 8)	10537
chr15-69160089-69160999	0.0142701	0.0725141	-0.0316493	-0.130238	-0.0406295	GLCE	promoter-TSS (NM_015554)	-53
chr15-69760596-69761474	-0.0732341	0.0802141	-0.13741	-0.0107709	-0.00436177	LINC00593	Intergenic	-74199
chr15-70097475-70098306	-0.0990377	0.11098	-0.0781388	-0.0164969	-0.113816	TLE3	promoter-TSS (NM_001105192)	26
chr15-70151789-70152695	0.108008	-0.0813995	0.128484	-0.0413998	0.239218	TLE3	Intergenic	-54325
chr15-71752328-71753213	0.192834	-0.059128	0.0357693	-0.0101277	0.11273	NR2E3	intron (NM_001286429, intron 8 of 11)	-57783
chr15-72342123-72343033	0.107069	-0.305502	0.465421	0.125157	-0.0141101	CELF6	3' UTR (NM_001318825, exon 14 of 14)	-22421
chr15-72474950-72475678	0.0464021	0.117768	-0.0238026	-0.0685994	-0.191485	ARIH1	intron (NM_005744, intron 1 of 13)	984
chr15-73303621-73304483	-0.707728	-0.117087	-0.0531885	0.432288	0.00340667	MIR12135	3' UTR (NM_001172623, exon 28 of 28)	4142
chr15-73564048-73564888	0.179511	0.257789	0.0833194	-0.893703	0.0222349	NPTN-IT1	intron (NM_012428, intron 6 of 8)	5075
chr15-74374039-74374754	0.0105579	-0.097113	0.0391308	0.0357036	0.155245	LINC02255	Intergenic	-4685
chr15-75065703-75066459	0.392958	0.0458469	0.204065	-0.223342	-0.0901495	PPCDC	Intergenic	22795
chr15-76976318-76977206	0.335122	-0.00954375	0.100493	-0.320869	0.426348	PSTPIP1	Intergenic	-17918
chr15-77545790-77546702	0.117328	-0.324244	0.137095	0.088979	0.499895	LOC101929457	Intergenic	20651
chr15-77821214-77822102	0.190826	-0.131422	0.14293	-0.120122	0.0943341	LINGO1	promoter-TSS (NM_001301186)	-758
chr15-78909532-78910405	0.114293	0.140758	0.077496	-0.569521	0.117931	CTSH	Intergenic	35129
chr15-80090657-80091532	-0.128282	0.314358	-0.176756	0.0474612	-0.289689	ZFAND6	intron (NM_001242912, intron 2 of 6)	-7321
chr15-80579767-80580686	0.373777	-0.0750142	0.168648	0.123242	0.0722346	MIR5572	promoter-TSS (NR_049837)	-876
chr15-80878027-80878909	-0.514761	0.466921	-0.610343	0.0508255	-0.243733	MIR549A	intron (NM_001293304, intron 3 of 29)	-36395
chr15-81133775-81134684	0.170667	-0.188722	0.151696	-0.097496	0.110694	CFAP161	promoter-TSS (NM_001353365)	-40
chr15-83105283-83106164	0.327996	0.0398295	0.383246	-0.87428	0.533345	TM6SF1	Intergenic	-1921
chr15-84845304-84846282	-0.213966	0.481485	-0.759488	-0.0190234	-0.212677	ALPK3	intron (NM_020778, intron 5 of 13)	29113
chr15-84990911-84991702	0.31142	-0.132553	0.500444	0.0153465	0.152153	PDE8A	intron (NM_173454, intron 1 of 20)	9333
chr15-90061931-90062853	0.56009	-0.210305	0.514458	-0.139743	0.117044	ZNF710-AS1	intron (NM_198526, intron 1 of 4)	19815
chr15-90956388-90957247	0.115082	-0.189457	0.184676	0.0224254	0.145826	RCCD1	exon (NM_033544, exon 3 of 9)	1942
chr15-97875211-97875844	0.158984	-0.264078	0.372557	-0.165941	0.454202	LINC00923	Intergenic	-1099
chr15-98147179-98148053	-0.0405553	-0.290953	0.647306	-0.0378211	-0.194687	LINC01582	Intergenic	-58863
chr15-98442162-98443058	0.17509	-0.148128	0.142011	-0.0547022	0.107624	LINC02351	intron (NM_182562, intron 5 of 6)	-21612
chr15-98647040-98647757	-0.0287364	-0.177986	0.0479508	0.0940501	0.148762	IGF1R	non-coding (NR_126453, exon 1 of 1)	-1140
chr15-98822833-98823747	-0.328854	-0.189732	0.010916	0.552743	-0.0524276	MIR4714	intron (NM_000875, intron 2 of 20)	38864
chr16-10736836-10737738	0.0635211	-0.301477	0.256814	0.193561	0.0976219	NUBP1	Intergenic	-6499
chr16-10918449-10919315	0.0226419	-0.268435	0.112236	0.229743	0.161479	DEXI	intron (NR_104444, intron 14 of 17)	23586
chr16-117509-118394	0.233834	-0.0721422	0.187906	-0.0133276	0.116734	NPRL3	intron (NM_001077350, intron 4 of 13)	20721
chr16-12089371-12090293	0.18697	-0.109294	0.165973	0.0352502	0.083088	SNX29	intron (NM_032167, intron 11 of 20)	113098
chr16-1304002-1304887	0.211324	-0.198782	0.172258	-0.00300174	0.0671756	UBE2I	Intergenic	-4707
chr16-14112156-14112798	0.367356	-0.0367379	0.273332	-0.264037	-0.0509124	MRTFB	intron (NM_001365418, intron 3 of 5)	41158
chr16-1469426-1470339	-0.307428	0.223422	-0.37477	0.115583	-0.15899	CLCN7	intron (NM_001287, intron 1 of 24)	5145
chr16-1547967-1548828	-0.336214	0.392912	-0.377081	-0.0992694	-0.162864	TMEM204	intron (NM_001256541, intron 3 of 3)	14732
chr16-15509354-15510214	-0.0457916	-0.217321	-0.018498	0.150168	0.448752	BMERB1	intron (NM_001142469, intron 1 of 5).2	7518
chr16-15942794-15943720	0.0927979	0.0744452	0.0188862	-0.401255	0.130844	ABCC1	Intergenic	-6359
chr16-15989020-15989841	-0.0928386	0.116251	-0.0889477	0.0409612	-0.312009	ABCC1	intron (NM_004996, intron 1 of 30)	39815
chr16-1610301-1611143	-0.10626	0.0631498	-0.0638864	0.0467563	-0.128866	IFT140	TTS (NR_135176)	1350
chr16-16154041-16154941	-0.504305	-0.240243	-0.18819	0.613937	0.00563165	ABCC6	intron (NR_147784, intron 27 of 28).2	68980
chr16-188398-189300	-0.0478842	0.568488	-0.339876	-0.329968	-0.192944	HBQ1	TTS (NM_001320226)	8390
chr16-1964471-1965373	0.0351935	0.0326095	0.0402894	-0.119458	0.0180052	SNHG9	promoter-TSS (NR_003142)	-74
chr16-20798041-20798798	0.27462	-0.594605	0.441964	0.0686438	0.561759	ERI2	TTS (NM_005622)	8052
chr16-21617364-21618271	-0.0127192	-0.0431569	-0.0751188	0.189151	0.00651624	METTL9	intron (NM_001077180, intron 2 of 4).2	18241
chr16-21663662-21664570	0.12563	-0.173687	0.277968	-0.311823	0.180524	OTOA	5' UTR (NM_144672, exon 1 of 29).2	148
chr16-22007555-22008439	0.0190824	0.212654	-0.110636	-0.0710803	-0.151302	MOSMO	promoter-TSS (NM_001164579)	-114
chr16-22077442-22078352	0.101429	-0.276343	0.288209	0.0547966	0.246831	VWA3A	intron (NM_001164579, intron 2 of 2)	-14644
chr16-2238524-2239345	-1.77414	-0.535118	-0.0812281	0.445984	0.0581699	DNASE1L2	TTS (NM_001919)	2491
chr16-2251192-2252105	0.0839688	-0.153816	0.127562	-0.00767347	0.0774198	ECI1	promoter-TSS (NM_001919)	-62
chr16-22898553-22899426	-0.155948	0.563488	-0.317074	-0.14301	-0.468824	HS3ST2	intron (NM_006043, intron 1 of 1)	84828
chr16-234420-235293	0.055539	-0.0570618	0.0861167	-0.058061	0.0781775	FAM234A	promoter-TSS (NM_001284497)	36
chr16-23514510-23515410	-0.398655	-0.145469	-0.0170462	0.268121	0.112319	GGA2	Intergenic	-4466
chr16-23881417-23882297	-0.073804	-0.221299	0.14819	0.1312	0.146699	PRKCB	intron (NM_002738, intron 2 of 16)	45874
chr16-27374688-27375458	0.163729	-0.0583955	0.108678	-0.201565	0.184911	IL21R	Intergenic	-27101
chr16-28863109-28864039	-0.120609	0.0168086	-0.0657284	0.0504842	-0.0311711	SH2B1	promoter-TSS (NM_001308294)	-183
chr16-29469343-29470244	-0.0801073	0.272773	-0.188935	-0.0776463	-0.82334	LOC613038	Intergenic	-2216
chr16-30021242-30022027	-0.0737082	-0.17339	0.108646	0.00823076	0.173956	C16orf92	Intergenic	-1699
chr16-30122853-30123747	0.00585421	0.0388391	-0.0338406	-0.139342	-0.0252382	MAPK3	promoter-TSS (NM_002746)	9
chr16-3019984-3020736	-0.0711705	0.237747	-0.0977705	-0.134894	-0.213331	TNFRSF12A	promoter-TSS (NM_016639)	-8
chr16-30382133-30383049	-0.119781	0.160122	-0.22368	-0.0559976	-0.0719167	SEPTIN1	promoter-TSS (NM_001365977)	-30
chr16-30775148-30776001	0.0520604	-0.188103	0.145911	0.0264196	0.101294	ZNF629	3' UTR (NM_014771, exon 20 of 20)	11630
chr16-30814014-30814918	-0.137875	0.0415668	-0.0361141	0.0307225	0.00278744	ZNF629	Intergenic	-27261
chr16-31063901-31064814	-0.161914	-0.0623772	-0.232504	0.396549	0.0605853	ZNF668	exon (NM_024706, exon 2 of 3)	730
chr16-31077684-31078575	0.325781	-0.227115	1.11285	-0.462899	-0.168737	ZNF646	exon (NM_014699, exon 2 of 3)	3708
chr16-31471474-31472121	0.29468	0.278292	-0.190611	-0.394047	-0.20676	TGFB1I1	promoter-TSS (NM_001164719)	-354
chr16-3690220-3691082	0.0785685	0.0306207	0.17523	-0.276917	-0.0906748	TRAP1	intron (NM_001272049, intron 1 of 16)	26873
chr16-3878333-3878996	0.0969602	0.0193554	0.051862	-0.525397	0.753291	CREBBP	intron (NM_004380, intron 1 of 30)	1455
chr16-46743115-46743958	-0.198257	0.36416	-0.456478	0.0755971	-0.0371697	MYLK3	intron (NM_001308301, intron 1 of 11)	4807
chr16-46748717-46749341	0.284068	-0.324143	0.49132	-0.15719	0.192559	MYLK3	promoter-TSS (NM_182493)	-685
chr16-4768329-4769220	0.0511012	-0.200093	0.147679	0.0515951	0.127026	ZNF500	Intergenic	-1613
chr16-48609706-48610583	-0.00485933	0.0337251	0.0224514	-0.0462742	-0.142069	N4BP1	promoter-TSS (NM_153029)	35
chr16-487445-488333	0.341172	-0.227447	0.776207	-0.2883	0.00707973	RAB11FIP3	intron (NM_001142272, intron 2 of 11)	12965
chr16-4937074-4937745	-0.124735	0.325297	-0.0650836	-0.0155913	-0.643366	PPL	promoter-TSS (NM_002705)	-262
chr16-49876379-49877269	0.159214	0.0331436	0.105683	-0.103546	-0.120907	ZNF423	Intergenic	-18905
chr16-50067341-50068109	0.234472	-0.318761	0.325229	-0.164266	0.186937	HEATR3	intron (NM_001329730, intron 3 of 15)	1755
chr16-50155298-50156191	-0.0567289	0.0829272	-0.135963	0.0479184	-0.166429	TENT4B	intron (NM_001365324, intron 1 of 11)	2264
chr16-50780879-50781811	-0.0912501	-0.215607	-0.141942	0.447584	0.158728	LINC02168	exon (NM_001042412, exon 9 of 18)	-25327
chr16-53597538-53598371	-0.391397	-0.00255008	0.0249203	-0.591113	0.729764	AKTIP	TTS (NM_015272)	-94651
chr16-55621132-55621885	0.321949	-0.274804	0.349683	-0.268569	0.156427	SLC6A2	Intergenic	-34555
chr16-56916735-56917608	0.220462	-0.173942	0.247734	-0.210558	0.339186	MIR6863	Intergenic	12908
chr16-56924270-56925150	0.0555444	0.136599	0.12947	-0.402303	-0.0511886	HERPUD1	Intergenic	-7432
chr16-57380844-57381730	0.0938312	-0.133363	0.0930191	-0.0384467	0.324709	CX3CL1	intron (NM_002996, intron 2 of 2)	8797
chr16-57899462-57900368	0.122942	0.183607	0.0422318	-0.497177	-0.0283471	CNGB1	intron (NM_001297, intron 29 of 32)	71213
chr16-58004937-58005793	0.0535055	-0.662072	0.583012	0.000566532	0.661341	USB1	intron (NM_001330568, intron 2 of 6)	3958
chr16-59213773-59214638	-0.145905	0.0108033	0.0338285	0.416943	-0.174489	GOT2	Intergenic	-479890
chr16-66483460-66484357	-0.468377	-0.0315279	-0.138929	0.345028	-0.171724	BEAN1-AS1	intron (NM_001197224, intron 4 of 4)	-7507
chr16-66700628-66701494	0.511463	-0.0340088	0.663367	-0.45353	-0.462607	CMTM4	Intergenic	-4318
chr16-67393074-67393980	-0.0539737	-0.0454417	-0.0118654	0.214599	-0.067483	TPPP3	promoter-TSS (NM_016140)	-29
chr16-67537587-67538366	0.0411646	-0.126866	0.0134499	0.248279	0.0789406	RIPOR1	intron (NM_001193524, intron 1 of 21)	515
chr16-67998925-67999771	-0.0428695	0.140881	-0.0132466	-0.147746	-0.311213	DPEP2	non-coding (NR_136706, exon 2 of 12)	136
chr16-68538787-68539679	-0.0781382	0.104236	-0.168982	-0.0148736	-0.0308425	ZFP90	promoter-TSS (NR_130978)	20
chr16-68781926-68782835	0.00495274	0.106782	-0.0757285	-0.224017	0.0300441	CDH1	intron (NM_001317185, intron 2 of 15)	45089
chr16-69149926-69150801	0.0466123	-0.360535	0.279394	-0.0111064	0.320778	UTP4	intron (NM_001318391, intron 6 of 16)	17715
chr16-70289105-70290000	-0.109891	0.0172106	-0.0550149	0.0805695	-0.00655626	AARS	promoter-TSS (NM_001257174)	-44
chr16-71564618-71565467	-0.183966	-0.014968	-0.066326	0.0792371	0.0261145	TAT-AS1	promoter-TSS (NR_103852)	27
chr16-72066475-72067341	0.246679	-0.0532848	0.325334	-0.200323	-0.0154483	HPR	intron (NM_020995, intron 1 of 4)	3682
chr16-72938535-72939441	-0.0862702	0.0892961	-0.207936	0.103916	-0.102477	ZFHX3	intron (NM_001164766, intron 2 of 8)	109140
chr16-73057685-73058543	0.162643	0.0895753	-0.000959245	-0.128754	0.0655196	ZFHX3	intron (NM_001164766, intron 1 of 8)	907
chr16-74107505-74108376	0.311951	-0.157649	0.293436	-0.135579	0.169405	LOC101928035	Intergenic	107580
chr16-75420914-75421495	0.322616	-0.150997	0.336578	-0.63755	0.0763787	CFDP1	intron (NM_006324, intron 1 of 6)	12298
chr16-78246233-78247097	0.015036	-0.360524	0.171184	-0.0845132	0.727176	WWOX	intron (NM_001291997, intron 4 of 7)	147011
chr16-79409724-79410568	-0.243702	0.568743	-0.391312	-0.0434196	-0.334	MAF	Intergenic	190591
chr16-79415892-79416751	-0.0845285	0.187595	-0.108096	0.0654847	-0.394889	MAF	Intergenic	184415
chr16-81821161-81821997	-0.0423633	-0.593662	0.0427629	0.234399	0.369984	PLCG2	intron (NM_002661, intron 2 of 32)	42288
chr16-8182540-8183422	0.000782104	-0.117452	0.0553282	-0.00950884	0.215318	TMEM114	Intergenic	406857
chr16-82229780-82230658	0.449243	0.114543	0.329259	-1.39044	0.0218551	MPHOSPH6	Intergenic	-59995
chr16-82627010-82627879	0.437515	-0.0522894	0.3609	-0.0549991	0.129657	CDH13	intron (NM_001220492, intron 1 of 5)	476
chr16-82749807-82750691	0.150511	-0.202359	0.328533	-0.263326	-0.0600421	LOC101928446	intron (NM_001220488, intron 2 of 14)	-23070
chr16-83842576-83843423	-0.685192	-0.0315484	-0.227633	0.345787	-0.00897977	HSBP1	Intergenic	35022
chr16-85016704-85017517	-0.0844442	0.114541	-0.0800217	0.0255253	-0.203068	ZDHHC7	Intergenic	-5576
chr16-85050292-85051166	0.160969	-0.224625	0.227981	-0.0427842	0.228303	KIAA0513	intron (NM_001286566, intron 1 of 11)	-12483
chr16-85305934-85306835	0.138129	-0.037249	0.0845259	-0.0661328	0.0387256	MIR5093	promoter-TSS (NR_049816)	-60
chr16-87178753-87179639	0.102458	-0.370587	0.276274	-0.0256076	0.107629	LOC101928708	Intergenic	-32919
chr16-87416557-87417353	-0.0514848	0.252002	-0.485145	0.0265515	0.0044468	MAP1LC3B	intron (NM_015144, intron 8 of 12)	24619
chr16-87543664-87544565	-0.243942	0.302934	-0.211878	-0.0146081	-0.270616	LOC101928737	Intergenic	49928
chr16-88598914-88599813	-0.370119	0.711765	-0.631006	0.0468539	-0.405407	ZC3H18	intron (NM_001294340, intron 6 of 18)	28961
chr16-88794688-88795495	-0.135195	0.343046	-0.355895	0.0408958	-0.258946	CDT1	Intergenic	-8697
chr16-89009132-89010026	0.289972	-0.0299578	0.139032	-0.165452	0.0443404	CBFA2T3	Intergenic	-32372
chr16-89240833-89241643	-0.0309383	-0.076324	0.0611859	0.0106573	0.153314	ZNF778	Intergenic	23535
chr16-8959747-8960608	-0.09951	-0.286404	0.0253446	0.236029	0.175889	USP7	intron (NM_003470, intron 1 of 30)	3728
chr16-90019173-90020081	-0.0967383	0.141067	-0.211866	0.125804	-0.143717	GAS8	promoter-TSS (NM_001286209)	-2
chr16-9127389-9128258	0.0319301	0.0776305	-9.42393e-05	-0.193172	0.0194337	C16orf72	Intergenic	36180
chr17-10126807-10127657	0.163438	-0.113935	0.141555	-0.383208	0.798038	GAS7	intron (NM_201433, intron 1 of 13)	71374
chr17-10318317-10319154	0.354229	0.0847538	0.263981	-0.269433	-0.301093	MYH13	intron (NM_003802, intron 27 of 40)	54270
chr17-10614316-10615195	-0.153653	0.309689	-0.213233	-0.0210097	-0.583663	MYH3	intron (NR_125367, intron 10 of 10)	42553
chr17-10616276-10617184	0.0522241	-0.152105	0.292943	0.092248	0.0999227	MYH3	intron (NR_125367, intron 10 of 10)	40579
chr17-1110947-1111851	0.109319	-0.0542129	0.0997468	0.0143314	-0.0288573	ABR	intron (NM_001322840, intron 2 of 22).2	-2297
chr17-1258869-1259640	-0.0240216	-0.0815867	0.0557435	-0.0194808	0.2569	BHLHA9	Intergenic	-11309
chr17-13597586-13598454	0.265197	-0.228994	0.571754	-0.409012	0.126122	HS3ST3A1	intron (NM_006042, intron 1 of 1)	3909
chr17-14790306-14791306	-0.148511	0.273501	-0.314493	-0.107732	-0.154693	LOC101928475	Intergenic	-223999
chr17-14813390-14814268	0.235694	-0.141661	0.770294	-0.380977	0.176339	LOC101928475	Intergenic	-200976
chr17-15782574-15783484	0.0448896	-0.255954	0.0868759	0.0313289	0.227189	MEIS3P1	Intergenic	-3821
chr17-15981731-15982435	0.0693574	-0.0974822	0.0513939	0.00526753	0.404357	ZSWIM7	intron (NM_001042697, intron 3 of 4)	17621
chr17-16027795-16028694	-1.89702	-0.0976714	-0.103792	0.534169	0.470976	TTC19	TTS (NM_006311)	28421
chr17-16751179-16751994	0.192981	-0.266456	0.426023	-0.0445233	0.0343134	USP32P1	intron (NR_130142, intron 11 of 15)	-35305
chr17-16989189-16989908	-0.0242547	0.705874	-0.319703	-0.0349803	-0.48934	LINC02090	intron (NR_146886, intron 2 of 2)	1220
chr17-17702338-17703192	0.428239	-0.220588	0.453187	-0.636089	0.011359	RAI1	intron (NM_030665, intron 1 of 5)	21307
chr17-17834055-17834883	-0.326789	0.15983	-0.0410206	0.0934033	-0.426007	SREBF1	intron (NM_001005291, intron 1 of 19)	2517
chr17-18921828-18922741	0.0455584	0.254181	0.0103345	-0.398126	0.00552543	SLC5A10	intron (NM_001353099, intron 9 of 11)	-28391
chr17-18966736-18967610	0.14988	-0.279413	0.380538	-0.226033	0.090835	SLC5A10	intron (NM_001270648, intron 5 of 13)	15008
chr17-195191-195905	0.343743	-0.315311	0.234658	0.0166697	0.282005	LINC02091	Intergenic	-8297
chr17-19977452-19978330	-0.0331601	0.0115523	-0.077247	0.122809	-0.0634017	AKAP10	promoter-TSS (NM_001330152)	-35
chr17-21090937-21091803	0.0577277	-0.155248	0.182615	-0.161628	0.412303	LINC01563	TTS (NR_110895)	15814
chr17-22520954-22521852	0.0166047	-0.0274175	0.0280076	0.0219284	0.0240469	MTRNR2L1	Intergenic	-1708
chr17-234384-235412	-0.874447	-0.310718	0.186124	0.459173	0.116814	LINC02091	intron (NM_006987, intron 7 of 9).2	-47647
chr17-2399347-2400209	-0.0153067	-0.0145911	-0.0138846	0.1071	-0.0458379	MNT	intron (NM_020310, intron 1 of 5)	1282
chr17-27353429-27354343	0.0208473	-0.013228	-0.00888275	-0.123827	0.000855044	WSB1	Intergenic	59772
chr17-28040966-28041977	-0.0326701	0.0755251	-0.0756562	-0.0752532	-0.00402085	NLK	Intergenic	-1205
chr17-28170613-28171383	-0.140544	-0.442156	0.375955	0.724437	0.097245	PYY2	intron (NM_016231, intron 6 of 10)	-55565
chr17-2847530-2848341	0.00322735	-0.133542	0.0265762	0.129731	0.197587	RAP1GAP2	intron (NM_001330058, intron 2 of 24)	51498
chr17-28567366-28568245	0.235879	0.10858	0.117903	-0.414377	0.0272894	PIGS	intron (NM_033198, intron 3 of 11)	3718
chr17-28711017-28711874	0.0188	0.124709	-0.0614514	-0.0324456	-0.0838349	PROCA1	promoter-TSS (NM_001304952)	-147
chr17-28778111-28778977	0.178482	-0.0514303	0.126381	-0.146848	0.122504	FAM222B	intron (NM_001288636, intron 3 of 5)	33927
chr17-29019711-29020192	0.229014	-0.0660034	0.0308667	-0.0926466	0.0274646	SEZ6	Intergenic	-13512
chr17-29622436-29623297	-0.151745	-0.105901	0.0618994	0.231307	-0.0701705	CORO6	Intergenic	-1444
chr17-30957954-30958865	0.208174	-0.124921	0.17302	-0.228114	0.2842	RNF135	non-coding (NR_144488, exon 10 of 10)	-12629
chr17-31679809-31680730	-0.189275	-0.0991818	-0.0529267	0.254489	0.09261	MIR365B	Intergenic	104859
chr17-32203126-32204021	0.0447292	0.501059	-0.225587	-0.284073	-0.403778	ARGFXP2	intron (NM_001033566, intron 15 of 19)	-52003
chr17-32519084-32519992	0.146357	-0.0672218	0.152563	-0.0884573	0.129829	CDK5R1	intron (NM_015194, intron 21 of 21)	32545
chr17-33750853-33751736	-0.0335371	-0.0591182	-0.109883	0.419195	-0.104491	AA06	intron (NM_001094, intron 1 of 9)	-217535
chr17-33753195-33754092	0.0251936	-0.352626	0.218534	-0.0150082	0.578708	AA06	intron (NM_001094, intron 1 of 9)	-219884
chr17-3432997-3433902	-0.0159511	0.0825398	-0.0785319	-0.0518085	-0.208158	OR1E2	exon (NM_003554, exon 1 of 1)	391
chr17-34705642-34706689	-0.807645	-0.149457	-0.0347663	0.583131	0.0694125	TMEM132E	Intergenic	125417
chr17-35486829-35487712	0.112133	-0.082774	0.186132	-0.464435	0.17051	SLFN12L	intron (NM_001363830, intron 2 of 4)	468
chr17-35539066-35539934	0.275756	-0.0796128	0.204711	-0.0782246	0.185532	SLFN12L	Intergenic	-1639
chr17-35898259-35899050	0.31106	0.00385614	0.215545	-0.4117	0.0717198	LRRC37A8P	Intergenic	12368
chr17-36082365-36083239	0.125593	-0.0329823	0.0710032	-0.0975233	0.12984	CCL3L1	Intergenic	7341
chr17-36135409-36136112	0.247126	-0.690628	0.572682	0.0787484	0.862456	CCL4L2	Intergenic	31934
chr17-36534882-36535734	0.0082507	-0.0181453	0.00793924	0.124423	-0.073102	MYO19	5' UTR (NM_025109, exon 1 of 22).2	149
chr17-37487763-37488618	0.0611294	-0.101157	-0.0569523	0.0118485	0.286796	DUSP14	Intergenic	-1700
chr17-37710154-37711032	0.19783	0.11368	0.0844747	-0.196106	0.0421943	HNF1B	exon (NM_000458, exon 5 of 9)	34466
chr17-38255864-38256400	0.248843	0.163893	0.162062	-0.251514	-0.0567731	LOC440434	intron (NR_036750, intron 1 of 11)	1117
chr17-38670623-38671513	-0.10704	-0.248825	0.0457076	0.0619756	0.156735	EPOP	TTS (NM_001130677).2	3889
chr17-38733571-38734333	0.271855	-0.0804505	0.108067	0.0848983	0.264305	CISD3	TTS (NM_007144).2	3611
chr17-38752165-38753013	-0.021252	0.0316722	-0.022128	-0.00186546	-0.106559	PSMB3	promoter-TSS (NM_002795).2	-152
chr17-38861221-38862132	-0.94773	0.0860601	-0.388016	0.302692	-0.0967216	RPL23	Intergenic	-7956
chr17-38893394-38894258	0.149978	-0.32935	0.458445	-0.297966	0.328698	MIR6779	intron (NM_006148, intron 3 of 6)	-21153
chr17-3944454-3945364	0.130005	0.268296	0.00200558	-0.211031	-0.0720708	ATP2A3	intron (NM_174955, intron 9 of 21)	19528
chr17-39450845-39451734	-0.00550288	0.018233	0.00639694	-0.132046	-0.0343918	MED1	promoter-TSS (NM_004774)	-27
chr17-39461058-39461901	0.00948467	0.0811392	-0.0260383	-0.0674272	-0.125534	CDK12	promoter-TSS (NM_016507)	-6
chr17-40553512-40554383	0.196747	-0.201278	0.177442	0.0062085	0.118791	CCR7	3' UTR (NM_001301716, exon 3 of 3)	6446
chr17-41648473-41649168	0.114989	-0.164611	0.111282	0.173247	0.260838	KRT42P	Intergenic	-8622
chr17-42154654-42155546	0.0256984	-0.0214367	0.0871755	-0.00957861	-0.00486173	RAB5C	promoter-TSS (NM_001252039)	-111
chr17-42266660-42267573	0.259356	0.102405	0.0308826	-0.287709	0.00146105	STAT5B	intron (NM_012448, intron 1 of 18)	9289
chr17-42334470-42335339	0.292328	-0.0731904	0.254847	-0.297942	-0.0307232	STAT5A	intron (NM_001369512, intron 8 of 23)	46849
chr17-42720755-42721634	0.180463	0.140972	0.0837821	-0.575313	0.341854	MIR6780A	intron (NM_001321079, intron 5 of 19)	-13044
chr17-42744587-42745432	0.104648	-0.0275131	0.0688544	-0.0274273	0.0466867	EZH1	promoter-TSS (NM_001321082)	30
chr17-43372186-43373062	0.139563	-0.428359	0.314955	0.108895	0.137786	LINC00910	intron (NR_027412, intron 4 of 5)	16274
chr17-44324527-44325332	-0.0537121	-0.0626012	-0.0380918	0.0588466	0.141408	SLC25A39	promoter-TSS (NM_001321240)	-60
chr17-44967970-44968864	-0.0929384	0.0434995	-0.133007	0.13489	-0.0744869	C1QL1	promoter-TSS (NM_006688)	-114
chr17-45234396-45235152	0.27651	0.0699916	0.0515352	-0.0601049	-0.100762	FMNL1	intron (NM_005892, intron 6 of 26)	12889
chr17-45619936-45620803	0.119718	-0.0908079	0.193091	-0.0607547	0.130015	LINC02210-CRHR1	promoter-TSS (NM_001256299).3	24
chr17-46822040-46822871	0.0340005	-0.227447	0.198282	0.0180233	0.417814	WNT3	Intergenic	-3764
chr17-46905509-46906403	-0.430696	0.4527	-0.3661	0.0181678	-0.644074	GOSR2	Intergenic	-17161
chr17-47203738-47204501	0.282134	-0.476863	0.469737	0.0551154	0.183694	MYL4	Intergenic	-4942
chr17-48107170-48108100	0.071288	0.128549	-0.0240953	-0.0918806	-0.0868458	SNX11	promoter-TSS (NM_152244)	50
chr17-4835438-4836242	0.00784952	0.183963	0.144549	-1.44582	0.0438857	MINK1	intron (NM_015716, intron 1 of 30)	2500
chr17-4853116-4853616	-0.211923	0.0288765	-0.403473	0.204424	0.0809794	MINK1	intron (NM_015716, intron 1 of 30)	20026
chr17-4901586-4902360	-0.0334627	0.240555	-0.27869	-0.0147473	-0.140711	CHRNE	exon (NM_000080, exon 5 of 12)	1125
chr17-4908781-4909672	0.1194	-0.0596648	0.155708	-0.0929533	0.0403458	CHRNE	Intergenic	-6129
chr17-49217842-49218670	0.0458142	-0.0596393	0.0952969	-0.174583	0.110167	ABI3	intron (NM_016428, intron 3 of 7)	7549
chr17-49290515-49291395	0.257357	-0.39412	0.665546	-0.0949778	0.0493602	MIR6129	non-coding (NR_135579, exon 8 of 8)	-2501
chr17-49754850-49755638	0.370221	-0.239901	0.337916	-0.892926	0.239029	FAM117A	intron (NM_030802, intron 1 of 7)	8887
chr17-50221215-50222098	-0.338808	0.0896795	-0.375375	0.230841	-0.260662	LINC01969	Intergenic	6963
chr17-50596547-50597341	0.137777	-0.0536895	0.525621	-1.11049	0.177219	CACNA1G-AS1	intron (NR_046058, intron 15 of 33)	-34836
chr17-50660336-50661112	0.260626	-0.189857	0.404423	-0.534749	0.201238	ABCC3	intron (NM_003786, intron 7 of 30)	25843
chr17-50681076-50681979	0.0421781	-0.0457534	0.0205385	-0.281032	0.102678	ANKRD40	intron (NM_003786, intron 26 of 30)	26386
chr17-50707393-50708237	0.0583895	-0.137261	0.1425	0.0537616	0.125716	ANKRD40	promoter-TSS (NM_052855)	99
chr17-50883682-50884545	0.244567	-0.249547	0.313393	-0.192113	0.225599	TOB1	Intergenic	-16136
chr17-5254704-5255572	0.291745	-0.333561	0.284633	0.0814261	0.386747	SCIMP	Intergenic	-20278
chr17-556372-557270	0.317412	-0.159569	0.229094	0.230709	0.0158856	RFLNB	intron (NM_001366254, intron 16 of 19).2	-110881
chr17-56319265-56320159	-0.112409	-0.0980846	0.0993487	0.419191	-0.0686754	ANKFN1	intron (NM_001370326, intron 3 of 20)	166237
chr17-57537288-57538163	0.178891	-0.0694254	0.0816521	-0.300397	0.149735	LOC101927557	intron (NM_001322250, intron 7 of 13)	-14129
chr17-57541539-57542428	0.277127	-0.0654139	0.314725	-0.298924	0.132038	LOC101927557	intron (NM_001322250, intron 7 of 13)	-18387
chr17-57619181-57619914	0.315609	-0.310929	0.644041	-0.355776	0.264461	LOC101927539	intron (NM_001322250, intron 9 of 13)	-11136
chr17-58119924-58120813	-0.141793	0.252471	-0.174479	-0.00417792	-0.446788	OR4D1	Intergenic	-34785
chr17-58324157-58325010	0.15042	-0.12223	0.0746907	-0.0274029	0.0677395	TSPOAP1-AS1	promoter-TSS (NR_038410)	-866
chr17-58327961-58328406	0.223848	-0.0424216	0.270231	-0.0321154	-0.0728572	TSPOAP1	promoter-TSS (NR_038411)	611
chr17-58512999-58513611	0.311562	-0.292413	0.375814	-0.762144	0.495727	MTMR4	intron (NM_004687, intron 2 of 18)	4575
chr17-58658768-58659706	-0.0191382	-0.107332	0.067832	0.0159194	0.10424	TEX14	intron (NM_031272, intron 1 of 31)	32818
chr17-58666582-58667491	0.117389	-0.158087	0.114847	0.0397475	0.241336	TEX14	intron (NM_031272, intron 1 of 31)	25018
chr17-60141025-60141874	0.139286	-0.0804427	0.0872534	-0.333567	0.433539	CA4	Intergenic	-8523
chr17-63911408-63912279	-0.0257351	0.0396348	0.0918695	-0.430735	0.210034	CSHL1	promoter-TSS (NM_001318)	-586
chr17-64020173-64021054	0.0160231	-0.0892541	0.0334943	0.00709644	0.062788	ICAM2	promoter-TSS (NM_001099788)	19
chr17-64213785-64214673	0.294098	-0.0676764	0.684588	-0.262688	-0.203667	TEX2	5' UTR (NM_001288733, exon 2 of 12)	16505
chr17-64599113-64600001	0.181598	-0.0689376	0.184	-0.0769613	0.0999178	SMURF2	intron (NM_022739, intron 2 of 18)	62750
chr17-65231451-65232311	0.101448	-0.127445	0.119181	0.304461	0.00967847	RGS9	Intergenic	94511
chr17-67378455-67379339	0.127061	-0.123708	0.0914638	0.0652315	0.125045	PITPNC1	intron (NM_181671, intron 1 of 9)	1616
chr17-69093037-69093930	-0.0254529	-0.248977	0.12525	0.113702	0.098275	MIR4524B	intron (NM_080284, intron 25 of 38)	-6058
chr17-7220749-7221521	0.109817	-0.230306	0.284746	0.0198806	0.0798974	DLG4	intron (NM_000018, intron 6 of 19)	-1085
chr17-7262966-7263728	0.26758	-0.143188	0.29456	-0.351714	0.182205	CLDN7	promoter-TSS (NM_001307)	-154
chr17-72729854-72730753	-0.0378086	0.240129	-0.113858	-0.234359	-0.320916	LINC00511	intron (NM_001352692, intron 7 of 9)	-89832
chr17-7282736-7283627	-0.048427	0.106139	0.0531533	-0.0932144	-0.465048	SLC2A4	intron (NM_001042, intron 1 of 10)	1464
chr17-73166650-73167571	-0.0660119	-0.214089	0.156223	0.1142	0.0870161	SSTR2	intron (NM_001050, intron 1 of 1)	2101
chr17-73481893-73482771	-0.0669063	0.157676	-0.132163	-0.223009	-0.0306857	LOC101928251	intron (NM_001144952, intron 2 of 44)	-31351
chr17-73691019-73691879	0.200855	-0.237695	0.656857	0.192159	-0.274898	LOC100134391	Intergenic	-46405
chr17-74601698-74602538	0.0620863	-0.518022	0.0943031	0.563195	0.519596	LOC101928343	intron (NR_158152, intron 1 of 3)	2278
chr17-74815729-74816630	0.1575	0.745463	-0.329481	-0.166752	-0.582478	TMEM104	intron (NM_017728, intron 8 of 9)	39681
chr17-75256046-75256949	-0.204647	0.339301	-0.381469	-0.015973	-0.210198	GGA3	intron (NM_001291641, intron 1 of 17)	5108
chr17-75371136-75371975	-2.03282	-0.20917	-0.236185	0.41067	-0.0174681	GRB2	intron (NM_002086, intron 2 of 5)	34122
chr17-76091311-76092223	0.341276	-0.150779	0.239475	-0.433943	0.365223	MIR6868	intron (NM_001282313, intron 5 of 18)	6309
chr17-76259764-76260564	-2.49382	-0.659962	0.01833	0.512504	0.0595841	UBALD2	Intergenic	-5184
chr17-77324887-77325780	-0.471781	-0.544867	0.187723	0.344825	0.797381	SEPTIN9	intron (NM_006640, intron 1 of 10)	5819
chr17-77571318-77572207	0.0184947	0.027501	0.0286289	-0.125726	-0.0131019	LOC100507351	Intergenic	24822
chr17-78559405-78560274	-0.878815	0.541977	-0.826738	0.747879	-1.01831	DNAH17	intron (NM_173628, intron 13 of 80)	17554
chr17-79019335-79020202	-0.14499	0.437747	-0.193241	-0.13557	-0.136243	C1QTNF1	intron (NR_040019, intron 2 of 2)	-3165
chr17-79045569-79046469	0.0644435	-0.0860746	-0.0268661	-0.189723	0.396457	C1QTNF1	intron (NR_049769, intron 2 of 3)	11720
chr17-79777597-79778477	0.0514047	-0.114403	0.0929175	0.0468976	0.152784	CBX2	promoter-TSS (NM_005189)	-111
chr17-8073353-8074250	0.0929542	0.025583	0.0542993	-0.274771	0.155117	ALOX12B	intron (NM_001139, intron 12 of 14)	13914
chr17-8121475-8122237	-0.0452062	0.0243169	-0.0415102	0.0695937	-0.224506	HES7	exon (NM_001165967, exon 4 of 4)	2250
chr17-81429368-81430123	0.00338379	0.0949699	-0.00200431	-0.0855277	-0.162987	MIR3186	intron (NM_001291324, intron 2 of 27)	21442
chr17-81614235-81615085	0.358935	-0.0511817	0.284676	-0.893866	0.00557375	NPLOC4	intron (NM_001369698, intron 3 of 16)	22452
chr17-8226439-8227270	0.0526664	-0.158311	0.052411	0.0236988	0.0932252	LINC00324	non-coding (NR_046431, exon 22 of 22)	-2812
chr17-82292407-82293364	-0.0353219	0.0518709	-0.0689969	0.0676489	-0.131238	LINC01970	promoter-TSS (NR_135639)	-72
chr17-82716149-82717068	-0.114086	0.0190657	-0.0477719	0.0239905	-0.0707152	FN3KRP	promoter-TSS (NR_136400)	-97
chr17-82892899-82893793	-0.14283	-0.223591	0.0101603	0.388897	-0.0638398	ZNF750	intron (NM_005993, intron 16 of 38)	-53324
chr17-82985783-82986692	-0.0878069	0.0192119	-0.0695414	0.145902	-0.0119652	B3GNTL1	intron (NM_001009905, intron 6 of 12).2	20750
chr17-83199641-83200224	-0.000776962	0.089032	-0.127383	0.001616	-0.164043	RPL23AP87	Intergenic	-26964
chr17-8843098-8844005	0.171913	-0.102293	0.121923	-0.0760381	0.0572562	PIK3R6	intron (NM_001010855, intron 2 of 19)	24125
chr17-9001316-9002096	-0.346004	0.16785	-0.0466252	0.153708	-0.645274	NTN1	Intergenic	-19804
chr18-10268870-10269754	-0.187526	-0.335853	0.0864147	0.163212	0.220754	LINC01254	Intergenic	145058
chr18-10529505-10530290	0.0603497	0.178804	-0.259097	0.256006	-0.905609	NAPG	intron (NM_003826, intron 1 of 11)	3871
chr18-11882863-11883728	0.289504	-0.0597	0.281487	-0.410663	0.127799	MPPE1	non-coding (NR_040242, exon 13 of 13)	25021
chr18-12702359-12703270	0.0883857	-0.121562	0.117309	-0.0166852	0.101514	CEP76	promoter-TSS (NM_020232)	-38
chr18-13003202-13004113	-0.198362	-0.0865572	0.0926419	-0.0128784	0.384836	CEP192	intron (NM_032142, intron 3 of 44)	12296
chr18-21241818-21242704	0.187698	-0.310073	0.26976	0.0664012	0.299441	GREB1L	promoter-TSS (NM_001142966)	19
chr18-22929832-22930716	0.127978	-0.313386	0.403291	-0.060191	0.141289	RBBP8	Intergenic	-3054
chr18-23578982-23579750	0.336229	-0.0748468	0.0792961	0.159793	0.0594313	NPC1	intron (NM_000271, intron 1 of 24)	7140
chr18-24002363-24003216	0.493787	-0.144791	0.42162	-0.300527	-0.161014	TTC39C	intron (NR_110796, intron 3 of 5)	9903
chr18-24138591-24139438	-0.195438	0.0612399	-0.192776	0.253904	-0.0473834	CABYR	promoter-TSS (NM_153768)	-47
chr18-26017724-26018597	-2.39217	-0.75301	-0.211457	0.732033	0.484723	SS18	3' UTR (NM_001308201, exon 11 of 11)	72452
chr18-2848361-2849176	-0.298829	0.292992	-0.480639	0.0064711	-0.171871	EMILIN2	intron (NM_032048, intron 2 of 7)	1763
chr18-2883065-2883969	-0.0365283	0.282084	-0.0774272	-0.00534097	-0.393906	EMILIN2	intron (NM_032048, intron 2 of 7)	36511
chr18-3012931-3013768	0.0693796	0.0321716	0.00808205	-0.0732335	-0.0165998	LPIN2	Intergenic	-1403
chr18-31061682-31062458	0.243491	-0.268432	0.126028	0.0676891	0.202182	DSC3	3' UTR (NM_024422, exon 16 of 16)	-19255
chr18-31497664-31498572	0.105153	0.0116754	0.0564153	-0.183559	0.118768	DSG2	promoter-TSS (NM_001943)	-59
chr18-31688440-31689285	0.172853	-0.0288252	0.0259209	-0.171042	0.0175687	B4GALT6	Intergenic	-4118
chr18-32084924-32085780	-0.0294325	-0.0719473	0.0528331	0.014829	0.221897	RNF138	Intergenic	-6522
chr18-32714244-32715141	0.0999707	-0.280693	0.133803	0.116286	0.390959	KLHL14	intron (NM_020805, intron 3 of 8)	58330
chr18-32772939-32773734	-0.0669529	0.365537	-0.756172	0.419011	-0.423358	KLHL14	promoter-TSS (NM_020805)	-314
chr18-35267012-35267938	0.0987454	0.0619775	-0.0068556	-0.0441581	0.00791373	ZSCAN30	intron (NM_001112734, intron 1 of 3)	22754
chr18-36298081-36298651	0.320062	0.00802307	0.20225	-0.039518	0.0541778	FHOD3	intron (NM_001281740, intron 1 of 28)	653
chr18-374367-375255	0.334439	0.0818249	0.183745	-0.513169	0.303006	THOC1	intron (NM_130386, intron 2 of 9)	-106764
chr18-38006335-38007233	-0.435433	-0.313949	0.146613	0.564068	-0.114095	MIR4318	Intergenic	349649
chr18-38610860-38611758	-0.414315	0.253	-0.392225	-0.0632414	0.104437	MIR4318	Intergenic	954174
chr18-3995248-3996133	0.234004	-0.115192	0.168664	-0.0394371	-0.0454467	DLGAP1-AS4	non-coding (NR_102696, exon 4 of 5)	33338
chr18-41992733-41993538	-0.0534118	0.611762	-0.400665	0.0932714	-0.237884	PIK3C3	intron (NM_001308020, intron 5 of 23)	37902
chr18-43547199-43548115	0.302539	0.124357	0.332042	-0.244421	-0.00514972	SYT4	Intergenic	-270167
chr18-46222529-46223419	-0.373814	0.289252	-0.603761	0.230646	-0.353429	C18orf25	intron (NM_001008239, intron 2 of 3)	48940
chr18-48932649-48933498	-0.0776386	-0.0788781	-0.0605489	0.245783	-0.0858075	SMAD7	intron (NM_001190822, intron 3 of 3)	9733
chr18-49161474-49162292	0.194448	-0.037659	0.0602721	-0.0526713	0.00745591	MIR4744	intron (NM_001353210, intron 14 of 16)	-112115
chr18-49168212-49168838	0.581156	-0.467253	1.05038	-0.955467	0.386617	MIR4744	intron (NM_001353210, intron 13 of 16)	-118757
chr18-54119346-54120195	0.16011	-0.344259	0.322956	-0.139612	0.527778	SNORA37	Intergenic	102641
chr18-54222940-54223706	-0.0267682	0.214287	-0.327192	-0.0876473	0.102495	SNORA37	promoter-TSS (NR_002970)	-911
chr18-54388511-54389398	-0.1085	-0.369056	0.243795	0.0438285	0.187332	C18orf54	Intergenic	31038
chr18-54982833-54983715	-0.187853	-0.243232	0.000800608	-0.0656622	0.438886	CCDC68	Intergenic	-23813
chr18-55268037-55268849	0.110442	-0.220694	0.466548	-0.214596	0.376529	TCF4	intron (NM_001348216, intron 4 of 12)	34217
chr18-5546412-5547309	0.280881	0.136205	0.181272	-0.0950016	-0.14697	EPB41L3	intron (NM_001281535, intron 3 of 21)	-2522
chr18-55505897-55506749	-1.91753	0.308998	-0.427988	0.164216	-0.0282261	TCF4	intron (NM_001348217, intron 2 of 18)	4449
chr18-57051307-57052172	-0.39743	0.164265	-0.749978	0.216179	0.0117419	LINC-ROR	Intergenic	20379
chr18-57077550-57078465	0.0448092	0.121706	-0.0030234	-0.333849	0.142195	LINC-ROR	Intergenic	-5889
chr18-57437581-57438478	0.159049	-0.181554	0.292633	-0.202221	0.239379	ONECUT2	intron (NM_004852, intron 1 of 1)	2656
chr18-59219578-59220509	0.080942	-0.668932	0.204857	0.173348	0.303276	GRP	promoter-TSS (NM_002091)	-114
chr18-59271993-59272794	0.146513	-0.430781	0.252819	0.195749	0.120839	RAX	exon (NM_013435, exon 2 of 3)	1060
chr18-60246554-60247350	0.267292	-0.0779296	0.190391	-0.212913	0.318553	MC4R	Intergenic	125823
chr18-62437046-62437852	-0.212617	-0.665988	0.383583	0.516053	0.34593	ZCCHC2	Intergenic	-85576
chr18-62791035-62791817	-0.093525	-0.572462	0.295002	0.289408	0.190986	PHLPP1	intron (NM_194449, intron 1 of 16)	75885
chr18-63113747-63114602	0.105451	0.358688	-0.135365	-0.857345	0.0632963	BCL2	Intergenic	205205
chr18-63161460-63162325	0.22211	1.31298	-0.431508	-0.295082	-0.792854	BCL2	intron (NM_000633, intron 2 of 2)	157487
chr18-63953434-63954269	0.433706	-0.161588	0.287467	0.117091	0.125212	HMSD	intron (NM_001123366, intron 2 of 3)	4551
chr18-67359891-67360783	0.120546	-0.291851	0.262953	-0.00711119	0.195533	LOC643542	Intergenic	-156209
chr18-74495780-74496678	0.0681851	-0.028621	0.058072	-0.0237551	0.00685727	CNDP2	promoter-TSS (NM_018235)	-134
chr18-74637210-74637983	0.3565	-0.585686	0.632528	-0.0899229	0.258816	ZNF407	intron (NM_001146190, intron 1 of 3)	6634
chr18-76398662-76399544	-0.0089098	0.0623903	-0.0827121	-0.0574086	0.324765	LOC101927989	intron (NM_014643, intron 3 of 6)	-92549
chr18-76621567-76622427	0.0227528	0.419152	-0.29361	-0.149326	-0.453466	LINC00683	TTS (NR_110784)	2220
chr18-76709469-76710371	0.0666935	-0.178674	0.29019	0.0356265	0.0332176	LINC01879	Intergenic	19891
chr18-76875033-76875798	-0.396058	0.231712	-0.616114	0.21526	-0.0976399	ZNF236	intron (NM_001306089, intron 5 of 30)	51256
chr18-77129958-77130742	0.110889	0.0125904	0.144374	-1.46448	0.391554	MBP	intron (NM_001025100, intron 1 of 3)	2433
chr18-77208663-77209582	0.143406	-0.0560876	0.108048	-0.0326372	-0.0307617	GALR1	Intergenic	-40725
chr18-77249147-77249992	0.183214	0.0640067	0.0269603	-0.00804082	-0.0168865	GALR1	promoter-TSS (NM_001480)	-278
chr18-78525274-78526171	-1.57434	-0.00359479	-0.181282	0.282453	-0.0650921	SALL3	Intergenic	-454552
chr18-78641551-78642318	0.379757	-0.38523	0.421138	0.139959	0.294037	SALL3	Intergenic	-338340
chr18-80175180-80176106	-1.36627	0.782182	-1.16656	0.297559	-0.45836	PARD6G-AS1	intron (NM_032510, intron 2 of 2)	27719
chr18-9136263-9137111	0.0157969	-0.0775856	0.0523816	0.0498605	0.0582845	NDUFV2-AS1	promoter-TSS (NR_110771)	33
chr18-9158467-9159190	0.181652	0.125277	0.211358	-0.796997	-0.0806182	ANKRD12	intron (NM_001204056, intron 1 of 11)	21266
chr18-9647726-9648526	0.0149416	0.390409	-0.398342	0.0734363	-0.269444	PPP4R1-AS1	Intergenic	32862
chr18-9710513-9711163	-0.300579	0.270568	-0.10273	0.149633	-0.653554	RAB31	intron (NM_006868, intron 1 of 6)	2537
chr18-9750354-9751244	0.484318	-0.658032	0.685604	-0.749282	0.727938	RAB31	intron (NM_006868, intron 1 of 6)	42498
chr19-10198661-10199515	0.407866	-0.271336	0.319353	-0.153751	0.326516	DNMT1	Intergenic	-4135
chr19-10288901-10289745	-0.0766282	0.152587	-0.0930487	0.0469582	-0.233337	ICAM5	promoter-TSS (NM_003259)	-629
chr19-11832053-11832999	-0.260264	1.09365	-0.872474	-0.215796	-0.303735	ZNF439	exon (NM_152357, exon 4 of 4)	-16207
chr19-12091929-12092750	0.0545811	-0.144688	0.176235	-0.0899416	0.0747721	ZNF788P	promoter-TSS (NM_001348163)	43
chr19-12765735-12766643	-0.119958	-0.0578102	-0.00129452	0.213867	0.000201511	HOOK2	exon (NM_001100176, exon 15 of 22)	9363
chr19-12937989-12938835	-0.0219651	0.0763637	-0.0660598	-0.0560076	0.000388003	CALR	promoter-TSS (NM_004343)	-188
chr19-13207860-13208740	-0.0161284	0.176195	-0.0941934	0.0231413	-0.167563	IER2	intron (NM_023035, intron 46 of 46)	57889
chr19-1396231-1397067	0.225762	-0.227882	0.223605	0.106953	0.00302437	GAMT	TTS (NM_000156)	4893
chr19-14363118-14363814	0.193977	-0.194156	0.0708085	-0.0814727	0.202688	LINC01841	intron (NR_134908, intron 1 of 3)	524
chr19-1503141-1504032	0.0233664	-0.282198	0.181278	0.0958494	0.143186	ADAMTSL5	Intergenic	9432
chr19-15195148-15196057	-0.0893673	0.182473	-0.146886	-0.0537265	-0.0623871	NOTCH3	intron (NM_000435, intron 2 of 32)	5392
chr19-15475927-15476743	-1.15278	-0.70892	0.295707	0.339149	0.783326	PGLYRP2	exon (NM_052890, exon 2 of 5)	3166
chr19-15555804-15556679	-0.0377154	-0.0544981	0.0129764	0.138921	-0.00391386	CYP4F22	Intergenic	47717
chr19-15871295-15872178	0.237043	0.0933662	0.0727772	-0.0807125	-0.158113	LINC01835	Intergenic	-6813
chr19-16441362-16442184	-0.275963	0.19409	-0.12824	-0.197903	-0.687687	EPS15L1	intron (NM_021235, intron 3 of 22)	30197
chr19-17075135-17076040	-0.0310566	-0.031148	-0.00638322	0.048278	0.0831003	HAUS8	promoter-TSS (NM_033417)	-55
chr19-17292257-17293193	0.00764085	0.0700098	0.0344904	-0.209516	-0.0630984	ABHD8	exon (NM_024527, exon 5 of 5)	10700
chr19-1774645-1775524	0.163636	-0.627612	0.417884	0.0436155	0.485689	ONECUT3	intron (NM_001080488, intron 1 of 1)	21579
chr19-18006664-18007397	0.146513	-0.0637111	0.161458	-0.202201	0.0716197	ARRDC2	intron (NM_001025604, intron 1 of 7)	-1139
chr19-18385754-18386638	0.174032	-0.139718	0.202269	-0.347159	0.494498	GDF15	promoter-TSS (NR_036156)	38
chr19-18967411-18968260	-0.126592	0.144078	-0.129309	0.119357	-0.28829	HOMER3	Intergenic	-26619
chr19-18985013-18985926	-0.0360707	-0.121238	-0.0198487	0.311245	-0.0835036	HOMER3	Intergenic	-44253
chr19-1904929-1905799	0.0263917	-0.09002	0.1009	0.0115359	0.0719254	SCAMP4	promoter-TSS (NM_001329533)	-35
chr19-19120087-19120984	0.400185	0.454284	0.081675	-0.398323	-0.596003	TMEM161A	intron (NM_017814, intron 11 of 11)	17942
chr19-19526621-19527429	0.300534	-0.174089	0.283313	0.13631	0.180432	YJEFN3	intron (NM_015965, intron 2 of 4)	-1886
chr19-19572441-19573321	0.225142	-0.16834	0.155299	0.0725382	0.076673	CILP2	intron (NR_038198, intron 2 of 7)	34616
chr19-19597705-19598465	0.391298	-0.141452	0.244099	0.325302	-0.0321603	PBX4	intron (NR_038198, intron 2 of 7)	20602
chr19-19821282-19822175	-0.0972163	-0.00543121	-0.0716769	0.116518	-0.0334376	ZNF506	promoter-TSS (NM_001145404)	21
chr19-21835743-21836618	0.0929074	-0.127758	0.110517	0.0371783	0.104198	ZNF43	promoter-TSS (NM_001256654)	1
chr19-21851627-21852494	0.00828721	0.0604229	-0.0147527	0.0214487	-0.151603	ZNF43	promoter-TSS (NM_001256648)	4
chr19-2251289-2252057	-0.321433	0.214969	-0.314546	0.0756138	-0.172392	MIR4321	TTS (NR_036207)	1034
chr19-22532031-22532952	-0.0200148	0.129115	0.0604386	-0.316489	0.0258194	LOC105376917	promoter-TSS (NR_110663)	-7
chr19-22633815-22634699	0.106121	-0.0448257	0.070893	0.00441634	-0.00411299	ZNF492	promoter-TSS (NM_020855)	-67
chr19-2360064-2360749	-0.261995	0.30165	-0.372423	-0.0273352	-0.0236783	TMPRSS9	Intergenic	-29364
chr19-23758468-23759298	-0.1067	0.129105	-0.148295	-0.0181048	-0.0690479	ZNF681	promoter-TSS (NM_138286)	8
chr19-23823731-23824636	-0.0360708	0.463251	-0.241833	-0.0966286	-0.221476	RPSAP58	intron (NR_149351, intron 4 of 4)	61180
chr19-29524990-29525807	-0.305595	0.0868705	-0.527908	0.330216	-0.0222312	LOC284395	intron (NR_040029, intron 1 of 9)	353
chr19-29716306-29717164	0.165825	-0.0391194	0.0886035	-0.104784	0.0800566	C19orf12	promoter-TSS (NM_001256047)	-946
chr19-29730224-29731109	-0.183708	-0.0819501	-0.113892	0.346624	-0.0847609	C19orf12	Intergenic	-14878
chr19-29878794-29879703	-0.154523	0.372446	-0.518958	-0.0418151	-0.317341	URI1	Intergenic	-44408
chr19-31900732-31901642	-0.201425	-0.198349	0.0868895	0.167775	0.0116543	LINC01533	Intergenic	-124675
chr19-31905986-31906895	-0.0793574	0.0442818	-0.0210944	-0.0590778	-0.199282	LINC01533	Intergenic	-119421
chr19-3210443-3211342	-0.11986	0.336774	-0.255305	-0.0945246	-0.208608	CELF5	Intergenic	-13768
chr19-33125672-33126545	0.150832	0.306488	-0.108805	-0.0277229	-0.592908	WDR88	intron (NR_135270, intron 19 of 20)	-6005
chr19-3326665-3327564	0.153646	-0.187569	0.309147	-0.185622	0.231987	NFIC	Intergenic	-32515
chr19-33280280-33281188	-0.199196	-0.0949767	0.0382236	-0.0351703	0.443337	CEBPA	Intergenic	21800
chr19-33621497-33622315	0.305754	-0.425885	0.460234	-0.0376528	0.300229	CHST8	promoter-TSS (NM_001127896)	-47
chr19-3369282-3370071	0.0374144	0.282526	-0.200595	-0.0590146	-0.144527	NFIC	intron (NM_001245002, intron 1 of 10)	3094
chr19-34336533-34337444	-0.275928	0.493664	-0.290128	-0.141261	-0.775981	GPI	intron (NM_014686, intron 8 of 13)	-27751
chr19-34358908-34359833	-0.00255169	0.0673751	-0.0851269	0.0718837	-0.120168	GPI	Intergenic	-5369
chr19-34499803-34500686	-0.0907872	-0.788972	0.346539	0.249837	0.310747	WTIP	exon (NM_001080436, exon 8 of 8)	18487
chr19-34733700-34734442	-0.0575515	0.0395199	-0.069651	0.110573	-0.13868	ZNF181	promoter-TSS (NM_001145665)	-172
chr19-34962167-34963071	-0.0133734	0.0211559	0.055531	-0.209105	0.0650468	ZNF792	intron (NM_175872, intron 1 of 3)	1610
chr19-35090258-35091143	0.275038	-0.403699	0.337958	-0.0912744	0.262117	HPN-AS1	intron (NR_024561, intron 1 of 3)	15570
chr19-35135135-35136042	0.0159011	0.0606455	0.0332437	-0.267139	-0.00173625	LGI4	promoter-TSS (NM_139284)	-530
chr19-35213647-35214539	-0.0716996	0.141146	-0.0679446	-0.0159575	-0.0697176	FAM187B	Intergenic	14632
chr19-35441820-35442641	0.276526	0.143663	-0.00735654	-0.00123824	-0.250229	FFAR2	Intergenic	-6026
chr19-35596206-35597087	0.237426	-0.0172614	0.119264	-0.516699	0.156116	LINC01766	Intergenic	-1248
chr19-35647794-35648681	-0.00601998	-0.0300814	-0.00651241	0.156798	0.0251044	COX6B1	promoter-TSS (NM_001863)	-85
chr19-35704017-35704848	0.333598	-0.162258	0.275842	-0.328357	0.293375	ZBTB32	promoter-TSS (NM_001316903)	-125
chr19-3707980-3708855	-0.296001	-0.0420171	-0.329717	0.519041	-0.106436	TJP3	promoter-TSS (NM_001267560)	34
chr19-3712883-3713789	0.104595	-0.144967	0.0970793	-0.0987965	0.242493	TJP3	intron (NM_001267560, intron 1 of 20)	4952
chr19-37693020-37693888	0.0386781	0.131662	-0.105356	0.00766558	-0.255317	ZNF781	Intergenic	-1139
chr19-37986177-37987087	-0.0439051	0.288003	-0.212164	-0.198346	-0.160357	SIPA1L3	intron (NM_015073, intron 1 of 21)	79424
chr19-3801161-3802034	-0.159699	0.233027	-0.271377	0.0920605	-0.0824162	MATK	5' UTR (NM_002378, exon 1 of 14)	201
chr19-38335372-38336180	-0.0963531	-0.0495091	0.0216483	-0.0452652	0.0420009	CATSPERG	promoter-TSS (NM_021185)	-54
chr19-38862331-38863223	0.118548	0.135795	-0.0421937	-0.396428	0.0147154	HNRNPL	Intergenic	-10430
chr19-40358480-40359379	-0.0273001	-0.0757257	-0.0529206	0.228884	-0.0732982	PLD3	promoter-TSS (NM_001291311)	-712
chr19-40487636-40488526	0.228488	0.037564	0.158304	-0.26851	0.207059	SPTBN4	intron (NM_020971, intron 3 of 35)	21080
chr19-40519227-40520125	-0.0855649	-0.16835	0.107359	-0.0715872	0.351314	SPTBN4	exon (NM_020971, exon 16 of 36)	-10815
chr19-41218534-41219481	-0.202503	0.0914162	-0.171915	0.365126	-0.231657	AXL	promoter-TSS (NM_021913)	-215
chr19-41309805-41310702	0.0812781	-0.182942	0.217022	-0.0123671	0.146986	CCDC97	promoter-TSS (NM_052848)	82
chr19-41403125-41404009	0.410942	0.0973927	0.367684	-0.419577	0.0493563	BCKDHA	intron (NM_001164783, intron 1 of 8)	5749
chr19-41434160-41435059	0.135356	0.3412	-0.0728157	-0.581794	-0.123477	DMAC2	intron (NM_001320839, intron 2 of 3)	4927
chr19-41802705-41803496	-0.0996129	0.3186	-0.0967369	-0.0691681	-0.266301	CEACAM3	intron (NM_001815, intron 2 of 6)	6514
chr19-42139835-42140741	0.0715883	0.11258	-0.0327127	-0.343114	-0.0673238	MIR4323	Intergenic	-6775
chr19-42176704-42177596	-0.0119859	0.0538028	0.0307024	-0.0468602	-0.179894	DEDD2	Intergenic	40527
chr19-42268556-42269340	-0.0392831	-0.0327157	-0.0218396	0.0806249	0.0690582	CIC	intron (NM_001304815, intron 1 of 20)	411
chr19-42521099-42522000	-0.131031	0.227644	-0.220602	0.0342696	-0.6906	CEACAM1	intron (NM_001184813, intron 3 of 7)	6931
chr19-4296185-4297099	-0.974154	-0.136946	-0.228206	0.567927	-0.188223	TMIGD2	intron (NM_001308232, intron 1 of 3)	5789
chr19-43386660-43387493	0.277268	0.074768	0.0663162	-0.970672	0.257874	TEX101	Intergenic	-1534
chr19-43562434-43563343	0.0195762	0.0945604	-0.0890097	-0.0692556	-0.0379755	XRCC1	intron (NM_006297, intron 2 of 16)	12689
chr19-44615323-44616178	0.111455	-0.472124	0.468791	0.226596	0.586779	IGSF23	intron (NM_001205280, intron 1 of 4)	2188
chr19-44684603-44685503	0.00907922	-0.0773828	0.0046739	-0.0614157	0.406164	CEACAM19	TTS (NM_020219)	13601
chr19-45283475-45284304	-0.0474992	0.616465	-0.187977	-0.192453	-0.62588	MARK4	intron (NM_001199867, intron 12 of 16)	32619
chr19-46264978-46265888	-0.0229326	0.155385	0.0179925	-0.00511904	-0.309964	HIF3A	Intergenic	-31609
chr19-46398962-46399843	-0.393836	0.134958	-0.495045	0.366725	-0.224024	CCDC8	Intergenic	14161
chr19-46638376-46639190	-0.268735	0.123211	-0.10144	-0.0199761	-0.199406	GNG8	Intergenic	-4101
chr19-46704213-46705111	0.0239901	-0.160154	0.276753	-0.252208	0.312433	MIR320E	intron (NM_016457, intron 3 of 17)	4692
chr19-46786069-46786992	0.0455876	-0.149173	0.0774519	0.0194556	0.123695	SLC1A5	intron (NM_005628, intron 1 of 7)	762
chr19-47324213-47325117	0.324047	-0.00469812	0.41015	-0.43097	-0.269154	C5AR2	Intergenic	-7510
chr19-47445720-47446545	0.126206	-0.165515	0.290007	-0.0447753	0.160961	MEIS3	intron (NM_015063, intron 4 of 9)	-23900
chr19-48110194-48111074	-0.0719769	0.0656577	-0.182504	0.0606851	-0.0649791	PLA2G4C	5' UTR (NM_003706, exon 1 of 17)	183
chr19-48244080-48244934	0.127108	-0.400506	0.492386	-0.0483189	0.19937	CARD8	intron (NM_001351789, intron 2 of 11)	-3444
chr19-4909589-4910473	-0.0640253	0.132489	-0.0850942	0.0253751	-0.131235	UHRF1	promoter-TSS (NM_013282)	-113
chr19-49145692-49146626	0.0258613	-0.139105	0.159863	0.0424776	0.0547072	HRC	intron (NR_103842, intron 21 of 28)	9237
chr19-49680402-49681297	0.106245	-0.17396	0.182555	-0.00959322	0.139953	MIR5088	intron (NM_198318, intron 2 of 9)	-1267
chr19-49745910-49746816	0.059196	-0.165392	0.207187	-0.0392318	0.0735381	TSKS	intron (NM_021733, intron 6 of 10)	16943
chr19-49850447-49851388	0.0659154	-0.0117913	0.107801	-0.0417697	-0.0343239	PTOV1	promoter-TSS (NM_017432)	-74
chr19-50358410-50359148	-0.0856301	0.112488	-0.235039	0.187611	-0.0318112	NAPSA	exon (NM_004851, exon 9 of 9)	6860
chr19-50376177-50377126	0.03899	-0.0953742	0.0692552	0.00621573	-0.00389892	NR1H2	intron (NM_007121, intron 1 of 9)	195
chr19-51182914-51183684	0.293363	-0.708693	0.741856	-0.0848882	0.29383	LOC101928517	Intergenic	-1333
chr19-51448317-51449207	0.249333	0.0071605	0.200423	-0.12408	0.191223	SIGLEC8	Intergenic	9692
chr19-52369520-52370403	0.00367085	0.0639892	-0.0208945	0.017956	-0.178842	ZNF880	promoter-TSS (NM_001145434)	39
chr19-53870450-53871106	-0.12503	0.0852108	-0.243087	0.148461	0.0266896	MYADM	5' UTR (NM_001290189, exon 2 of 3)	1387
chr19-54077079-54077959	-0.0727517	0.312914	0.106358	0.0374548	-0.666214	TARM1	promoter-TSS (NM_001330650)	-974
chr19-55079867-55080688	-0.13321	0.276215	-0.313252	0.0353406	-0.136576	EPS8L1	promoter-TSS (NM_017729).8	-114
chr19-55086704-55087556	-0.0934232	0.0781078	-0.0838459	0.261116	-0.205074	EPS8L1	intron (NM_017729, intron 13 of 14)	6738
chr19-55437139-55438031	0.0519911	-0.25225	0.0771406	-0.0864174	0.349532	SHISA7	intron (NM_001145176, intron 3 of 3)	5278
chr19-55452739-55453570	0.157776	-0.0540082	0.0664139	-0.128699	0.0776839	ISOC2	3' UTR (NM_024710, exon 6 of 6)	8487
chr19-55549340-55550228	0.242785	-0.119425	0.179763	-0.104407	0.108662	SBK3	Intergenic	-4241
chr19-57191125-57192013	0.0661893	-0.00785492	0.0727464	-0.188612	0.0646229	ZNF264	promoter-TSS (NM_003417)	69
chr19-57727129-57728014	-0.106389	-0.0866314	-0.00492292	0.145999	0.0863815	ZNF671	promoter-TSS (NM_001321376)	52
chr19-58150303-58151168	-0.107196	0.0824325	-0.137625	0.0122145	0.0188741	ZNF329	promoter-TSS (NM_024620)	53
chr19-633191-634082	0.0891397	-0.00625339	0.0364925	-0.0503089	0.0243912	POLRMT	promoter-TSS (NM_005035)	-100
chr19-661242-661981	-0.365178	0.142603	-0.201612	0.06083	-0.118269	RNF126	intron (NM_194460, intron 1 of 8)	1602
chr19-6997464-6998344	0.335149	-0.154884	0.394228	-0.0358504	0.0474125	ADGRE4P	Intergenic	-7058
chr19-7148856-7149752	-0.065376	0.218996	-0.470504	0.0656883	-0.0826732	ZNF557	intron (NM_001079817, intron 10 of 20)	79601
chr19-7568131-7569033	-0.0148482	0.0695124	0.00821407	0.121524	-0.254059	CAMSAP3	Intergenic	-27281
chr19-8002062-8002881	0.109484	0.115565	0.0941924	-0.295667	0.00124322	ELAVL1	intron (NM_001419, intron 1 of 5)	3169
chr19-8180626-8181530	0.138588	-0.534669	0.346246	0.192738	0.512748	CERS4	Intergenic	-28292
chr19-892771-893693	0.0918315	-0.047141	0.0465252	0.0230416	0.0307828	MED16	promoter-TSS (NM_005481)	-45
chr19-908927-909764	0.00952825	0.0545255	-0.0209928	0.0106719	-0.123028	R3HDM4	intron (NM_138774, intron 1 of 7)	3873
chr2-100008918-100009594	0.256529	-0.195012	0.762521	-0.622052	0.496861	AFF3	intron (NM_002285, intron 3 of 23)	96327
chr2-100039284-100040210	0.374136	-0.23576	0.614714	-0.270761	0.109972	AFF3	intron (NM_001025108, intron 2 of 23)	65836
chr2-100834910-100835767	0.428293	-0.406611	0.440771	0.0154434	0.165677	NPAS2	intron (NM_002518, intron 1 of 20)	15200
chr2-10120034-10120915	0.010751	-0.182679	0.13267	-0.0349889	0.146249	RRM2	Intergenic	-2093
chr2-101622853-101623747	-0.0362555	0.0790931	-0.200686	0.00928626	-0.0617845	MAP4K4	Intergenic	-74403
chr2-101757755-101758657	-0.0310592	0.466905	-0.392195	-0.0977558	-0.215636	MAP4K4	intron (NM_145686, intron 2 of 30)	60499
chr2-102130042-102130936	0.187914	-0.201193	0.271689	-0.15171	0.217871	IL1R1	intron (NM_001320980, intron 1 of 11)	-11302
chr2-10252354-10253232	0.18613	-0.158222	0.228138	0.0751717	0.0193582	HPCAL1	Intergenic	-50111
chr2-103134645-103135465	-0.580963	-0.341078	0.0844808	0.659349	0.0764874	LINC01935	Intergenic	-150626
chr2-10398450-10399255	0.00866823	0.0144989	0.0497187	0.331446	-0.29149	HPCAL1	intron (NM_001258359, intron 2 of 4)	30089
chr2-10434639-10435549	-0.0536617	-0.0900396	0.0277444	0.241245	0.0594896	SNORA80B	Intergenic	11755
chr2-104658258-104659123	-0.00458319	0.175402	-0.159425	-0.105569	-0.166032	LINC01114	Intergenic	99028
chr2-105927049-105927947	-2.33358	-0.242902	-0.0863241	0.746026	0.141553	NCK2	Intergenic	75651
chr2-108908359-108909219	0.231828	0.0800135	-0.00730299	-0.333281	0.29342	EDAR	intron (NM_022336, intron 9 of 11)	80431
chr2-109611375-109612250	-0.0811644	-0.253844	-0.283335	0.755029	0.255928	SEPTIN10	intron (NM_001321509, intron 1 of 10)	1854
chr2-10976743-10977652	0.216519	-1.04527	0.597859	0.614242	0.507401	KCNF1	Intergenic	65264
chr2-112032589-112033543	0.143985	-0.170051	0.0651899	-0.00534714	0.629584	TMEM87B	Intergenic	-22203
chr2-113012591-113013502	-0.226045	-0.413698	-0.13488	0.550062	0.230284	IL36A	Intergenic	7588
chr2-11701644-11702557	-0.0620878	0.15341	-0.0829788	-0.0831846	-0.116896	LPIN1	intron (NM_001349207, intron 1 of 20)	-22214
chr2-118855327-118856253	0.127547	0.0432967	0.0479494	-0.101023	0.00552235	EN1	Intergenic	-7607
chr2-119383627-119384385	-0.725456	-0.422779	-0.0291187	0.969806	-0.127225	DBI	Intergenic	16331
chr2-119647185-119648093	0.0464991	0.110903	-0.0314871	-0.504344	0.0618397	TMEM177	intron (NR_073132, intron 23 of 24)	-31528
chr2-12005639-12006544	0.170168	-0.0353634	0.0216598	-0.0548572	0.00414276	MIR3681HG	Intergenic	-1024
chr2-120109153-120109702	-0.0696062	0.147504	-0.508019	0.183164	0.00999032	EPB41L5	TTS (NR_138472)	96351
chr2-120783051-120783879	0.250234	-0.0305777	0.282481	-0.181414	-0.0667646	GLI2	intron (NM_001371271, intron 1 of 13)	-8816
chr2-121074815-121075663	0.0924707	-0.16935	0.303031	-0.0263074	0.246202	TFCP2L1	Intergenic	209963
chr2-126971643-126972478	-0.16567	-0.0017606	-0.0518642	0.199801	-0.0329279	TEX51	Intergenic	73171
chr2-127220887-127221561	0.33008	-0.337156	0.290733	-0.114416	0.120462	CYP27C1	promoter-TSS (NM_001367502)	-925
chr2-127854628-127855472	0.224033	-0.514792	0.634704	0.0767825	0.524314	POLR2D	intron (NM_004805, intron 1 of 3)	3105
chr2-13193785-13194587	0.39688	-0.238816	0.291583	0.0834038	-0.259014	LOC100506474	Intergenic	-187173
chr2-134118058-134118933	-0.0657369	-0.140226	0.0191366	0.0451469	0.219027		Intergenic	-1439
chr2-134307224-134308092	-0.168994	0.47201	-0.383895	-0.0850886	-0.225576	MGAT5	intron (NM_001371457, intron 3 of 16)	53586
chr2-134467978-134468880	-0.295625	0.0283087	-0.118731	0.283726	-0.289234	MGAT5	intron (NM_030923, intron 5 of 7)	214357
chr2-136116096-136116693	0.0374325	-0.230224	0.136653	0.0882901	0.198849	CXCR4	promoter-TSS (NM_001008540)	-160
chr2-136238505-136239404	-0.0959546	0.179223	-0.136778	-0.0742398	-0.0804218	CXCR4	Intergenic	-120800
chr2-136381960-136382880	-0.0245909	0.0921899	-0.136371	0.00292334	-0.205206	CXCR4	Intergenic	-264265
chr2-136389607-136390483	0.119514	-0.249333	0.221849	-0.189558	0.53471	CXCR4	Intergenic	-271890
chr2-138475134-138476003	0.278998	-0.279585	0.340559	-0.178406	0.136342	SPOPL	Intergenic	-26201
chr2-143132108-143132968	-0.0126092	-0.346867	0.2819	0.00260559	0.702285	ARHGAP15	intron (NM_018460, intron 1 of 13)	3119
chr2-144703661-144704567	-0.0355418	0.189278	-0.157386	0.00573394	-0.154825	TEX41	intron (NR_033870, intron 1 of 4)	36147
chr2-145547396-145548295	0.0503361	-0.169908	0.118164	-0.161104	0.468195	TEX41	Intergenic	879879
chr2-148881325-148882222	-0.0064407	-0.0299262	0.020869	0.0177253	0.0231483	KIF5C	intron (NM_004522, intron 1 of 25)	6547
chr2-148952365-148953260	0.170624	-0.305671	0.442369	-0.0179697	0.203988	KIF5C	intron (NM_004522, intron 10 of 25)	4938
chr2-15141875-15142788	-0.00912203	0.0664737	-0.120703	0.0262613	-0.0400328	NBAS	Intergenic	419002
chr2-152098842-152099637	-0.237938	-0.0648243	-0.133012	0.30508	-0.19459	CACNB4	promoter-TSS (NM_001330113)	-73
chr2-154350588-154351414	0.130215	0.0715864	0.151439	-0.522734	0.13155	LOC100144595	intron (NM_052917, intron 9 of 12)	106437
chr2-15689069-15689910	-0.232648	-0.629249	0.230367	0.378031	0.304218	LINC01804	Intergenic	-1292
chr2-158464530-158465384	0.360248	-0.424052	0.33273	-0.332092	0.436502	PKP4	intron (NM_001005476, intron 1 of 20)	8005
chr2-159091767-159092598	-0.224389	-0.103276	-0.0552078	0.359797	-0.165979	MIR6888	TTS (NR_146421)	-94652
chr2-159160578-159161410	0.348047	-0.102075	0.303877	-0.00238829	-0.332576	MIR6888	intron (NM_001350063, intron 6 of 24)	-25841
chr2-159960262-159961118	-0.0928267	0.239378	-0.0202277	0.012336	-0.391064	LY75	intron (NM_001007267, intron 20 of 26)	-55934
chr2-160666068-160666985	-0.0932296	0.0978725	-0.0549234	-0.026732	-0.185275	RBMS1	Intergenic	-172720
chr2-161423327-161424195	-0.499798	0.275375	-0.337027	-0.0195104	0.0179945	TBR1	exon (NM_006593, exon 6 of 6)	7464
chr2-162277304-162278142	0.462478	0.0197951	1.0754	-0.788474	0.124776	FAP	intron (NM_022168, intron 9 of 15)	-34278
chr2-162318412-162319277	-0.0244956	-0.146622	0.0720748	0.0336843	0.111348	GCA	promoter-TSS (NM_022168)	82
chr2-16285920-16286823	0.266251	-0.222863	0.352093	-0.202628	0.212632	GACAT3	Intergenic	235945
chr2-164948275-164949181	-0.08685	0.0785468	-0.0532414	-0.00940773	-0.193293	SLC38A11	intron (NM_001199148, intron 2 of 10)	6797
chr2-165146977-165147857	-0.0789804	0.190579	-0.0989374	-0.100262	-0.364427	SCN3A	intron (NM_006922, intron 11 of 27)	56633
chr2-165594594-165595464	-2.20016	0.0846023	-0.287096	-0.227412	-0.284324	CSRNP3	intron (NM_024969, intron 1 of 4)	22693
chr2-166415894-166416662	-2.66931	-0.644197	0.27932	1.24406	0.744356	SCN9A	intron (NR_045628, intron 21 of 25)	-40291
chr2-168550467-168551354	0.247238	-0.506274	0.636318	-0.195736	0.336141	MIR4774	intron (NM_001256126, intron 2 of 10)	-32032
chr2-169451868-169452745	0.0869548	-0.442646	0.496172	-0.267536	0.0491819	BBS5	Intergenic	-27187
chr2-169590470-169591246	0.367826	-0.206765	0.401908	-0.538345	0.65963	PPIG	intron (NM_004792, intron 1 of 13)	6507
chr2-170973191-170974084	-0.0972137	-0.00131468	-0.0150798	0.113813	-0.0239517	GORASP2	Intergenic	44385
chr2-172227548-172228432	0.207281	-0.19644	0.389037	-0.0123527	-0.0365278	DLX2-DT	Intergenic	124984
chr2-17309485-17310329	0.338451	0.0686426	0.170525	-0.477227	0.0349247	RAD51AP2	Intergenic	208533
chr2-173766335-173767202	0.275866	-0.181063	0.282116	-0.402375	0.36487	SP3	Intergenic	197111
chr2-174725948-174726743	-0.0500411	0.289081	-0.165312	-0.282178	-0.143383	H3F3AP4	Intergenic	6546
chr2-175445044-175445924	0.302654	-0.118491	0.216153	-0.323385	0.1388	ATP5MC3	Intergenic	-263774
chr2-176164870-176165653	0.30549	-0.085017	0.371256	-0.342724	0.225792	HOXD3	intron (NM_006898, intron 2 of 3)	7955
chr2-176565628-176566532	0.41489	-0.155684	0.434428	-0.026736	-0.09373	MIR1246	Intergenic	34972
chr2-177143119-177144021	0.010838	-0.186981	0.194098	-0.00346068	0.0228196	LOC105373759	Intergenic	68841
chr2-178306117-178307023	0.0682333	-0.19319	0.350422	-0.00396728	0.0319113	OSBPL6	intron (NM_001201480, intron 3 of 25)	-13672
chr2-181430296-181431200	0.195506	-0.20308	0.202369	-0.033232	0.252706	ITGA4	Intergenic	-26144
chr2-181737871-181738658	-0.127777	0.212123	-0.458549	0.210714	-0.124038	NEUROD1	Intergenic	-57600
chr2-182541082-182541938	0.196873	-0.149198	0.151957	-0.270977	0.0874637	PDE1A	Intergenic	-18665
chr2-187554073-187554978	0.138069	-0.146865	0.167343	-0.104608	0.0673839	TFPI	promoter-TSS (NM_001032281)	-21
chr2-189516252-189517095	-0.771623	-0.265508	0.122733	0.734025	-0.0392282	SLC40A1	Intergenic	64137
chr2-189658528-189659260	0.306429	-0.0222303	0.482987	-0.383041	0.0119111	ASDURF	Intergenic	-2505
chr2-190277147-190278070	-1.42475	0.14631	-0.178675	0.324292	-0.0752915	HIBCH	intron (NM_198047, intron 6 of 12)	42217
chr2-190575009-190575921	0.12244	-0.467768	0.249223	0.181356	0.323026	NEMP2	Intergenic	-40743
chr2-191690675-191691571	0.0401866	0.145972	0.106951	0.13806	-0.540021	LOC105747689	TTS (NM_001254736)	942
chr2-193347257-193348170	-0.114297	0.278752	-0.118729	-0.212746	-0.137155	PCGEM1	Intergenic	597869
chr2-195660053-195660902	0.285805	-0.160021	0.197501	0.00676136	0.157099	SLC39A10	intron (NM_020342, intron 1 of 9)	3252
chr2-196262899-196263802	0.0187043	0.0848678	0.0488049	-0.253918	-0.0321247	HECW2-AS1	non-coding (NR_110225, exon 3 of 3)	3327
chr2-196459248-196460128	0.0255736	-0.184243	0.0710025	0.108782	0.212801	HECW2	intron (NM_001348768, intron 1 of 28)	-97511
chr2-199987869-199988675	0.294184	-0.158037	0.282308	-0.112956	0.227063	TYW5	Intergenic	-32781
chr2-201236153-201237000	0.0690429	0.0301633	0.0275475	-0.34033	0.0287875	CASP8	intron (NM_033355, intron 2 of 9)	3114
chr2-201252979-201253672	-0.110531	0.172622	-0.190337	-0.0786648	-0.37656	CASP8	intron (NM_033355, intron 2 of 9)	-4709
chr2-201413920-201414816	0.235267	-0.195172	0.306395	-0.0224693	0.0732519	TRAK2	intron (NM_015049, intron 2 of 15)	37090
chr2-201787240-201788153	0.122973	-0.154723	0.225151	-0.165597	0.0609028	ALS2	Intergenic	-6764
chr2-201880507-201881073	-0.5706	-0.167863	0.0250792	0.274667	0.0216639	CDK15	intron (NM_001261435, intron 12 of 13)	74211
chr2-201969797-201970628	0.323576	-0.933572	0.780397	0.0162112	0.756957	FZD7	Intergenic	-64374
chr2-203688718-203689202	-0.0116295	0.275811	-0.141667	0.0513835	-0.842446	CD28	Intergenic	-17515
chr2-206442154-206442953	-0.067584	0.390138	-0.200347	-0.145546	-0.385372	ADAM23	promoter-TSS (NM_003812)	-978
chr2-207107214-207108105	-0.0195747	0.177954	-0.122494	-0.126113	-0.0836513	MIR2355	intron (NR_073108, intron 3 of 4)	2413
chr2-207624996-207625877	-0.0129014	0.0813519	-0.0610012	-0.00149476	-0.112149	METTL21A	promoter-TSS (NM_001127395)	-43
chr2-212776721-212777620	0.277793	-0.128984	0.253779	-0.398159	0.422534	LINC01878	Intergenic	-18160
chr2-213103965-213104772	0.292018	-0.0521627	0.23145	-0.0855994	0.0217742		intron (NM_001371277, intron 3 of 6)	46068
chr2-214031463-214032291	0.374648	-0.327796	0.375698	-0.425346	0.475352	MIR4438	intron (NR_047660, intron 12 of 14)	273810
chr2-214683535-214684436	0.291969	-0.126114	0.337324	-0.202768	0.113134	BARD1	Intergenic	125697
chr2-215000482-215001378	-0.253627	0.425771	-0.481589	-0.176025	-0.220612	ABCA12	exon (NM_173076, exon 22 of 53)	31156
chr2-215002372-215003209	0.285778	-0.128374	0.195418	-0.529964	0.142095	ABCA12	intron (NR_103740, intron 21 of 54)	29295
chr2-215828265-215829161	-0.192481	0.130215	-0.350018	0.228495	0.1537	LINC00607	intron (NR_037195, intron 1 of 9)	14823
chr2-216829292-216830155	-1.69842	-0.4825	0.264283	0.32916	0.0474914	TNP1	Intergenic	30340
chr2-217218525-217219390	-0.1509	-0.0421068	-0.0147107	0.217443	-0.129769	DIRC3-AS1	Intergenic	-63775
chr2-218166534-218167429	-0.392061	0.353067	-0.443232	0.179124	-0.616855	CXCR1	promoter-TSS (NM_000634)	-20
chr2-218367510-218368393	-0.0761912	0.0484505	-0.102285	0.0492034	-0.0496576	CATIP-AS1	promoter-TSS (NR_110573)	-50
chr2-218898025-218898849	0.120866	-0.241493	0.226447	0.149065	0.0564009	WNT10A	Intergenic	17585
chr2-219543439-219544291	0.0173549	0.095623	-0.043349	-0.0880376	-0.0641885	CHPF	promoter-TSS (NM_001195731)	-56
chr2-222404227-222405128	0.0333881	-0.121819	0.179825	-0.0335402	0.0951015	SGPP2	Intergenic	-19310
chr2-225164390-225165218	-0.210107	0.330795	-0.134214	0.153754	-0.559451	DOCK10	Intergenic	-122336
chr2-226791226-226792114	-0.0115258	0.104337	-0.0291982	-0.0870126	-0.0461961	IRS1	intron (NM_005544, intron 1 of 1)	7120
chr2-230415740-230416643	-0.0651402	0.115416	0.00599491	-0.0518786	-0.231821	SP100	promoter-TSS (NM_001206703)	-9
chr2-230885514-230886423	0.0471085	0.152942	-0.0902316	-0.125364	-0.109193	LOC151484	promoter-TSS (NR_038238)	-577
chr2-231517242-231518140	-0.0757765	0.0705967	-0.0896473	0.212584	-0.301092	LINC00471	Intergenic	-3352
chr2-231646230-231647133	0.0170985	-0.629376	0.581888	0.137289	-0.182979	TEX44	Intergenic	53818
chr2-231666109-231667013	0.00581783	-0.122084	0.133113	-0.0859988	0.196562	PTMA	Intergenic	-41964
chr2-232487369-232488255	0.0983803	-0.109392	0.0929584	0.0234863	0.294737	ECEL1	promoter-TSS (NM_001290787)	22
chr2-233068457-233069401	0.372632	0.0505691	0.281295	-0.251979	0.0865152	INPP5D	intron (NM_001017915, intron 1 of 26).2	8587
chr2-234438285-234439147	0.306911	0.0574007	0.272621	-0.431789	-0.0620759	LINC01891	Intergenic	15879
chr2-23506164-23507075	-0.208683	-0.253727	0.00809206	0.409498	0.247251	KLHL29	intron (NM_052920, intron 2 of 13)	121441
chr2-235802638-235803545	0.247715	-0.36199	0.759568	-0.185122	0.576068	TNRC17	intron (NM_001037131, intron 8 of 17)	-285171
chr2-237659997-237660782	0.424223	-0.291352	0.285194	-0.391392	0.536758	LRRFIP1	intron (NM_001137550, intron 1 of 23)	-31774
chr2-237673139-237674032	-0.0706445	0.0790634	-0.108023	0.0348769	-0.0308628	LRRFIP1	intron (NM_001137550, intron 1 of 23)	-18578
chr2-237689310-237690176	-0.0143015	0.151513	-0.179225	-0.0293672	-0.0478824	LRRFIP1	intron (NM_001137550, intron 1 of 23)	-2421
chr2-238027344-238028262	-0.0495078	0.399252	-0.148257	-0.150345	-0.447927	SCLY	intron (NR_103499, intron 6 of 7)	-33198
chr2-238532199-238533038	0.0282213	-0.119937	0.010826	0.29671	0.0595886	LINC01107	intron (NR_037809, intron 2 of 2)	22880
chr2-239171353-239172201	0.305291	-0.101277	0.201968	-0.168752	0.143347	MGC16025	intron (NM_006037, intron 5 of 26)	23680
chr2-240434941-240435811	-0.0191579	-0.159811	0.0945247	0.119133	0.111564	GPC1	promoter-TSS (NM_002081)	-287
chr2-240513607-240514517	0.181135	-0.135795	0.140159	0.0792104	0.167034	ANKMY1	intron (NM_017844, intron 7 of 13)	43926
chr2-240622736-240623579	0.0281608	0.185978	-0.130795	-0.104525	-0.137981	GPR35	intron (NM_001195381, intron 5 of 5)	-2087
chr2-240850982-240851855	-0.272839	0.00201848	-0.208112	0.332221	-0.00383347	AGXT	Intergenic	-17405
chr2-240965362-240966225	0.130006	-0.181872	0.154008	-0.130027	0.450222	LOC200772	exon (NM_001351305, exon 24 of 32)	1657
chr2-241701278-241701624	0.0313302	0.0284704	0.00678192	-0.147203	0.0418206	ING5	promoter-TSS (NM_001330162)	-588
chr2-241774536-241775442	0.0806575	-0.253982	0.256214	0.0799955	0.193759	GAL3ST2	Intergenic	-1833
chr2-241867850-241868676	-0.0186138	0.0829911	-0.0837011	0.0783269	-0.273146	RTP5	Intergenic	-1466
chr2-25361801-25362562	0.0280939	-0.0560107	0.0217374	0.192976	-0.00374834	DNMT3A	Intergenic	-19592
chr2-25794361-25795253	0.291547	-0.305362	0.402735	-0.00918372	0.154811	ASXL2	promoter-TSS (NM_001369347)	-116
chr2-27217001-27217858	0.047978	-0.146282	0.111642	-0.0109129	0.0572925	CAD	promoter-TSS (NM_004341)	40
chr2-27249912-27250821	-0.104522	-0.051405	0.0869126	0.0702438	0.306645	SLC30A3	Intergenic	12680
chr2-28358997-28359907	0.0939628	-0.0162862	0.0398902	-0.0642868	0.0549906	FOSL2	Intergenic	-33406
chr2-28460814-28461680	0.531856	-0.502263	1.00717	-0.544231	0.263911	PLB1	Intergenic	-34813
chr2-28730470-28731377	-0.252188	0.670888	-0.911406	-0.0145597	-0.104038	LOC100505774	intron (NR_145832, intron 1 of 1)	5281
chr2-32284215-32285068	0.135666	0.833964	-0.562549	0.0280131	-1.24603	YIPF4	intron (NM_032312, intron 1 of 5)	6738
chr2-33022928-33023843	0.0623975	0.0554344	0.100464	-0.216692	0.0136183	LTBP1	intron (NM_206943, intron 3 of 33)	76433
chr2-36403473-36404332	0.270028	-0.197816	0.373403	-0.148637	0.352982	CRIM1	intron (NM_016441, intron 2 of 16)	48125
chr2-36541630-36542533	-0.11137	0.306404	-0.382607	0.101407	-0.178521	FEZ2	intron (NM_016441, intron 14 of 16)	56086
chr2-37262271-37263170	0.32815	-0.0843118	0.485132	-0.535687	0.103685	NDUFAF7	TTS (NR_146409)	31063
chr2-37653540-37654373	0.0956531	0.348093	-0.114719	-0.21751	-0.335194	CDC42EP3	intron (NM_001270436, intron 1 of 1)	18242
chr2-37825450-37826320	0.195689	-0.349355	1.06267	-0.22328	0.133479	LINC00211	TTS (NR_110011)	3826
chr2-38192754-38193630	0.287768	-0.0687505	0.348065	-0.576494	0.044299	CYP1B1-AS1	Intergenic	62087
chr2-39436802-39437685	-0.0224943	0.120492	-0.121415	-0.0141877	-0.0848174	MAP4K3	promoter-TSS (NR_037875)	41
chr2-39511519-39512388	-0.26077	0.174276	-0.360246	0.157592	-0.173713	MAP4K3-DT	intron (NR_037875, intron 3 of 5)	74538
chr2-40256350-40257199	0.237773	-0.0801036	0.172573	-0.235118	0.174523	SLC8A1	intron (NM_001351483, intron 2 of 8)	173529
chr2-40440569-40441447	-0.469208	0.476127	-0.879407	0.466754	-0.352096	SLC8A1	intron (NM_001112802, intron 1 of 7)	10676
chr2-42168904-42169778	0.00532925	-0.055817	0.0997274	-0.0536682	0.131422	EML4	promoter-TSS (NM_019063)	-12
chr2-42770277-42771164	0.326831	-0.262185	0.400368	-0.110794	0.115519	OXER1	intron (NM_012205, intron 4 of 9)	-6460
chr2-42835810-42836687	-0.101797	0.82847	-0.60246	-0.419369	-0.178864	HAAO	Intergenic	-43666
chr2-43041604-43042498	0.00640282	0.134624	-0.0640171	0.0169915	-0.153148	LINC01819	Intergenic	-2508
chr2-43565730-43566645	0.287421	-0.232784	0.41422	-0.348434	0.159054	THADA	intron (NM_001083953, intron 15 of 37)	29786
chr2-43877603-43878508	0.223064	0.109387	-0.0205673	-0.161898	0.00712675	ABCG8	3' UTR (NM_022437, exon 13 of 13)	39085
chr2-44016050-44016957	0.129159	-0.338975	0.55333	-0.0287296	0.0999332	LRPPRC	Intergenic	-20515
chr2-44342575-44343452	0.334284	0.113554	0.390959	-0.682864	0.114912	PREPL	intron (NM_006036, intron 4 of 13)	16735
chr2-44801307-44802187	0.463915	-0.111114	0.6418	-0.393068	-0.07196	LINC01833	Intergenic	137141
chr2-44955366-44956372	0.0818194	-0.155196	0.149585	0.0534822	0.226376	SIX3-AS1	Intergenic	-13991
chr2-45909478-45910381	0.0960665	0.105844	-0.0292598	-0.279198	0.032602	PRKCE	intron (NM_005400, intron 2 of 14)	258255
chr2-46229738-46230556	-0.0113445	0.105242	0.0063239	-0.424818	0.107211	EPAS1	Intergenic	-67260
chr2-46304418-46305304	-0.251317	-0.172604	0.0627066	-0.260921	0.715888	EPAS1	intron (NM_001430, intron 1 of 15)	7454
chr2-46747134-46748030	-0.000372276	0.238739	-0.0642441	0.00857385	-0.776018	SOCS5	intron (NM_144949, intron 1 of 1)	48287
chr2-47254206-47255114	-0.0686735	-0.0444522	0.0038828	0.0192317	0.360631	CALM2	intron (NR_110207, intron 1 of 2)	-77724
chr2-48440224-48441145	0.0772921	-0.0211469	0.0506731	-0.0401881	0.0285989	PPP1R21	promoter-TSS (NM_152994)	-81
chr2-55923217-55924082	0.292878	-0.138172	0.382645	-0.26316	0.085411	EFEMP1	intron (NM_001039348, intron 1 of 11)	132
chr2-56083891-56084749	0.222444	0.00359336	0.120896	-0.264599	0.280043	LINC01813	intron (NR_135590, intron 1 of 1)	6062
chr2-60465658-60466507	-0.0178814	-0.414232	0.146075	0.0213699	0.201961	MIR4432HG	intron (NM_001363864, intron 2 of 3)	-74708
chr2-6073504-6074390	0.0625382	-0.254208	0.152005	-0.193875	0.386036	LOC400940	Intergenic	91969
chr2-61424910-61425638	0.327791	-0.156561	0.219889	0.0221154	0.155231	SNORA70B	intron (NM_014709, intron 1 of 79)	-7897
chr2-62039027-62039925	0.172472	-0.0423131	0.0566927	0.134265	0.025174	COMMD1	intron (NM_001321781, intron 2 of 2)	133834
chr2-62202114-62202998	0.119828	-0.314111	0.2351	-0.109645	0.552778	MIR5192	intron (NM_006577, intron 1 of 1)	-3270
chr2-62293454-62294327	0.146664	-0.275856	0.330048	-0.0468928	0.164693	B3GNT2	Intergenic	78370
chr2-62467484-62468378	-0.362196	0.00793743	-0.350106	0.438775	-0.254707	TMEM17	Intergenic	38264
chr2-62740985-62741753	0.38021	-0.176651	0.248138	0.234483	0.229571	EHBP1	intron (NM_001142615, intron 2 of 22)	34472
chr2-63888481-63889351	0.237818	-0.186383	0.219205	-0.0756034	0.453545	UGP2	intron (NM_001001521, intron 8 of 9)	47036
[truncated: 1,352 more rows]

## Sheet: Young-1_gene_result.FDR
	OutLevel_NPadj.scale	Lym	Mye	MK	ME
[truncated: 25 more rows]

## Sheet: Young-1_gene_result.slope
	OutLevel_NPadj.scale	Lym	Mye	MK	ME
[truncated: 25 more rows]
